# Supplementary material for: The temporal foliar transcriptome of the perennial C3 desert plant Rhazya stricta in its natural environment
Source: BMC Plant Biol. 2014 Jan 4;14:2. doi: 10.1186/1471-2229-14-2 (PMC3906910; doi:10.1186/1471-2229-14-2)
Supplement: Additional file 2 — Is a table showing the transcriptome annotation details including GO terms. [file 1471-2229-14-2-S2.xlsx]

## Sheet: Sheet1
Supplemental Table 2. R. stricta annotation data. Table shows R.stricta ID, functional description, TAIR/UNIPROT ID, UNIPROT ID and GO terms.
ID	Description	TAIR/Uniprot ID	Uniprot ID	GO terms
R.stricta.1	Protein of unknown function, DUF538	AT1G09310	Q9ZPZ4_ARATH	GO:0048046, GO:0019344, GO:0019344, GO:0008150, GO:0005634
R.stricta.2	Unknown	NA	NA	NA
R.stricta.3	Unknown	NA	NA	NA
R.stricta.4	unknown protein	AT3G57950	Q9M2Q3_ARATH	GO:0003674, GO:0009507, GO:0008150
R.stricta.5	Unknown	NA	NA	NA
R.stricta.6	B-box 32	AT3G21150	Q9LJB7_ARATH	GO:0009640, GO:0045892, GO:0005737, GO:0010017, GO:0006355, GO:0009909, GO:0006355, GO:0003700, GO:0045892, GO:0009640, GO:0010017, GO:0009785, GO:0005634, GO:0008270, GO:0045892, GO:0005634, GO:0005515, GO:0010017, GO:0006355, GO:0010200, GO:0009785, GO:0009785
R.stricta.7	Unknown	NA	NA	NA
R.stricta.8	cullin 3	AT1G26830	Q9ZVH4_ARATH	GO:0006511, GO:0005515, GO:0005634, GO:0000151, GO:0006511, GO:0005515, GO:0009639, GO:0009639, GO:0005515, GO:0009911, GO:0005515, GO:0005515, GO:0005829, GO:0031625, GO:0006511, GO:0008284, GO:0005515, GO:0005515, GO:0009960, GO:0005515, GO:0005515, GO:0005515, GO:0009793, GO:0005515, GO:0006511, GO:0005515, GO:0005515, GO:0005515, GO:0007049, GO:0031461, GO:0005515, GO:0005515, GO:0005515, GO:…
R.stricta.9	LINE-type retrotransposon LIb DNA, complete sequence, Insertion at the S11 site	Q2HX35	Q2HX35_IPOBA	GO:0003723;GO:0003964;GO:0004523;GO:0006278;GO:0008270
R.stricta.10	Unknown	NA	NA	NA
R.stricta.11	Peptide transporter PTR3-B	G7L5K4	G7L5K4_MEDTR	GO:0005215;GO:0006857;GO:0016021
R.stricta.12	SNF2 domain-containing protein / helicase domain-containing protein	AT2G16390	Q9SIW2_ARATH	GO:0050832, GO:0005524, GO:0006306, GO:0050832, GO:0006342, GO:0031047, GO:0004386, GO:0004386, GO:0006260, GO:0005524, GO:0003676, GO:0005524, GO:0006306, GO:0016571, GO:0035196, GO:0006260, GO:0016571, GO:0003677, GO:0010267, GO:0009616, GO:0030422, GO:0051567, GO:0006306, GO:0030422, GO:0006306, GO:0009616, GO:0051567, GO:0051567, GO:0035196, GO:0003676, GO:0010267, GO:0016571, GO:0006342, GO:…
R.stricta.13	F1L3.25	Q9LNQ0	Q9LNQ0_ARATH	GO:0004674;GO:0005524;GO:0006950
R.stricta.14	Unknown	NA	NA	NA
R.stricta.15	Unknown	NA	NA	NA
R.stricta.16	Thioredoxin superfamily protein	AT5G18600	GRXS2_ARATH	GO:0005575, GO:0045454, GO:0008794, GO:0019243, GO:0015035, GO:0009055, GO:0019243
R.stricta.17	MATE efflux family protein	AT1G11670	Q9SAB0_ARATH	GO:0055085, GO:0016020, GO:0016020, GO:0015297, GO:0006499, GO:0005886, GO:0006499, GO:0005215, GO:0055085, GO:0006855, GO:0015297, GO:0015238, GO:0006855, GO:0006499
R.stricta.18	Unknown	NA	NA	NA
R.stricta.19	PHD finger family protein / bromo-adjacent homology (BAH) domain-containing protein	AT4G22140	Q56W44_ARATH	GO:0006333, GO:0006355, GO:0005634, GO:0006333, GO:0008270, GO:0009911, GO:0006355, GO:0008270, GO:0005634, GO:0003677, GO:0003677, GO:0006355, GO:0009845, GO:0003677
R.stricta.20	C2 calcium/lipid-binding plant phosphoribosyltransferase family protein	AT5G48060	Q9FI32_ARATH	GO:0003674, GO:0005634, GO:0008150
R.stricta.21	Unknown	NA	NA	NA
R.stricta.22	Unknown	NA	NA	NA
R.stricta.23	Unknown	NA	NA	NA
R.stricta.24	UDP-glucose glucosyltransferase	F8WKW5	F8WKW5_9GENT	GO:0016758
R.stricta.25	Pollen Ole e 1 allergen and extensin family protein	AT2G40113	Q58FY6_ARATH	GO:0008150, GO:0005576, GO:0003674
R.stricta.26	Unknown	NA	NA	NA
R.stricta.27	Uncharacterized protein	H0V4S7	H0V4S7_CAVPO	GO:0045095
R.stricta.28	Putative uncharacterized protein	F6HDQ6	F6HDQ6_VITVI	GO:0006457;GO:0016272
R.stricta.29	Uncharacterized protein	K4B7S1	K4B7S1_SOLLC	NA
R.stricta.30	Polyprotein, putative	Q6L3Q0	Q6L3Q0_SOLDE	GO:0003676;GO:0008270;GO:0015074
R.stricta.31	YGGT family protein	AT4G27990	Q9SUE0_ARATH	GO:0009941, GO:0003674, GO:0009507, GO:0016020, GO:0009941, GO:0009941, GO:0009941, GO:0009507, GO:0009941, GO:0009941, GO:0009941, GO:0009941, GO:0009941, GO:0008150, GO:0009941, GO:0009941, GO:0009941
R.stricta.32	Phenylacetaldehyde reductase	A6N6K7	A6N6K7_SOLLC	GO:0000166;GO:0003824;GO:0044237;GO:0050662
R.stricta.33	Unknown	NA	NA	NA
R.stricta.34	Dof-type zinc finger DNA-binding family protein	AT2G28510	DOF21_ARATH	GO:0006355, GO:0003677, GO:0005730, GO:0006355, GO:0006355, GO:0006355, GO:0006355, GO:0008270, GO:0006355, GO:0005634, GO:0003700, GO:0005730, GO:0003677, GO:0003700
R.stricta.35	Chromosome maintenance protein MCM4	Q3LW45	Q3LW45_BIGNA	GO:0003677;GO:0005524;GO:0006260;GO:0033009
R.stricta.36	Uncharacterized protein	I3SEG7	I3SEG7_LOTJA	GO:0006952;GO:0009607
R.stricta.37	Unknown	NA	NA	NA
R.stricta.38	GDP-L-fucose synthase	G7KRU3	G7KRU3_MEDTR	GO:0000166;GO:0003824;GO:0044237;GO:0050662
R.stricta.39	Unknown	NA	NA	NA
R.stricta.40	Putative uncharacterized protein	G9MMZ1	G9MMZ1_HYPVG	GO:0003676;GO:0008270
R.stricta.41	Unknown	NA	NA	NA
R.stricta.42	Unknown	NA	NA	NA
R.stricta.43	AP2/B3-like transcriptional factor family protein	AT3G19184	Y3918_ARATH	GO:0003677, GO:0005634, GO:0006355, GO:0006355, GO:0006355
R.stricta.44	Late embryogenesis abundant protein	Q2QKE8	Q2QKE8_CATRO	NA
R.stricta.45	Hin1 like protein	Q75QH3	Q75QH3_CAPCH	NA
R.stricta.46	Unknown	NA	NA	NA
R.stricta.47	Predicted protein	B9MXF5	B9MXF5_POPTR	GO:0003959;GO:0004324;GO:0008266;GO:0009535;GO:0009570;GO:0009817;GO:0042742;GO:0048046;GO:0050660;GO:0050661
R.stricta.48	Unknown	NA	NA	NA
R.stricta.49	Unknown	NA	NA	NA
R.stricta.50	cytochrome C biogenesis 452	ATMG00180		GO:0005515, GO:0005739
R.stricta.51	Unknown	NA	NA	NA
R.stricta.52	Unknown	NA	NA	NA
R.stricta.53	Putative uncharacterized protein	D7SM08	D7SM08_VITVI	NA
R.stricta.54	plastid transcriptionally active 5	AT4G13670	A1A6M1_ARATH	GO:0009941, GO:0009295, GO:0009535, GO:0009534, GO:0009941, GO:0009507, GO:0009941, GO:0009535, GO:0009508, GO:0009535, GO:0009508, GO:0009534, GO:0009535, GO:0009941, GO:0009534, GO:0009507, GO:0009535, GO:0009534, GO:0009535, GO:0009941, GO:0051082, GO:0008152, GO:0009941, GO:0009535, GO:0009535, GO:0009507, GO:0009941, GO:0009508, GO:0009941, GO:0031072, GO:0009535, GO:0009535
R.stricta.55	Uncharacterized protein	K4B444	K4B444_SOLLC	NA
R.stricta.56	Unknown	NA	NA	NA
R.stricta.57	Unknown	NA	NA	NA
R.stricta.58	DNAj protein (Fragment)	Q5CV94	Q5CV94_CRYPI	GO:0006457
R.stricta.59	Importin subunit alpha	B9RNI5	B9RNI5_RICCO	GO:0005634;GO:0005737;GO:0006606;GO:0008565
R.stricta.60	NADH-quinone oxidoreductase subunit H	Q0QG26	Q0QG26_BETVU	GO:0005739;GO:0005886;GO:0016021;GO:0048038;GO:0050136
R.stricta.61	Integral membrane HRF1 family protein	AT3G59500	Q0WT16_ARATH	GO:0005783, GO:0005783, GO:0005794, GO:0016021, GO:0005794, GO:0005739
R.stricta.62	Uncharacterized protein	K4BE19	K4BE19_SOLLC	GO:0004672;GO:0005524
R.stricta.63	GJ19544	B4M2S0	B4M2S0_DROVI	GO:0005634
R.stricta.64	Uncharacterized protein	J3LN57	J3LN57_ORYBR	GO:0016787
R.stricta.65	FUNCTIONS IN: molecular_function unknown	AT1G26470	Q9FZD2_ARATH	GO:0006626, GO:0006355, GO:0006626, GO:0006355, GO:0006626, GO:0003674, GO:0006355, GO:0005634
R.stricta.66	maternal effect embryo arrest 9	AT1G60870	Q9C529_ARATH	GO:0005886, GO:0003674, GO:0042744, GO:0009793, GO:0042744, GO:0009555, GO:0042744
R.stricta.67	Unknown	NA	NA	NA
R.stricta.68	26S protease regulatory subunit 4 homolog	P46466	PRS4_ORYSJ	GO:0005524;GO:0005634;GO:0005737;GO:0005886;GO:0008540;GO:0009408;GO:0009933;GO:0009965;GO:0010078;GO:0017111;GO:0035266;GO:0043161;GO:0043248;GO:0046686;GO:0048829;GO:0051788
R.stricta.69	Unknown	NA	NA	NA
R.stricta.70	silencing defective 5	AT3G15390	Q9LUQ3_ARATH	GO:0010267, GO:0010267, GO:0005634, GO:0003674, GO:0009507
R.stricta.71	Unknown	NA	NA	NA
R.stricta.72	Unknown	NA	NA	NA
R.stricta.73	unknown protein	AT5G49960	DMI1_ARATH	GO:0000166, GO:0005634
R.stricta.74	Putative uncharacterized protein Sb07g020255 (Fragment)	C5YKV7	C5YKV7_SORBI	GO:0003676;GO:0015074
R.stricta.75	Triacylglycerol lipase, putative	B9S4S6	B9S4S6_RICCO	GO:0004806;GO:0006629
R.stricta.76	Chaperonin-like RbcX protein	AT4G04330	Q94AU9_ARATH	GO:0009651, GO:0009409, GO:0009414, GO:0009534, GO:0061077, GO:0044183, GO:0061077, GO:0009718, GO:0009414, GO:0009534, GO:0009651, GO:0009534, GO:0061077, GO:0009409, GO:0009718, GO:0009534
R.stricta.77	Expp1 protein (Precursor)	Q2HPL4	Q2HPL4_SOLTU	NA
R.stricta.78	E3 ubiquitin-protein ligase RING1-like	Q8LPN7	RNG1L_ARATH	GO:0008270;GO:0016567;GO:0016874
R.stricta.79	MYB-like DNA-binding domain protein	O49017	O49017_GOSHI	GO:0003677;GO:0003682
R.stricta.80	Unknown	NA	NA	NA
R.stricta.81	glutamine dumper 3	AT5G57685	Q9FHH5_ARATH	GO:0003674, GO:0032940, GO:0009615, GO:0080143, GO:0032940, GO:0016021, GO:0019048, GO:0005634
R.stricta.82	Tau class glutathione transferase GSTU45	D2WL57	D2WL57_POPTR	GO:0005886;GO:0006979;GO:0016740;GO:0043295;GO:0046686
R.stricta.83	Unknown	NA	NA	NA
R.stricta.84	Protein kinase APK1B, chloroplast, putative	B9SY66	B9SY66_RICCO	GO:0004715;GO:0005524
R.stricta.85	Cytochrome c, monohaem	A2Q293	A2Q293_MEDTR	GO:0009055;GO:0020037
R.stricta.86	unknown protein	AT1G52140	Q9ZU12_ARATH	GO:0005575, GO:0003674, GO:0008150
R.stricta.87	Unknown	NA	NA	NA
R.stricta.88	unknown protein	AT1G71865	Q8GW89_ARATH	GO:0008150, GO:0003674
R.stricta.89	Gibberellin-regulated family protein	AT1G74670	Q6NMQ7_ARATH	GO:0009744, GO:0080167, GO:0010162, GO:0003674, GO:0005576, GO:0009740, GO:0009749, GO:0009740, GO:0009739, GO:0009750, GO:0009740, GO:0009740
R.stricta.90	Uncharacterized protein	K4BJ95	K4BJ95_SOLLC	NA
R.stricta.91	Ferric-chelate reductase, putative	B9S071	B9S071_RICCO	GO:0016021;GO:0016174
R.stricta.92	Putative uncharacterized protein	A5AZW9	A5AZW9_VITVI	NA
R.stricta.93	Protein kinase, putative	B9RV87	B9RV87_RICCO	GO:0004672;GO:0005524
R.stricta.94	Unknown	NA	NA	NA
R.stricta.95	Somatic embryogenesis zinc finger 2	Q5NDD4	Q5NDD4_CUCSA	GO:0005622;GO:0008270
R.stricta.96	Uncharacterized protein	K4BIC1	K4BIC1_SOLLC	NA
R.stricta.97	Unknown	NA	NA	NA
R.stricta.98	Unknown	NA	NA	NA
R.stricta.99	CXE carboxylesterase	A8TU55	A8TU55_PAESU	GO:0016787
R.stricta.100	Unknown	NA	NA	NA
R.stricta.101	Putative uncharacterized protein	G7IEH6	G7IEH6_MEDTR	NA
R.stricta.102	Uncharacterized protein	G3U644	G3U644_LOXAF	GO:0003777;GO:0005524;GO:0005875;GO:0007018
R.stricta.103	Unknown	NA	NA	NA
R.stricta.104	Glutaredoxin family protein	AT5G03870	Q9LZC2_ARATH	GO:0015035, GO:0009506, GO:0048653, GO:0009055, GO:0045454, GO:0006499, GO:0006499, GO:0005634, GO:0006499
R.stricta.105	Unknown	NA	NA	NA
R.stricta.106	expressed protein localized to the inner membrane of the chloroplast.	AT1G42960	Q9C7S3_ARATH	GO:0009941, GO:0016020, GO:0009535, GO:0009536, GO:0009535, GO:0009535, GO:0009706, GO:0009535, GO:0009941, GO:0009941, GO:0009507, GO:0009941, GO:0009507, GO:0009535, GO:0009941, GO:0009535, GO:0009535, GO:0009941, GO:0009535, GO:0009535, GO:0009535, GO:0009706, GO:0009706, GO:0009941, GO:0009507, GO:0009535, GO:0009535, GO:0019344, GO:0009941, GO:0008150, GO:0009941, GO:0009535, GO:0009535, GO:…
R.stricta.107	Unknown	NA	NA	NA
R.stricta.108	Stem-specific protein TSJT1, putative	B9RTJ4	B9RTJ4_RICCO	NA
R.stricta.109	Exoenzymes regulatory protein aepA, putative	B9RGA4	B9RGA4_RICCO	GO:0005737;GO:0016812;GO:0019556
R.stricta.110	Unknown	NA	NA	NA
R.stricta.111	Unknown	NA	NA	NA
R.stricta.112	Putative uncharacterized protein	B9TAP2	B9TAP2_RICCO	NA
R.stricta.113	Putative uncharacterized protein	B9S140	B9S140_RICCO	GO:0003824;GO:0008152
R.stricta.114	Vacuole membrane protein, putative	B9RSQ1	B9RSQ1_RICCO	NA
R.stricta.115	Unknown	NA	NA	NA
R.stricta.116	Putative uncharacterized protein	B9T0G7	B9T0G7_RICCO	NA
R.stricta.117	Uncharacterized protein	K4ACC1	K4ACC1_SETIT	GO:0046854
R.stricta.118	DNA-directed RNA polymerase	B9HB51	B9HB51_POPTR	GO:0003677;GO:0003899;GO:0005739;GO:0006351
R.stricta.119	translocase inner membrane subunit 23-2	AT1G72750	Q38820_ARATH	GO:0005743, GO:0005743, GO:0005744, GO:0005744, GO:0005744, GO:0015450, GO:0006886, GO:0005744, GO:0005739, GO:0005743, GO:0005739, GO:0005743, GO:0006886, GO:0005744, GO:0015031, GO:0005744, GO:0015450, GO:0005739, GO:0005739, GO:0005744, GO:0016020, GO:0005744
R.stricta.120	Epoxide hydrolase (Fragment)	B3GJZ9	B3GJZ9_NICBE	GO:0008152;GO:0033961
R.stricta.121	S-adenosyl-L-methionine-dependent methyltransferases superfamily protein	AT5G50110	Q9FGA0_ARATH	GO:0006364, GO:0006364, GO:0005737, GO:0008649, GO:0005737
R.stricta.122	Nuclear transport factor 2 (NTF2) family protein	AT5G04830	Q9FMC7_ARATH	GO:0008150, GO:0005634, GO:0005886, GO:0003674, GO:0005634
R.stricta.123	Putative uncharacterized protein	A5C0M5	A5C0M5_VITVI	GO:0000151;GO:0004842;GO:0009116
R.stricta.124	Unknown	NA	NA	NA
R.stricta.125	Unknown	NA	NA	NA
R.stricta.126	Unknown	NA	NA	NA
R.stricta.127	Protein of unknown function (DUF1997)	AT5G39530	Q8GWM5_ARATH	GO:0005634, GO:0008150, GO:0003674
R.stricta.128	Protein of unknown function, DUF538	AT1G61667	Q0WLF7_ARATH	GO:0003674, GO:0009507, GO:0008150
R.stricta.129	Unknown	NA	NA	NA
R.stricta.130	Putative uncharacterized protein	F6HPQ6	F6HPQ6_VITVI	NA
R.stricta.131	R2R3 MYB C2 repressor motif-like1 protein	A8VPW4	A8VPW4_VITVI	GO:0003677;GO:0003682
R.stricta.132	Unknown	NA	NA	NA
R.stricta.133	Putative uncharacterized protein	A5BXK5	A5BXK5_VITVI	NA
R.stricta.134	Unknown	NA	NA	NA
R.stricta.135	Abscisic acid-responsive (TB2/DP1, HVA22) family protein	AT5G42560	A8MRL9_ARATH	GO:0003674, GO:0007165, GO:0009755, GO:0005634, GO:0005634, GO:0008150, GO:0009755
R.stricta.136	Serine carboxypeptidase S28 family protein	AT5G22860	Q9FFC2_ARATH	GO:0005576, GO:0006508, GO:0008236, GO:0006508, GO:0008236, GO:0008233, GO:0009507
R.stricta.137	MLO-like protein	B9N891	B9N891_POPTR	GO:0006952;GO:0008219;GO:0009607;GO:0016021
R.stricta.138	Unknown	NA	NA	NA
R.stricta.139	Unknown	NA	NA	NA
R.stricta.140	Poly [ADP-ribose] polymerase 2	Q11207	PARP2_ARATH	GO:0003677;GO:0003950;GO:0005634;GO:0006471
R.stricta.141	3-5 exonuclease, putative	B9SNW3	B9SNW3_RICCO	GO:0003676;GO:0005622;GO:0008408
R.stricta.142	SAUR-like auxin-responsive protein family	AT3G60690	Q9LZZ4_ARATH	GO:0009733, GO:0009862, GO:0005739, GO:0009862, GO:0009862, GO:0009862
R.stricta.143	Unknown	NA	NA	NA
R.stricta.144	Cysteine/Histidine-rich C1 domain family protein	AT2G16050	Q9XII2_ARATH	GO:0005575, GO:0008150, GO:0003674
R.stricta.145	Unknown	NA	NA	NA
R.stricta.146	Unknown	NA	NA	NA
R.stricta.147	Unknown	NA	NA	NA
R.stricta.148	Unknown	NA	NA	NA
R.stricta.149	ARM repeat superfamily protein	AT1G26170		GO:0006886, GO:0000226, GO:0000059, GO:0000226, GO:0005643, GO:0006886, GO:0000911, GO:0000059, GO:0005634, GO:0005643, GO:0005643, GO:0008565, GO:0000059, GO:0008565, GO:0005737
R.stricta.150	Unknown	NA	NA	NA
R.stricta.151	Unknown	NA	NA	NA
R.stricta.152	Unknown	NA	NA	NA
R.stricta.153	Unknown	NA	NA	NA
R.stricta.154	Unknown	NA	NA	NA
R.stricta.155	root cap 1 (RCP1)	AT5G17520	MEX1_ARATH	GO:0005975, GO:0009941, GO:0009706, GO:0005983, GO:0030003, GO:0009706, GO:0009941, GO:0009706, GO:0009507, GO:0009706, GO:0009706, GO:0005983, GO:0007275, GO:0009941, GO:0009941, GO:0009629, GO:0009624, GO:0007154, GO:0070838, GO:0019760, GO:0006098, GO:0019761, GO:0005363, GO:0019288, GO:0000023, GO:0009941, GO:0005983, GO:0009941, GO:0019761, GO:0006098, GO:0009706, GO:0019252, GO:0043085, GO:…
R.stricta.156	Putative uncharacterized protein	A5BCQ9	A5BCQ9_VITVI	GO:0003676;GO:0015074
R.stricta.157	Unknown	NA	NA	NA
R.stricta.158	Uncharacterized protein	K4CE32	K4CE32_SOLLC	GO:0005524;GO:0005634;GO:0006355;GO:0016818
R.stricta.159	TBP-associated factor 8	AT4G34340	Q9SYZ9_ARATH	GO:0008150, GO:0005634, GO:0003677
R.stricta.160	Vacuolar processing enzyme-1b	Q852T2	Q852T2_TOBAC	GO:0004197;GO:0006508
R.stricta.161	Uncharacterized protein	I1KLM3	I1KLM3_SOYBN	NA
R.stricta.162	Cytochrome P450, putative	B9RE99	B9RE99_RICCO	GO:0004497;GO:0005506;GO:0009055;GO:0016705;GO:0020037;GO:0050616
R.stricta.163	Putative uncharacterized protein	A5BXT6	A5BXT6_VITVI	GO:0003676;GO:0008270;GO:0015074
R.stricta.164	Unknown	NA	NA	NA
R.stricta.165	Unknown	NA	NA	NA
R.stricta.166	Unknown	NA	NA	NA
R.stricta.167	Unknown	NA	NA	NA
R.stricta.168	Putative uncharacterized protein	B9RYZ6	B9RYZ6_RICCO	NA
R.stricta.169	Endonuclease	B4XPG2	B4XPG2_9GENT	GO:0003677;GO:0004519;GO:0005739;GO:0006314
R.stricta.170	nodulin MtN21 /EamA-like transporter family protein	AT2G37460	Q9ZUS1_ARATH	GO:0005737, GO:0019761, GO:0019761, GO:0016020, GO:0016020
R.stricta.171	NADH dehydrogenase subunit 9	Q7JAI4	Q7JAI4_ORYSJ	GO:0005739;GO:0008137;GO:0008270;GO:0045271;GO:0050897
R.stricta.172	Unknown	NA	NA	NA
R.stricta.173	Unknown	NA	NA	NA
R.stricta.174	Transducin/WD40 repeat-like superfamily protein	AT3G49400	Q94BY0_ARATH	GO:0009507, GO:0000166, GO:0008150
R.stricta.175	Unknown	NA	NA	NA
R.stricta.176	mitogen-activated protein kinase kinase 3	AT5G40440	O80396_ARATH	GO:0005524, GO:0006468, GO:0006468, GO:0004707, GO:0004672, GO:0009864, GO:0009814, GO:0009866, GO:0004708, GO:0004708, GO:0009866, GO:0009864, GO:0004674, GO:0004708, GO:0009866, GO:0009864, GO:0004707, GO:0004708, GO:0004708, GO:0004674, GO:0004672, GO:0005886, GO:0009814, GO:0009864, GO:0000165, GO:0009866, GO:0004708, GO:0016772, GO:0005524, GO:0006468
R.stricta.177	Acyl-CoA N-acyltransferases (NAT) superfamily protein	AT1G26220	Q9C666_ARATH	GO:0008152, GO:0008080, GO:0019684, GO:0019684, GO:0008080, GO:0019684, GO:0009507
R.stricta.178	Putative uncharacterized protein	A5BJN4	A5BJN4_VITVI	NA
R.stricta.179	Protein kinase, putative	B9S8G7	B9S8G7_RICCO	GO:0004674;GO:0004715;GO:0005524;GO:0009966
R.stricta.180	Predicted protein	B9NFQ4	B9NFQ4_POPTR	NA
R.stricta.181	Unknown	NA	NA	NA
R.stricta.182	Putative uncharacterized protein	F6HUY9	F6HUY9_VITVI	NA
R.stricta.183	unknown protein	AT4G35320	Q9ASZ6_ARATH	GO:0005634, GO:0008150, GO:0003674, GO:0042546
R.stricta.184	VQ motif-containing protein	AT3G56880	Q9LES0_ARATH	GO:0005634, GO:0008150, GO:0003674
R.stricta.185	BTB/POZ domain-containing protein KCTD9, putative	B9SI86	B9SI86_RICCO	GO:0051260
R.stricta.186	Unknown	NA	NA	NA
R.stricta.187	Retrovirus-related like polyprotein	O23302	O23302_ARATH	GO:0003676;GO:0008270;GO:0015074
R.stricta.188	Unknown	NA	NA	NA
R.stricta.189	Ribosomal protein L25/Gln-tRNA synthetase, anti-codon-binding domain	AT4G23620	Q9SUR4_ARATH	GO:0006412, GO:0006412, GO:0009507, GO:0006783, GO:0008097, GO:0006412, GO:0006783, GO:0006412, GO:0005840, GO:0009507, GO:0050897, GO:0008270, GO:0005622, GO:0006412, GO:0003735, GO:0006412
R.stricta.190	Putative uncharacterized protein	F6H1M4	F6H1M4_VITVI	NA
R.stricta.191	Unknown	NA	NA	NA
R.stricta.192	Putative uncharacterized protein	F6I3I4	F6I3I4_VITVI	GO:0004497;GO:0005506;GO:0009055;GO:0016705;GO:0020037
R.stricta.193	Protein kinase superfamily protein	AT5G26110	B3H6N3_ARATH	GO:0016772, GO:0005524, GO:0004672, GO:0004672, GO:0006468, GO:0004672, GO:0006468, GO:0006468, GO:0005524, GO:0006468, GO:0004672, GO:0006468, GO:0005524, GO:0016772, GO:0006626, GO:0006626, GO:0006626, GO:0005524, GO:0006468
R.stricta.194	DBP1-interacting protein 2	F8UX48	F8UX48_TOBAC	NA
R.stricta.195	60S ribosomal protein L37, putative	B9RS60	B9RS60_RICCO	GO:0003735;GO:0005840;GO:0006412;GO:0019843;GO:0046872
R.stricta.196	Unknown	NA	NA	NA
R.stricta.197	NADH dehydrogenase subunit 4	ATMG00580		GO:0045333, GO:0005747, GO:0042773, GO:0055114, GO:0042773, GO:0005747, GO:0015979, GO:0008137, GO:0005747, GO:0042773, GO:0015979, GO:0005747, GO:0005747, GO:0005739, GO:0005747, GO:0005747, GO:0005739, GO:0055114, GO:0045333, GO:0005747, GO:0003954, GO:0045333, GO:0045333
R.stricta.198	Uncharacterized protein	J9EQY2	J9EQY2_9SPIT	NA
R.stricta.199	Unknown	NA	NA	NA
R.stricta.200	RING/U-box superfamily protein	AT5G20910	Q8RXD3_ARATH	GO:0016567, GO:0004842, GO:0008270, GO:0005634, GO:0009737, GO:0016567, GO:0016567, GO:0004842, GO:0006865, GO:0009788, GO:0008270, GO:0005634, GO:0005829, GO:0016567, GO:0009788, GO:0016567, GO:0016567, GO:0016567, GO:0004842, GO:0009788, GO:0005829, GO:0005515, GO:0016567, GO:0005634, GO:0005634, GO:0005515, GO:0016567, GO:0009788
R.stricta.201	Unknown	NA	NA	NA
R.stricta.202	Unknown	NA	NA	NA
R.stricta.203	R2r3-myb transcription factor, putative	B9RJK2	B9RJK2_RICCO	GO:0003677;GO:0003682
R.stricta.204	Putative acetyl co-enzyme A carboxylase carboxyltransferase alpha subunit	B5LAS6	B5LAS6_CAPAN	GO:0003989;GO:0006633;GO:0009317;GO:0016740
R.stricta.205	Unknown	NA	NA	NA
R.stricta.206	Malate dehydrogenase	B9S7S1	B9S7S1_RICCO	GO:0000166;GO:0006099;GO:0006108;GO:0030060;GO:0044262
R.stricta.207	Ribosomal protein L17 family protein	AT5G64650	Q1ECK2_ARATH	GO:0005622, GO:0006354, GO:0006354, GO:0003735, GO:0009507, GO:0006354, GO:0006412, GO:0005840, GO:0006412, GO:0006412, GO:0005840
R.stricta.208	peptidoglycan-binding LysM domain-containing protein	AT5G62150	Q9FIS3_ARATH	GO:0034976, GO:0009627, GO:0005739, GO:0034976, GO:0016998, GO:0003674, GO:0016998, GO:0009627
R.stricta.209	Serine acetyltransferase	Q9SDP2	Q9SDP2_ALLCE	GO:0005737;GO:0006535;GO:0009001
R.stricta.210	Unknown	NA	NA	NA
R.stricta.211	NAD(P)-binding Rossmann-fold superfamily protein	AT3G29260	Q9LS67_ARATH	GO:0016491, GO:0008152, GO:0016491, GO:0000166, GO:0005737
R.stricta.212	Gibberellin 20 oxidase, putative	B9RUX2	B9RUX2_RICCO	GO:0005506;GO:0016707
R.stricta.213	Malate dehydrogenase	A5BEJ8	A5BEJ8_VITVI	GO:0000166;GO:0005773;GO:0006099;GO:0006108;GO:0009941;GO:0030060;GO:0044262;GO:0048046
R.stricta.214	unknown protein	AT4G17960	O49695_ARATH	GO:0003674, GO:0005737, GO:0008150
R.stricta.215	Protein disulfide isomerase, putative	B9RNH0	B9RNH0_RICCO	GO:0003756;GO:0005783;GO:0006662;GO:0009055;GO:0015035;GO:0045454
R.stricta.216	Unknown	NA	NA	NA
R.stricta.217	Uncharacterized protein	K4BMW3	K4BMW3_SOLLC	GO:0005524;GO:0005737;GO:0042026
R.stricta.218	Uncharacterized protein	I1MAW2	I1MAW2_SOYBN	GO:0004674;GO:0005524
R.stricta.219	2-oxoglutarate-dependent dioxygenase	B9GEI1	B9GEI1_POPTR	GO:0005506;GO:0016702;GO:0016706
R.stricta.220	sphingoid base hydroxylase 1	AT1G69640	Q8VYI1_ARATH	GO:0006633, GO:0055114, GO:0006633, GO:0000170, GO:0046520, GO:0016491, GO:0046520, GO:0009640, GO:0005506, GO:0046520, GO:0046520, GO:0005794, GO:0005783, GO:0003824, GO:0009640, GO:0016126
R.stricta.221	unknown protein	AT4G15563	Q66GK4_ARATH	GO:0008150, GO:0003674, GO:0005739
R.stricta.222	Unknown	NA	NA	NA
R.stricta.223	Putative uncharacterized protein	A5BNN1	A5BNN1_VITVI	GO:0003676;GO:0008270;GO:0015074
R.stricta.224	Unknown	NA	NA	NA
R.stricta.225	Putative uncharacterized protein	D7TJP7	D7TJP7_VITVI	GO:0000166
R.stricta.226	Homeodomain-like superfamily protein	AT1G32240	Q9C616_ARATH	GO:0003677, GO:0006355, GO:0009845, GO:0005634, GO:0009944, GO:0006355, GO:0006355, GO:0009793, GO:0048440, GO:0048481, GO:0003700, GO:0010162, GO:0009737
R.stricta.227	Unknown	NA	NA	NA
R.stricta.228	Unknown	NA	NA	NA
R.stricta.229	Protein of unknown function (DUF1068)	AT4G30996	Q94AM8_ARATH	GO:0005802, GO:0042538, GO:0005783, GO:0005768, GO:0005794, GO:0005768, GO:0003674, GO:0042538, GO:0005794, GO:0043182
R.stricta.230	Unknown	NA	NA	NA
R.stricta.231	Wzy	B5T075	B5T075_ECOLX	NA
R.stricta.232	Unknown	NA	NA	NA
R.stricta.233	Unknown	NA	NA	NA
R.stricta.234	Uncharacterized protein	K4AZP9	K4AZP9_SOLLC	GO:0003700;GO:0043565
R.stricta.235	Unknown	NA	NA	NA
R.stricta.236	Uncharacterized protein	I3SYF4	I3SYF4_LOTJA	NA
R.stricta.237	Aquaporin, MIP family, SIP subfamily	B9IHH4	B9IHH4_POPTR	GO:0005215;GO:0016021
R.stricta.238	Tubulin/FtsZ family protein	AT4G14960	Q3EA24_ARATH	GO:0007018, GO:0051258, GO:0003924, GO:0009651, GO:0005773, GO:0005730, GO:0005773, GO:0005730, GO:0006184, GO:0003924, GO:0005618, GO:0010498, GO:0007017, GO:0005874, GO:0005829, GO:0005886, GO:0005525, GO:0005618, GO:0016020, GO:0005886, GO:0006184, GO:0005773, GO:0000226, GO:0005730, GO:0009506, GO:0016020, GO:0009651, GO:0071258, GO:0005525, GO:0007010, GO:0009651, GO:0048193, GO:0071258, GO:…
R.stricta.239	DNA glycosylase superfamily protein	AT1G75230	Q9FRL4_ARATH	GO:0006281, GO:0005634, GO:0005634, GO:0006284, GO:0006284, GO:0006284, GO:0006281, GO:0003824, GO:0006284, GO:0006284, GO:0006284, GO:0006284, GO:0003824, GO:0006281, GO:0006281, GO:0006281, GO:0006281, GO:0006284, GO:0006284, GO:0005634
R.stricta.240	Uncharacterized protein	K4BSC5	K4BSC5_SOLLC	NA
R.stricta.241	Prolyl oligopeptidase family protein	AT1G69020	Q9CAA3_ARATH	GO:0009507, GO:0008236, GO:0005737, GO:0006508, GO:0070008, GO:0006508, GO:0004252, GO:0008236
R.stricta.242	Unknown	NA	NA	NA
R.stricta.243	Pharbitis kntted-like gene 1	O80408	O80408_IPONI	GO:0003700;GO:0005634;GO:0043565
R.stricta.244	Unknown	NA	NA	NA
R.stricta.245	Unknown	NA	NA	NA
R.stricta.246	alpha-fucosidase 1	AT1G67830	FUCO3_ARATH	GO:0006629, GO:0009505, GO:0016788, GO:0005576, GO:0019761, GO:0004091, GO:0004560, GO:0019761
R.stricta.247	Unknown	NA	NA	NA
R.stricta.248	Unknown	NA	NA	NA
R.stricta.249	Unknown	NA	NA	NA
R.stricta.250	Rnf5, putative	B9RZ87	B9RZ87_RICCO	GO:0008270
R.stricta.251	Unknown	NA	NA	NA
R.stricta.252	Unknown	NA	NA	NA
R.stricta.253	Unknown	NA	NA	NA
R.stricta.254	Putative uncharacterized protein	D7SZI5	D7SZI5_VITVI	NA
R.stricta.255	30S ribosomal protein S3, chloroplastic (Fragment)	F1BE00	F1BE00_9LAMI	GO:0003723;GO:0003735;GO:0006412;GO:0009507;GO:0015935
R.stricta.256	Oligosaccharyltransferase complex/magnesium transporter family protein	AT4G29870	Q9SZQ8_ARATH	GO:0005886, GO:0009407, GO:0009407, GO:0003674, GO:0008150
R.stricta.257	Uncharacterized protein	I1K499	I1K499_SOYBN	GO:0016021
R.stricta.258	Alcohol dehydrogenase	I6N8Z5	I6N8Z5_OLEEU	GO:0000166;GO:0008270;GO:0016491
R.stricta.259	Phosphoinositide-specific phospholipase C family protein	AT2G40116	PLCD6_ARATH	GO:0006629, GO:0035556, GO:0006629, GO:0004435, GO:0004629, GO:0004435, GO:0008081, GO:0035556, GO:0005634, GO:0007165, GO:0007165
R.stricta.260	Transcription initiation factor TFIIE, beta subunit	AT4G20330	Q9SUP3_ARATH	GO:0005634, GO:0006367, GO:0000394, GO:0006366, GO:0005673, GO:0000394, GO:0005673, GO:0006367, GO:0006367
R.stricta.261	Unknown	NA	NA	NA
R.stricta.262	Unknown	NA	NA	NA
R.stricta.263	Unknown	NA	NA	NA
R.stricta.264	Putative uncharacterized protein	A5JV22	A5JV22_SOLLC	NA
R.stricta.265	Unknown	NA	NA	NA
R.stricta.266	Kinesin-like protein NACK1	Q8S950	Q8S950_TOBAC	GO:0003777;GO:0005524;GO:0005874;GO:0005875;GO:0007018
R.stricta.267	Unknown	NA	NA	NA
R.stricta.268	Unknown	NA	NA	NA
R.stricta.269	kinesin 1	AT4G21270	ATK1_ARATH	GO:0006346, GO:0006346, GO:0009971, GO:0005872, GO:0006342, GO:0005634, GO:0005737, GO:0051322, GO:0006306, GO:0000911, GO:0016570, GO:0006346, GO:0003777, GO:0031048, GO:0006275, GO:0005737, GO:0003777, GO:0009909, GO:0051567, GO:0005524, GO:0009524, GO:0000226, GO:0009524, GO:0016570, GO:0006346, GO:0006342, GO:0051567, GO:0048449, GO:0008569, GO:0007018, GO:0006275, GO:0016570, GO:0005524, GO:…
R.stricta.270	Unknown	NA	NA	NA
R.stricta.271	Unknown	NA	NA	NA
R.stricta.272	Unknown	NA	NA	NA
R.stricta.273	Protein of unknown function (DUF179)	AT3G29240	Q9LS71_ARATH	GO:0003674, GO:0009507, GO:0009543, GO:0009543, GO:0009543, GO:0009543, GO:0009507, GO:0008150
R.stricta.274	Predicted protein	B9HFQ5	B9HFQ5_POPTR	GO:0008270
R.stricta.275	Unknown	NA	NA	NA
R.stricta.276	Unknown	NA	NA	NA
R.stricta.277	Unknown	NA	NA	NA
R.stricta.278	NtEIG-E80 protein	Q9FXS6	Q9FXS6_TOBAC	NA
R.stricta.279	Heat shock protein 70	E5GCC3	E5GCC3_CUCME	GO:0006950
R.stricta.280	Predicted protein	B9HML9	B9HML9_POPTR	NA
R.stricta.281	Unknown	NA	NA	NA
R.stricta.282	Unknown	NA	NA	NA
R.stricta.283	Ras-related small GTP-binding family protein	AT3G21700	Q8LBR4_ARATH	GO:0005525, GO:0005525, GO:0005525, GO:0016192, GO:0015824, GO:0005622, GO:0005525, GO:0005622, GO:0007264, GO:0007264, GO:0005622, GO:0007264, GO:0005525, GO:0005525, GO:0090404
R.stricta.284	Unknown	NA	NA	NA
R.stricta.285	Gag-pol polyprotein (Fragment)	Q850H7	Q850H7_VITVI	NA
R.stricta.286	Unknown	NA	NA	NA
R.stricta.287	Unknown	NA	NA	NA
R.stricta.288	sugar transporter protein 7	AT4G02050	STP7_ARATH	GO:0005886, GO:0055085, GO:0015144, GO:0055085, GO:0016020, GO:0005886, GO:0005351, GO:0015144, GO:0022891, GO:0006810, GO:0005886, GO:0005215, GO:0022857
R.stricta.289	Unknown	NA	NA	NA
R.stricta.290	Uncharacterized protein	K4AZ58	K4AZ58_SOLLC	GO:0005215;GO:0016020
R.stricta.291	Unknown	NA	NA	NA
R.stricta.292	Unknown	NA	NA	NA
R.stricta.293	Unknown	NA	NA	NA
R.stricta.294	Reticulon family protein	AT3G18260	RTNLI_ARATH	GO:0005739, GO:0005783, GO:0008150, GO:0005783, GO:0003674
R.stricta.295	Unknown	NA	NA	NA
R.stricta.296	Unknown	NA	NA	NA
R.stricta.297	NAD(P)H-quinone oxidoreductase subunit H	G7JVL9	G7JVL9_MEDTR	GO:0008137;GO:0009579;GO:0016020;GO:0046872;GO:0048038;GO:0051287;GO:0051539
R.stricta.298	Unknown	NA	NA	NA
R.stricta.299	Non-ltr retroelement reverse transcriptase	J7G0Q7	J7G0Q7_ROSRU	GO:0003677;GO:0003723;GO:0003964;GO:0004523;GO:0005634;GO:0006278;GO:0006351;GO:0006355
R.stricta.300	Nucleic acid binding protein, putative	B9S5Z9	B9S5Z9_RICCO	NA
R.stricta.301	Phosphoenolpyruvate carboxylase kinase 2	Q84JP7	Q84JP7_SOLLC	GO:0004674;GO:0005524
R.stricta.302	Unknown	NA	NA	NA
R.stricta.303	Uncharacterized protein	K4C724	K4C724_SOLLC	NA
R.stricta.304	Unknown	NA	NA	NA
R.stricta.305	BRASSINAZOLE-RESISTANT 1 protein, putative	B9SGI1	B9SGI1_RICCO	NA
R.stricta.306	Pathogenesis-related thaumatin-like protein	Q9LZL8	Q9LZL8_ARATH	NA
R.stricta.307	Uncharacterized protein	K4C343	K4C343_SOLLC	NA
R.stricta.308	Novel protein (Zgc:55729)	Q5TYZ5	Q5TYZ5_DANRE	NA
R.stricta.309	Unknown	NA	NA	NA
R.stricta.310	Cyclin-dependent protein kinase, putative	B9SKL0	B9SKL0_RICCO	GO:0000079;GO:0016301
R.stricta.311	Unknown	NA	NA	NA
R.stricta.312	Unknown	NA	NA	NA
R.stricta.313	Unknown	NA	NA	NA
R.stricta.314	Unknown	NA	NA	NA
R.stricta.315	Unknown	NA	NA	NA
R.stricta.316	Unknown	NA	NA	NA
R.stricta.317	RNA recognition motif-containing protein	Q2I310	Q2I310_9ROSI	GO:0000166;GO:0003676
R.stricta.318	Unknown	NA	NA	NA
R.stricta.319	Gibberellin 3-beta-hydroxylase (Fragment)	D9ZZV9	D9ZZV9_9FABA	GO:0016706
R.stricta.320	ubiquitin-conjugating enzyme 20	AT1G50490	UBC20_ARATH	GO:0042023, GO:0000226, GO:0042023, GO:0051322, GO:0043161, GO:0016881, GO:0005634, GO:0000911, GO:0043161, GO:0008283, GO:0008283, GO:0004842, GO:0042023, GO:0000226, GO:0004842, GO:0051510, GO:0051510, GO:0051788, GO:0043248, GO:0043161
R.stricta.321	Unknown	NA	NA	NA
R.stricta.322	Uncharacterized protein	I1N161	I1N161_SOYBN	GO:0004553;GO:0005975;GO:0043169
R.stricta.323	Unknown	NA	NA	NA
R.stricta.324	Global transcription factor group	B9HLP1	B9HLP1_POPTR	NA
R.stricta.325	Unknown	NA	NA	NA
R.stricta.326	Acyl-CoA N-acyltransferases (NAT) superfamily protein	AT1G03650	Q8GWN1_ARATH	GO:0005737, GO:0008152, GO:0008080, GO:0008080
R.stricta.327	unknown protein	AT1G78170	Q84JP5_ARATH	GO:0008150, GO:0005634, GO:0003674
R.stricta.328	Putative uncharacterized protein Sb06g019043 (Fragment)	C5Y9V7	C5Y9V7_SORBI	GO:0003676;GO:0008270
R.stricta.329	Uncharacterized protein	K4BLL9	K4BLL9_SOLLC	NA
R.stricta.330	Uncharacterized protein	K4BEK2	K4BEK2_SOLLC	NA
R.stricta.331	Unknown	NA	NA	NA
R.stricta.332	Unknown	NA	NA	NA
R.stricta.333	UDP-D-glucuronate 4-epimerase 4	AT2G45310	GAE4_ARATH	GO:0009225, GO:0044237, GO:0016857, GO:0050662, GO:0005794, GO:0003824, GO:0009225, GO:0000166, GO:0003824, GO:0044237, GO:0005975
R.stricta.334	pyrophosphorylase 6	AT5G09650	IPYR1_ARATH	GO:0009651, GO:0009867, GO:0009867, GO:0009409, GO:0009570, GO:0042742, GO:0009570, GO:0006612, GO:0009570, GO:0000287, GO:0009570, GO:0009570, GO:0042742, GO:0050832, GO:0009684, GO:0043900, GO:0009536, GO:0016020, GO:0009579, GO:0009862, GO:0016462, GO:0009570, GO:0008152, GO:0009570, GO:0019684, GO:0009570, GO:0010363, GO:0010363, GO:0009814, GO:0009409, GO:0009570, GO:0006796, GO:0009941, GO:…
R.stricta.335	Amino acid transporter, putative	B9T659	B9T659_RICCO	GO:0016021
R.stricta.336	Unknown	NA	NA	NA
R.stricta.5945	Unknown	NA	NA	NA
R.stricta.5946	Unknown	NA	NA	NA
R.stricta.5947	Drought-responsive family protein	AT3G05700	DI193_ARATH	GO:0009414, GO:0005634, GO:0009414
R.stricta.5948	Polyprotein, putative	Q6L3Q0	Q6L3Q0_SOLDE	GO:0003676;GO:0008270;GO:0015074
R.stricta.5949	Retrotransposon protein, putative, unclassified	Q7XCD6	Q7XCD6_ORYSJ	GO:0003723;GO:0003964;GO:0004190;GO:0006278;GO:0006508;GO:0015074
R.stricta.5950	Protein of unknown function (DUF579)	AT1G33800	Q9LQ32_ARATH	GO:0010413, GO:0010413, GO:0005976, GO:0045491, GO:0030775, GO:0009808, GO:0045492, GO:0005794, GO:0005794, GO:0030775, GO:0045492, GO:0009808, GO:0045491, GO:0005739
R.stricta.5951	Orf124 protein	Q9MF37	Q9MF37_BETVU	GO:0005739
R.stricta.5952	Unknown	NA	NA	NA
R.stricta.5953	Unknown	NA	NA	NA
R.stricta.5954	RING-box 1	AT5G20570	RBX1A_ARATH	GO:0080129, GO:0019005, GO:0006511, GO:0005515, GO:0042023, GO:0005515, GO:0043161, GO:0005515, GO:0006511, GO:0005515, GO:0009853, GO:0016925, GO:0008270, GO:0005515, GO:0042752, GO:0016925, GO:0051788, GO:0043161, GO:0005515, GO:0016567, GO:0005634, GO:0005634, GO:0043248, GO:0042023, GO:0042023, GO:0009853, GO:0051510, GO:0031463, GO:0043161, GO:0005515, GO:0005515, GO:0009733, GO:0016567, GO:…
R.stricta.5955	Unknown	NA	NA	NA
R.stricta.5956	Putative uncharacterized protein	A3BMX5	A3BMX5_ORYSJ	NA
R.stricta.5957	CONTAINS InterPro DOMAIN/s: Proteasome assembly chaperone 3 (InterPro:IPR018788)	AT5G14710	Q9LER5_ARATH	GO:0008150, GO:0009062, GO:0005634, GO:0009062, GO:0003674
R.stricta.5958	Unknown	NA	NA	NA
R.stricta.5959	Unknown	NA	NA	NA
R.stricta.5960	Tetratricopeptide repeat (TPR)-like superfamily protein	AT5G02830	PP361_ARATH	GO:0005739, GO:0008150
R.stricta.5961	Unknown	NA	NA	NA
R.stricta.5962	Unknown	NA	NA	NA
R.stricta.5963	Unknown	NA	NA	NA
R.stricta.5964	Unknown	NA	NA	NA
R.stricta.5965	Predicted protein	B9HHT1	B9HHT1_POPTR	GO:0008270
R.stricta.5966	Unknown	NA	NA	NA
R.stricta.5967	Unknown	NA	NA	NA
R.stricta.5968	Unknown	NA	NA	NA
R.stricta.5969	Unknown	NA	NA	NA
R.stricta.5970	Unknown	NA	NA	NA
R.stricta.5971	Putative uncharacterized protein	A5B8H9	A5B8H9_VITVI	GO:0003676;GO:0008270
R.stricta.5972	Putative uncharacterized protein	G7IIA5	G7IIA5_MEDTR	NA
R.stricta.5973	Unknown	NA	NA	NA
R.stricta.5974	Unknown	NA	NA	NA
R.stricta.5975	UVB-resistance protein UVR8	A8IXV7	A8IXV7_BRACM	NA
R.stricta.5976	Putative uncharacterized protein	D7TJX5	D7TJX5_VITVI	GO:0016706
R.stricta.5977	Cryptochrome DASH, chloroplastic/mitochondrial	Q38JU2	CRYD_SOLLC	GO:0003677;GO:0003913;GO:0005739;GO:0006281;GO:0009507;GO:0018298
R.stricta.5978	Unknown	NA	NA	NA
R.stricta.5979	Uncharacterized protein	K4BXK1	K4BXK1_SOLLC	GO:0016021
R.stricta.5980	Unknown	NA	NA	NA
R.stricta.5981	myosin-like protein XIF	AT2G31900	Q9SKB0_ARATH	GO:0005524, GO:0051645, GO:0030048, GO:0051646, GO:0044036, GO:0003774, GO:0044036, GO:0010089, GO:0016461, GO:0016459, GO:0005524, GO:0005515, GO:0060151, GO:0003774, GO:0009624, GO:0030048
R.stricta.5982	Unknown	NA	NA	NA
R.stricta.5983	Synovial sarcoma associated ss18 protein, putative	B9S7I1	B9S7I1_RICCO	NA
R.stricta.5984	Unknown	NA	NA	NA
R.stricta.5985	Unknown	NA	NA	NA
R.stricta.5986	Pentatricopeptide repeat (PPR) superfamily protein	AT3G14730	PP231_ARATH	GO:0005739, GO:0003674, GO:0008150
R.stricta.5987	Putative uncharacterized protein	F6HDU3	F6HDU3_VITVI	NA
R.stricta.5988	Uncharacterized protein	K4D299	K4D299_SOLLC	NA
R.stricta.5989	Protein kinase superfamily protein	AT5G51800	Q9FLH9_ARATH	GO:0005634, GO:0048445, GO:0016772
R.stricta.5990	Unknown	NA	NA	NA
R.stricta.5991	unknown protein	AT4G33690	Q6NPE9_ARATH	GO:0009507, GO:0005515, GO:0008150
R.stricta.5992	Unknown	NA	NA	NA
R.stricta.5993	Predicted protein	B9N8K8	B9N8K8_POPTR	GO:0003824;GO:0005739;GO:0008152;GO:0009651;GO:0050897
R.stricta.5994	Glucose-1-phosphate adenylyltransferase	F6HDM4	F6HDM4_VITVI	GO:0005978;GO:0008878;GO:0009570;GO:0009941;GO:0019252
R.stricta.5995	Unknown	NA	NA	NA
R.stricta.5996	Unknown	NA	NA	NA
R.stricta.5997	Unknown	NA	NA	NA
R.stricta.5998	Putative uncharacterized protein	F6GSK3	F6GSK3_VITVI	GO:0003700;GO:0005634;GO:0043565
R.stricta.5999	Transducin/WD40 repeat-like superfamily protein	AT3G49660	Q9M2Z2_ARATH	GO:0005634, GO:0007186, GO:0048188, GO:0000166, GO:0005834, GO:0042393, GO:0005834, GO:0010228, GO:0048188, GO:0005634, GO:0005834
R.stricta.6000	Uncharacterized protein	I1KWQ4	I1KWQ4_SOYBN	NA
R.stricta.6001	Unknown	NA	NA	NA
R.stricta.6002	Unknown	NA	NA	NA
R.stricta.6003	Unknown	NA	NA	NA
R.stricta.6004	Unknown	NA	NA	NA
R.stricta.6005	Putative uncharacterized protein	D7U260	D7U260_VITVI	NA
R.stricta.6006	Unknown	NA	NA	NA
R.stricta.6007	Unknown	NA	NA	NA
R.stricta.6008	Putative uncharacterized protein	D7SJZ1	D7SJZ1_VITVI	GO:0004497;GO:0005506;GO:0009055;GO:0016705;GO:0020037
R.stricta.6009	Gag-pol polyprotein (Fragment)	Q850H6	Q850H6_VITVI	GO:0003676;GO:0008270
R.stricta.6010	Putative uncharacterized protein Sb05g002430	C5Y464	C5Y464_SORBI	GO:0009534;GO:0016020;GO:0017004;GO:0045454;GO:0055114
R.stricta.6011	Uncharacterized protein	K4D8H9	K4D8H9_SOLLC	NA
R.stricta.6012	Metal abc transporter, putative	B9SZA6	B9SZA6_RICCO	GO:0005524;GO:0006200;GO:0015408
R.stricta.6013	high mobility group B3	AT1G20696	A8MQS4_ARATH	GO:0006333, GO:0005634, GO:0003682, GO:0003700, GO:0006333, GO:0006333, GO:0030527, GO:0005634, GO:0006333, GO:0006007, GO:0003677, GO:0000785, GO:0003677
R.stricta.6014	Nutrient reservoir, putative	B9T3Z8	B9T3Z8_RICCO	NA
R.stricta.6015	Unknown	NA	NA	NA
R.stricta.6016	Unknown	NA	NA	NA
R.stricta.6017	Unknown	NA	NA	NA
R.stricta.6018	Unknown	NA	NA	NA
R.stricta.6019	Unknown	NA	NA	NA
R.stricta.6020	Nucleic acid binding protein	Q93YF1	Q93YF1_TOBAC	GO:0000166;GO:0003676
R.stricta.6021	Unknown	NA	NA	NA
R.stricta.6022	Mog1/PsbP/DUF1795-like photosystem II reaction center PsbP family protein	AT5G27390	Q8GWL5_ARATH	GO:0009220, GO:0015979, GO:0015979, GO:0009507, GO:0009523, GO:0019898, GO:0009523, GO:0009220, GO:0009654, GO:0009654, GO:0005509, GO:0009507
R.stricta.6023	NADH dehydrogenase subunit 7	Q5M9S4	Q5M9S4_TOBAC	GO:0005739;GO:0016651;GO:0048038;GO:0051287
R.stricta.6024	alpha-galactosidase 1	AT5G08380	Q9FT97_ARATH	GO:0048046, GO:0005990, GO:0005737, GO:0005576, GO:0005975, GO:0046477, GO:0004557, GO:0048046, GO:0046477, GO:0009505, GO:0005990, GO:0004557, GO:0016139, GO:0004553, GO:0005618, GO:0009311, GO:0003824
R.stricta.6025	Unknown	NA	NA	NA
R.stricta.6026	Unknown	NA	NA	NA
R.stricta.6027	Putative uncharacterized protein	B9R9X5	B9R9X5_RICCO	NA
R.stricta.6028	unknown protein	AT1G52140	Q9ZU12_ARATH	GO:0005575, GO:0003674, GO:0008150
R.stricta.6029	Unknown	NA	NA	NA
R.stricta.6030	Alpha-expansin 7, putative	B9RBZ3	B9RBZ3_RICCO	GO:0005576;GO:0009664;GO:0016020
R.stricta.6031	Unknown	NA	NA	NA
R.stricta.6032	Unknown	NA	NA	NA
R.stricta.6033	N-acetyltransferase, putative	G7ICB6	G7ICB6_MEDTR	GO:0008080
R.stricta.6034	Major facilitator superfamily protein	AT2G28120	Q9ZUV4_ARATH	GO:0016021, GO:0055085, GO:0005886, GO:0055085, GO:0006499, GO:0006499, GO:0006499
R.stricta.6035	Protein of unknown function (DUF3754)	AT2G46915	Q93YZ4_ARATH	GO:0003674, GO:0008150, GO:0009507
R.stricta.6036	Unknown	NA	NA	NA
R.stricta.6037	Cytochrome P450, putative	B9S1Z5	B9S1Z5_RICCO	GO:0005506;GO:0009055;GO:0020037;GO:0070330
R.stricta.6038	Unknown	NA	NA	NA
R.stricta.6039	Unknown	NA	NA	NA
R.stricta.6040	Uncharacterized protein	K4BYE7	K4BYE7_SOLLC	NA
R.stricta.6041	Unknown	NA	NA	NA
R.stricta.6042	Pli0027 protein	Q926M9	Q926M9_LISIN	GO:0003677;GO:0004386;GO:0005524
R.stricta.6043	Unknown	NA	NA	NA
R.stricta.6044	Unknown	NA	NA	NA
R.stricta.6045	unknown protein	AT4G15563	Q66GK4_ARATH	GO:0008150, GO:0003674, GO:0005739
R.stricta.6046	Acetolactate synthase, putative	B9SV00	B9SV00_RICCO	GO:0003984;GO:0009082
R.stricta.6047	emp24/gp25L/p24 family/GOLD family protein	AT3G07680	Q9S7M9_ARATH	GO:0008320, GO:0030134, GO:0016020, GO:0005789, GO:0005789, GO:0005789, GO:0030134, GO:0034976, GO:0005794, GO:0034976, GO:0005783, GO:0006886, GO:0005789, GO:0006886
R.stricta.6048	Nucleotide binding protein, putative	B9RN68	B9RN68_RICCO	NA
R.stricta.6049	Unknown	NA	NA	NA
R.stricta.6050	Unknown	NA	NA	NA
R.stricta.6051	Unknown	NA	NA	NA
R.stricta.6052	mechanosensitive channel of small conductance-like 10	AT5G12080	C0Z2U6_ARATH	GO:0016020, GO:0016020, GO:0008381, GO:0005886, GO:0005886, GO:0005886, GO:0005886, GO:0006820, GO:0005886, GO:0005634, GO:0008381, GO:0016020, GO:0050982, GO:0016020, GO:0005634, GO:0005886, GO:0005634
R.stricta.6053	Unknown	NA	NA	NA
R.stricta.6054	Unknown	NA	NA	NA
R.stricta.6055	Unknown	NA	NA	NA
R.stricta.6056	Unknown	NA	NA	NA
R.stricta.6057	Unknown	NA	NA	NA
R.stricta.6058	Unknown	NA	NA	NA
R.stricta.6059	Uncharacterized protein	K4BHY8	K4BHY8_SOLLC	NA
R.stricta.6060	Unknown	NA	NA	NA
R.stricta.6061	Putative uncharacterized protein	D7SMQ7	D7SMQ7_VITVI	NA
R.stricta.6062	photosystem II 11 kDa protein-related	AT1G05385	Q9ZVZ9_ARATH	GO:0010207, GO:0009507, GO:0009543, GO:0006098, GO:0003674, GO:0009543, GO:0010207, GO:0009507, GO:0009543, GO:0006098, GO:0010207, GO:0009543, GO:0010207
R.stricta.6063	UDP-glucose:glucosyltransferase	B6EWY9	B6EWY9_LYCBA	GO:0016758
R.stricta.6064	Map3k delta-1 protein kinase, putative	B9RJZ0	B9RJZ0_RICCO	GO:0000165;GO:0000186;GO:0004709;GO:0005524
R.stricta.6065	Putative uncharacterized protein orf351	E8ZCE6	E8ZCE6_BETVM	GO:0005739
R.stricta.6066	Putative uncharacterized protein	B8AA89	B8AA89_ORYSI	GO:0003723;GO:0003964;GO:0006278;GO:0008270
R.stricta.6067	Unknown	NA	NA	NA
R.stricta.6068	Unknown	NA	NA	NA
R.stricta.6069	Unknown	NA	NA	NA
R.stricta.6070	Cytochrome c maturation protein CcmB	Q5M9S9	Q5M9S9_TOBAC	GO:0005739;GO:0015232;GO:0016020;GO:0017004
R.stricta.6071	3FAD	D9J065	D9J065_GOSHI	GO:0006629;GO:0016717
R.stricta.6072	Unknown	NA	NA	NA
R.stricta.6073	Hemolysin-type calcium-binding region	A3M3K9	A3M3K9_ACIBT	GO:0005509;GO:0005576;GO:0006508;GO:0008237;GO:0008270;GO:0009405;GO:0016020
R.stricta.6074	NHL domain-containing protein	AT5G14890	Q9LFR6_ARATH	GO:0006944, GO:0009860, GO:0005576, GO:0006944, GO:0009827, GO:0009827, GO:0009860, GO:0009860
R.stricta.6075	Unknown	NA	NA	NA
R.stricta.6076	Uncharacterized protein	K4DHD4	K4DHD4_SOLLC	GO:0004649;GO:0005975
R.stricta.6077	Unknown	NA	NA	NA
R.stricta.6078	Tetratricopeptide repeat (TPR)-like superfamily protein	AT1G04080	Q93ZR3_ARATH	GO:0006396, GO:0005622, GO:0006396, GO:0006397, GO:0005829, GO:0005622, GO:0006396, GO:0005634, GO:0005634, GO:0005622, GO:0006396, GO:0005634, GO:0048510, GO:0005829, GO:0006396, GO:0006397, GO:0005634, GO:0006396
R.stricta.6079	Unknown	NA	NA	NA
R.stricta.6080	Putative uncharacterized protein	A5BPA0	A5BPA0_VITVI	GO:0003676
R.stricta.6081	Unknown	NA	NA	NA
R.stricta.6082	Unknown	NA	NA	NA
R.stricta.6083	Stem 28 kDa glycoprotein, putative	B9RQD0	B9RQD0_RICCO	GO:0003993
R.stricta.6084	Putative uncharacterized protein	F6I4T4	F6I4T4_VITVI	GO:0009570;GO:0016787
R.stricta.6085	Genome polyprotein	Q91DM0	POLG_PVCV1	GO:0003677;GO:0003723;GO:0003964;GO:0004190;GO:0004519;GO:0006278;GO:0006508;GO:0006810;GO:0008270;GO:0046740;GO:0090305
R.stricta.6086	Unknown	NA	NA	NA
R.stricta.6087	Unknown	NA	NA	NA
R.stricta.6088	Protein kinase family protein with leucine-rich repeat domain	AT1G35710	Y1571_ARATH	GO:0000165, GO:0007169, GO:0004672, GO:0016772, GO:0009814, GO:0006468, GO:0006468, GO:0006468, GO:0004674, GO:0006468, GO:0006468, GO:0005524, GO:0005886, GO:0005524, GO:0009814, GO:0004674, GO:0004713, GO:0005524, GO:0006468, GO:0004713, GO:0005524, GO:0004672
R.stricta.6089	Putative uncharacterized protein	B5TV73	B5TV73_CAMSI	NA
R.stricta.6090	agenet domain-containing protein	AT1G09320	Q500V5_ARATH	GO:0008150, GO:0009688, GO:0009688, GO:0005634, GO:0003723
R.stricta.6091	Putative uncharacterized protein	A5BK33	A5BK33_VITVI	NA
R.stricta.6092	Cysteine protease, putative	B9SGM8	B9SGM8_RICCO	GO:0006508;GO:0008234;GO:0032440
R.stricta.6093	Ribosomal protein L16	G9JLQ5	G9JLQ5_9FABA	GO:0003735;GO:0005739;GO:0005840;GO:0006412;GO:0019843
R.stricta.6094	Unknown	NA	NA	NA
R.stricta.6095	T10P12.3 protein	Q9XIG5	Q9XIG5_ARATH	GO:0003723;GO:0003964;GO:0005634;GO:0006278;GO:0015074
R.stricta.6096	Unknown	NA	NA	NA
R.stricta.6097	Beta-galactosidase	K4CWP2	K4CWP2_SOLLC	GO:0004553;GO:0005975;GO:0030246;GO:0043169
R.stricta.6098	Alpha-tubulin	Q0ITK1	Q0ITK1_ORYSJ	GO:0003924;GO:0005198;GO:0005525;GO:0005737;GO:0005874;GO:0007018;GO:0051258
R.stricta.6099	Unknown	NA	NA	NA
R.stricta.6100	DEA(D/H)-box RNA helicase family protein	AT2G01130	Q9ZU53_ARATH	GO:0008026, GO:0003676, GO:0003676, GO:0003723, GO:0005634, GO:0004386, GO:0003725, GO:0005524, GO:0005524, GO:0005524, GO:0005524, GO:0005622, GO:0004386
R.stricta.6101	unknown protein	AT5G21070	Q940N6_ARATH	GO:0003674, GO:0008150, GO:0005575
R.stricta.6102	unknown protein	AT5G50090	Q3E8D4_ARATH	GO:0006499, GO:0006499, GO:0005634, GO:0005634, GO:0003674, GO:0006499
R.stricta.6103	Unknown	NA	NA	NA
R.stricta.6104	Unknown	NA	NA	NA
R.stricta.6105	Unknown	NA	NA	NA
R.stricta.6106	Unknown	NA	NA	NA
R.stricta.6107	Protein of unknown function (DUF3049)	AT1G54740	Q0WNP5_ARATH	GO:0005634, GO:0008150, GO:0003674
R.stricta.6108	Unknown	NA	NA	NA
R.stricta.6109	VPS35 homolog C	AT3G51310	A8R7K9_ARATH	GO:0009853, GO:0042147, GO:0042147, GO:0006886, GO:0080129, GO:0043231, GO:0051788, GO:0005737, GO:0030904, GO:0016020, GO:0003674, GO:0005771, GO:0006511, GO:0008333, GO:0006886, GO:0009853, GO:0006511, GO:0008333, GO:0030904, GO:0016020, GO:0005771, GO:0006511
R.stricta.6110	Putative uncharacterized protein	A5BCB9	A5BCB9_VITVI	GO:0003676;GO:0008270;GO:0015074
R.stricta.6111	Putative uncharacterized protein	D7TJP6	D7TJP6_VITVI	NA
R.stricta.6112	Unknown	NA	NA	NA
R.stricta.6113	mitogen-activated protein kinase kinase kinase 16	AT4G26890	Q9SZ29_ARATH	GO:0005634, GO:0016301, GO:0004672, GO:0046777, GO:0006468, GO:0005524, GO:0004713, GO:0005524, GO:0004674, GO:0004674, GO:0006468, GO:0046777, GO:0016772, GO:0006468, GO:0004672, GO:0046777, GO:0004674, GO:0004713, GO:0004674
R.stricta.6114	Unknown	NA	NA	NA
R.stricta.6115	Polyprotein	Q5TJJ0	Q5TJJ0_9VIRU	GO:0003723;GO:0003964;GO:0004523;GO:0006278;GO:0006508;GO:0008233;GO:0008270;GO:0090305
R.stricta.6116	Mutt domain protein, putative	B9T7Z5	B9T7Z5_RICCO	GO:0000210
R.stricta.6117	Uncharacterized protein	I3SKI9	I3SKI9_MEDTR	NA
R.stricta.6118	Unknown	NA	NA	NA
R.stricta.6119	Unknown	NA	NA	NA
R.stricta.6120	Calcium-binding EF-hand family protein	AT1G21550	CML44_ARATH	GO:0005737, GO:0008150, GO:0005509, GO:0005509
R.stricta.6121	Unknown	NA	NA	NA
R.stricta.6122	Putative uncharacterized protein	A5AZ88	A5AZ88_VITVI	GO:0003676;GO:0015074
R.stricta.6123	Uncharacterized protein	K4CMZ8	K4CMZ8_SOLLC	NA
R.stricta.6124	Unknown	NA	NA	NA
R.stricta.6125	Protein SET DOMAIN GROUP, putative	B9RWA1	B9RWA1_RICCO	NA
R.stricta.6126	Unknown	NA	NA	NA
R.stricta.6127	2-oxoglutarate (2OG) and Fe(II)-dependent oxygenase superfamily protein	AT3G11150	Q8GX26_ARATH	GO:0003674, GO:0009507, GO:0008150
R.stricta.6128	Unknown	NA	NA	NA
R.stricta.6129	Putative uncharacterized protein	B5U9W1	B5U9W1_LOTJA	GO:0003723;GO:0003964;GO:0005634;GO:0006278;GO:0015074
R.stricta.6130	basic helix-loop-helix (bHLH) DNA-binding superfamily protein	AT2G42280	BH130_ARATH	GO:0003677, GO:0005634, GO:0006355, GO:0006355, GO:0048573, GO:0006355, GO:0048573, GO:0003700, GO:0005634, GO:0046685, GO:0003700
R.stricta.6131	Chloroplast sedoheptulose-1,7-bisphosphatase	C5IU71	C5IU71_SOLLC	GO:0005975;GO:0042132
R.stricta.6132	Unknown	NA	NA	NA
R.stricta.6133	Unknown	NA	NA	NA
R.stricta.6134	Serine carboxypeptidase 24	Q9M099	SCP24_ARATH	GO:0004185;GO:0005615;GO:0006508;GO:0009742
R.stricta.6135	purple acid phosphatase 15	AT3G07130	PPA15_ARATH	GO:0009845, GO:0003993, GO:0016787, GO:0003993, GO:0003993, GO:0003993, GO:0046872, GO:0009846, GO:0005576, GO:0004722
R.stricta.6136	FAD-binding Berberine family protein	AT2G34790	O64743_ARATH	GO:0050660, GO:0009055, GO:0016614, GO:0003824, GO:0055114, GO:0010197, GO:0007155, GO:0045010, GO:0050660, GO:0010090, GO:0009506, GO:0008762, GO:0005618, GO:0010197, GO:0010090, GO:0071555, GO:0009793, GO:0048765, GO:0010197, GO:0071555, GO:0045010, GO:0005618, GO:0016491, GO:0048765, GO:0010090
R.stricta.6137	Unknown	NA	NA	NA
R.stricta.6138	unknown protein	AT4G18490	B3H7K0_ARATH	GO:0003674, GO:0008150, GO:0005634, GO:0005634
R.stricta.6139	Dehydration-responsive element-binding protein DREB4	G9IZQ6	G9IZQ6_SOLTU	GO:0003677;GO:0003700;GO:0005634;GO:0006351
R.stricta.6140	Pentatricopeptide repeat-containing protein, putative	B9RSY1	B9RSY1_RICCO	NA
R.stricta.6141	Uncharacterized protein	K4B9S6	K4B9S6_SOLLC	NA
R.stricta.6142	S-methyltransferase	Q1WMA5	Q1WMA5_CATRO	GO:0008171
R.stricta.6143	Nucleotide-diphospho-sugar transferases superfamily protein	AT1G24170	O48684_ARATH	GO:0016051, GO:0005794, GO:0016758, GO:0016757, GO:0016126, GO:0047262, GO:0016757
R.stricta.6144	Unknown	NA	NA	NA
R.stricta.6145	Unknown	NA	NA	NA
R.stricta.6146	Unknown	NA	NA	NA
R.stricta.6147	Putative uncharacterized protein	G7IH44	G7IH44_MEDTR	NA
R.stricta.6148	Uncharacterized protein	K4BMJ2	K4BMJ2_SOLLC	NA
R.stricta.6149	Putative uncharacterized protein	A4FSG8	A4FSG8_9INSE	NA
R.stricta.6150	Unknown	NA	NA	NA
R.stricta.6151	Unknown	NA	NA	NA
R.stricta.6152	Gamma-glutamyl hydrolase, putative	B9SEV4	B9SEV4_RICCO	GO:0006541;GO:0034722
R.stricta.6153	Unknown	NA	NA	NA
R.stricta.6154	Unknown	NA	NA	NA
R.stricta.6155	Unknown	NA	NA	NA
R.stricta.6156	Unknown	NA	NA	NA
R.stricta.6157	Cytokinin oxidase	B9NAY6	B9NAY6_POPTR	GO:0008762;GO:0009690;GO:0016023;GO:0019139;GO:0022900;GO:0032940;GO:0050660
R.stricta.6158	Putative uncharacterized protein	B9T835	B9T835_RICCO	NA
R.stricta.6159	Unknown	NA	NA	NA
R.stricta.6160	Putative uncharacterized protein	A5ALH5	A5ALH5_VITVI	GO:0003676;GO:0015074
R.stricta.6161	Uncharacterized protein	K4CRN4	K4CRN4_SOLLC	GO:0003989;GO:0006633;GO:0009317
R.stricta.6162	Unknown	NA	NA	NA
R.stricta.6163	Dicer-like protein	B9HHX6	B9HHX6_POPTR	GO:0003677;GO:0003725;GO:0004386;GO:0004525;GO:0005524;GO:0005622;GO:0006396
R.stricta.6164	Unknown	NA	NA	NA
R.stricta.6165	Concanavalin A-like lectin protein kinase family protein	AT5G55830	Q9FHG4_ARATH	GO:0006468, GO:0005886, GO:0016301, GO:0000911, GO:0004674, GO:0016772, GO:0000226, GO:0016301, GO:0006468, GO:0004674, GO:0004672, GO:0005524, GO:0000226, GO:0004672, GO:0006468, GO:0005524
R.stricta.6166	Unknown	NA	NA	NA
R.stricta.6167	Unknown	NA	NA	NA
R.stricta.6168	Unknown	NA	NA	NA
R.stricta.6169	Uricase	A2SXR4	A2SXR4_TOBAC	GO:0004846;GO:0005777;GO:0006144;GO:0019628
R.stricta.6170	Unknown	NA	NA	NA
R.stricta.6171	Beta-galactosidase	B9S609	B9S609_RICCO	GO:0004565;GO:0005975;GO:0030246;GO:0043169
R.stricta.6172	Uncharacterized protein	K4BKC1	K4BKC1_SOLLC	NA
R.stricta.6173	Tau class glutathione transferase GSTU36	D2WL55	D2WL55_POPTR	GO:0004364;GO:0005737
R.stricta.6174	Unknown	NA	NA	NA
R.stricta.6175	Unknown	NA	NA	NA
R.stricta.6176	Zinc finger protein	G7IC94	G7IC94_MEDTR	GO:0003676;GO:0005622;GO:0008270
R.stricta.6177	Unknown	NA	NA	NA
R.stricta.6178	Acyl-CoA N-acyltransferases-like protein	Q8GUT5	Q8GUT5_ARATH	GO:0008080
R.stricta.6179	Unknown	NA	NA	NA
R.stricta.6180	Unknown	NA	NA	NA
R.stricta.6181	Unknown	NA	NA	NA
R.stricta.6182	F-box/RNI-like superfamily protein	AT5G67140	FB302_ARATH	GO:0005737
R.stricta.6183	Unknown	NA	NA	NA
R.stricta.6184	KDPG and KHG aldolase	A2Q5T0	A2Q5T0_MEDTR	GO:0016829
R.stricta.6185	Putative uncharacterized protein	F6HNK3	F6HNK3_VITVI	NA
R.stricta.6186	Serine-threonine protein kinase, plant-type, putative	B9SHK5	B9SHK5_RICCO	GO:0004693;GO:0005524;GO:0007049
R.stricta.6187	Unknown	NA	NA	NA
R.stricta.6188	Beta-amyrin synthase	D9IXA8	D9IXA8_ARAEL	GO:0008152;GO:0016866
R.stricta.6189	Xyloglucan endotransglucosylase/hydrolase 6	C0IRH9	C0IRH9_MALDO	GO:0004553;GO:0005618;GO:0006073;GO:0016762;GO:0048046
R.stricta.6190	Uncharacterized protein	K7KZ28	K7KZ28_SOYBN	NA
R.stricta.6191	Unknown	NA	NA	NA
R.stricta.6192	Unknown	NA	NA	NA
R.stricta.6193	Pentatricopeptide repeat-containing protein, putative	B9SGS7	B9SGS7_RICCO	NA
R.stricta.6194	Unknown	NA	NA	NA
R.stricta.6195	Unknown	NA	NA	NA
R.stricta.6196	Unknown	NA	NA	NA
R.stricta.6197	multifunctional protein 2	AT3G06860	Q9ZPI5_ARATH	GO:0051788, GO:0055114, GO:0006635, GO:0006635, GO:0005777, GO:0003857, GO:0016616, GO:0005777, GO:0009407, GO:0043161, GO:0006631, GO:0009506, GO:0005737, GO:0004300, GO:0005777, GO:0009407, GO:0005730, GO:0006635, GO:0009062, GO:0005618, GO:0016508, GO:0006631, GO:0005777, GO:0007031, GO:0006635, GO:0005777, GO:0016491, GO:0008152, GO:0043161, GO:0005730, GO:0050662, GO:0000166, GO:0080129, GO:…
R.stricta.6198	NADH-ubiquinone oxidoreductase chain 4	Q5FYG3	Q5FYG3_HOMVI	GO:0006120;GO:0008137;GO:0016021;GO:0031966;GO:0070469
R.stricta.6199	telomere repeat binding factor 1	AT1G49950	Q8VWK4_ARATH	GO:0003700, GO:0006334, GO:0005634, GO:0005634, GO:0006334, GO:0009733, GO:0005515, GO:0005515, GO:0005515, GO:0000786, GO:0010413, GO:0009651, GO:0045492, GO:0009651, GO:0005634, GO:0006334, GO:0009753, GO:0005634, GO:0006334, GO:0009723, GO:0006334, GO:0000786, GO:0009751, GO:0006334, GO:0010413, GO:0042803, GO:0005515, GO:0006334, GO:0003691, GO:0000786, GO:0006334, GO:0005515, GO:0005634, GO:…
R.stricta.6200	Unknown	NA	NA	NA
R.stricta.6201	Unknown	NA	NA	NA
R.stricta.6202	Unknown	NA	NA	NA
R.stricta.6203	Unknown	NA	NA	NA
R.stricta.6204	Unknown	NA	NA	NA
R.stricta.6205	Transducin family protein / WD-40 repeat family protein	AT4G01860	Q8RXC4_ARATH	GO:0080008, GO:0080008, GO:0000166, GO:0008150, GO:0005737, GO:0005737
R.stricta.6206	Peptide chain release factor 1	AT3G62910	Q8RX79_ARATH	GO:0034660, GO:0009658, GO:0009902, GO:0045893, GO:0006783, GO:0009658, GO:0032544, GO:0006415, GO:0034660, GO:0042793, GO:0006783, GO:0032544, GO:0006415, GO:0032544, GO:0042793, GO:0016117, GO:0032544, GO:0009507, GO:0042793, GO:0006415, GO:0006415, GO:0016117, GO:0003747, GO:0010027, GO:0010027, GO:0009658, GO:0006415, GO:0009658, GO:0010027, GO:0010027, GO:0003747, GO:0006415, GO:0009902, GO:…
R.stricta.6207	Uncharacterized protein	I1IZR4	I1IZR4_BRADI	GO:0000178;GO:0003723
R.stricta.6208	Unknown	NA	NA	NA
R.stricta.6209	Unknown	NA	NA	NA
R.stricta.6210	Unknown	NA	NA	NA
R.stricta.6211	Zinc finger CCCH domain-containing protein	G7IN58	G7IN58_MEDTR	GO:0000166;GO:0003723;GO:0005634;GO:0008270;GO:0016772
R.stricta.6212	2-oxoglutarate (2OG) and Fe(II)-dependent oxygenase superfamily protein	AT4G23340	O65485_ARATH	GO:0055114, GO:0008152, GO:0016491, GO:0055114, GO:0016491, GO:0016706, GO:0005737, GO:0016491, GO:0016706
R.stricta.6213	Unknown	NA	NA	NA
R.stricta.6214	Unknown	NA	NA	NA
R.stricta.6215	Unknown	NA	NA	NA
R.stricta.6216	Regulator of chromosome condensation (RCC1) family protein	AT3G53830	Q9M343_ARATH	GO:0008150, GO:0008536, GO:0005575, GO:0003682
R.stricta.6217	Unknown	NA	NA	NA
R.stricta.6218	Chloroplast heavy metal P-type ATPase (Precursor)	Q49HL5	Q49HL5_ARATH	GO:0005524;GO:0006754;GO:0015662;GO:0016021;GO:0030001;GO:0046872
R.stricta.6219	Unknown	NA	NA	NA
R.stricta.6220	Unknown	NA	NA	NA
R.stricta.6221	Unknown	NA	NA	NA
R.stricta.6222	10-hydroxygeraniol oxidoreductase	Q7XAB2	Q7XAB2_CAMAC	GO:0000166;GO:0008270;GO:0016491
R.stricta.6223	Putative uncharacterized protein	A5C7R1	A5C7R1_VITVI	GO:0003676;GO:0015074
R.stricta.6224	Signal peptide peptidase family protein	E5SN21	E5SN21_TRISP	GO:0004190;GO:0016021
R.stricta.6225	PSI reaction center subunit III (Precursor)	A8C198	A8C198_CITSI	GO:0009538;GO:0015979
R.stricta.6226	Unknown	NA	NA	NA
R.stricta.6227	Unknown	NA	NA	NA
R.stricta.6228	Putative uncharacterized protein	A5AYJ3	A5AYJ3_VITVI	GO:0003676;GO:0015074
R.stricta.6229	ARID/BRIGHT DNA-binding domain	AT4G11400	Q9LDD4_ARATH	GO:0003677, GO:0005634, GO:0005773, GO:0005622, GO:0005773, GO:0003677
R.stricta.6230	Two-component system sensor histidine kinase/response regulator, putative	B9S4F7	B9S4F7_RICCO	GO:0000156;GO:0005622;GO:0006355;GO:0016301;GO:0035556
R.stricta.6231	Unknown	NA	NA	NA
R.stricta.6232	Unknown	NA	NA	NA
R.stricta.6233	heavy metal atpase 1	AT4G37270	AHM1_ARATH	GO:0046873, GO:0006754, GO:0015662, GO:0009536, GO:0008152, GO:0009941, GO:0005388, GO:0046872, GO:0016020, GO:0015662, GO:0003824, GO:0009941, GO:0015434, GO:0009941, GO:0009941, GO:0000166, GO:0030001, GO:0004008, GO:0009941, GO:0009941, GO:0009941, GO:0005886, GO:0009941, GO:0009941, GO:0009941, GO:0016818, GO:0009941, GO:0006878, GO:0006754, GO:0004008, GO:0009941, GO:0009642, GO:0016887, GO:…
R.stricta.6234	Unknown	NA	NA	NA
R.stricta.6235	Unknown	NA	NA	NA
R.stricta.6236	Unknown	NA	NA	NA
R.stricta.6237	Unknown	NA	NA	NA
R.stricta.6238	Unknown	NA	NA	NA
R.stricta.6239	Unknown	NA	NA	NA
R.stricta.6240	Unknown	NA	NA	NA
R.stricta.6241	forkhead-associated domain-containing protein / FHA domain-containing protein	AT5G07400	Q84MA4_ARATH	GO:0006281, GO:0008081, GO:0006281, GO:0005634, GO:0006281, GO:0008270, GO:0005634, GO:0016818, GO:0003676
R.stricta.6242	SGNH hydrolase-type esterase superfamily protein	AT3G11210	CPR49_ARATH	GO:0006629, GO:0048046, GO:0005576, GO:0016787, GO:0004091, GO:0016788
R.stricta.6243	Uncharacterized protein	K4CFC5	K4CFC5_SOLLC	NA
R.stricta.6244	Unknown	NA	NA	NA
R.stricta.6245	Unknown	NA	NA	NA
R.stricta.6246	Uncharacterized protein	I2H974	I2H974_TETBL	GO:0003676;GO:0005622;GO:0008270
R.stricta.6247	SGT1	Q84UV7	Q84UV7_NICBE	NA
R.stricta.6248	ORF116	Q6YSM9	Q6YSM9_BRANA	GO:0005739
R.stricta.6249	Unknown	NA	NA	NA
R.stricta.6250	unknown protein	AT1G67035	Q5BPW2_ARATH	GO:0005575, GO:0008150, GO:0003674
R.stricta.6251	Unknown	NA	NA	NA
R.stricta.6252	Unknown	NA	NA	NA
R.stricta.6253	3-ketoacyl-CoA synthase	G7JSP0	G7JSP0_MEDTR	GO:0006633;GO:0016020;GO:0016747
R.stricta.6254	unknown protein	AT1G51100	Q9C685_ARATH	GO:0009570, GO:0003674, GO:0009507, GO:0009570, GO:0009507, GO:0009570, GO:0009570, GO:0009570, GO:0009570, GO:0009570, GO:0009570, GO:0008150
R.stricta.6255	Unknown	NA	NA	NA
R.stricta.6256	Unknown	NA	NA	NA
R.stricta.6257	C2 domain-containing protein	D7L185	D7L185_ARALL	NA
R.stricta.6258	Unknown	NA	NA	NA
R.stricta.6259	Unknown	NA	NA	NA
R.stricta.6260	Unknown	NA	NA	NA
R.stricta.6261	Unknown	NA	NA	NA
R.stricta.6262	Predicted protein (Fragment)	B9IKX7	B9IKX7_POPTR	NA
R.stricta.6263	Unknown	NA	NA	NA
R.stricta.6264	Unknown	NA	NA	NA
R.stricta.6265	Unknown	NA	NA	NA
R.stricta.6266	Unknown	NA	NA	NA
R.stricta.6267	Unknown	NA	NA	NA
R.stricta.6268	Unknown	NA	NA	NA
R.stricta.6269	Unknown	NA	NA	NA
R.stricta.6270	Unknown	NA	NA	NA
R.stricta.6271	Unknown	NA	NA	NA
R.stricta.6272	Unknown	NA	NA	NA
R.stricta.6273	Unknown	NA	NA	NA
R.stricta.6274	ATP binding	AT5G16715		GO:0009570, GO:0006418, GO:0009570, GO:0006418, GO:0006438, GO:0009570, GO:0009570, GO:0009570, GO:0006364, GO:0009793, GO:0005524, GO:0006438, GO:0006418, GO:0004832, GO:0010027, GO:0045036, GO:0006399, GO:0004812, GO:0048481, GO:0006438, GO:0009507, GO:0009507, GO:0010228, GO:0005524, GO:0010103, GO:0009658, GO:0005524, GO:0045036, GO:0016556, GO:0006418, GO:0009570, GO:0016556, GO:0006418, GO:…
R.stricta.6275	Unknown	NA	NA	NA
R.stricta.6276	Ribosomal protein L34e superfamily protein	AT3G06180	Q9M8K0_ARATH	GO:0006412, GO:0006412, GO:0005840, GO:0003735, GO:0006412, GO:0005739, GO:0005622
R.stricta.6277	Unknown	NA	NA	NA
R.stricta.6278	Putative uncharacterized protein	A5ALW9	A5ALW9_VITVI	GO:0003676;GO:0008270;GO:0015074
R.stricta.6279	GTP-binding protein-related	AT4G39520	Q9SVA6_ARATH	GO:0019003, GO:0005525, GO:0005525, GO:0005525, GO:0005525, GO:0005737, GO:0005829, GO:0005525, GO:0019003, GO:0005525, GO:0003924
R.stricta.6280	Putative SNARE protein	Q6J1J4	Q6J1J4_HEVBR	GO:0016021;GO:0016192
R.stricta.6281	Unknown	NA	NA	NA
R.stricta.6282	Peroxin 7	B7XBZ4	B7XBZ4_TOBAC	GO:0005053;GO:0005777;GO:0016558
R.stricta.6283	Putative uncharacterized protein	D7TBK5	D7TBK5_VITVI	GO:0000151;GO:0004842
R.stricta.6284	Putative ribosomal protein S4 (Fragment)	B5SQ81	B5SQ81_9STRA	GO:0003723;GO:0005739;GO:0005840
R.stricta.6285	Unknown	NA	NA	NA
R.stricta.6286	Unknown	NA	NA	NA
R.stricta.6287	Unknown	NA	NA	NA
R.stricta.6288	golgi nucleotide sugar transporter 2	AT1G07290	Q84L09_ARATH	GO:0005886, GO:0005338, GO:0055085, GO:0015784, GO:0015780, GO:0055085
R.stricta.6289	Uncharacterized protein	I1HQT9	I1HQT9_BRADI	GO:0005622;GO:0006886;GO:0016020;GO:0016192
R.stricta.6290	Unknown	NA	NA	NA
R.stricta.6291	Fibrillin	Q0H8Z9	Q0H8Z9_COFCA	GO:0005198;GO:0009507
R.stricta.6292	Unknown	NA	NA	NA
R.stricta.6293	Unknown	NA	NA	NA
R.stricta.6294	Unknown	NA	NA	NA
R.stricta.6295	Unknown	NA	NA	NA
R.stricta.6296	Unknown	NA	NA	NA
R.stricta.6297	Polyprotein	Q8BEL9	Q8BEL9_9VIRU	GO:0003723;GO:0003964;GO:0004170;GO:0004190;GO:0004523;GO:0006278;GO:0006508;GO:0008270;GO:0046080;GO:0090305
R.stricta.6298	Unknown	NA	NA	NA
R.stricta.6299	sterile alpha motif (SAM) domain-containing protein	AT2G45700	O64649_ARATH	GO:0005634, GO:0007062, GO:0009630, GO:0016787, GO:0031048, GO:0031048, GO:0031048, GO:0045132, GO:0007062
R.stricta.6300	Protein of unknown function (DUF3317)	AT1G06515	A8MSB8_ARATH	NA
R.stricta.6301	Putative uncharacterized protein	A5AWM8	A5AWM8_VITVI	GO:0004568;GO:0004674;GO:0005524;GO:0005975;GO:0006032;GO:0043169
R.stricta.6302	Gag-pol polyprotein	Q710T7	Q710T7_POPDE	GO:0003676;GO:0008270;GO:0015074
R.stricta.6303	Predicted protein	B9H007	B9H007_POPTR	NA
R.stricta.6304	Unknown	NA	NA	NA
R.stricta.6305	Unknown	NA	NA	NA
R.stricta.6306	GDSL-like Lipase/Acylhydrolase superfamily protein	AT5G18430	GDL77_ARATH	GO:0004091, GO:0016788, GO:0005576, GO:0006629
R.stricta.6307	GDSL lipase 1	AT5G40990	GLIP1_ARATH	GO:0016298, GO:0009627, GO:0009871, GO:0009871, GO:0005615, GO:0016788, GO:0009817, GO:0005615, GO:0009871, GO:0050832, GO:0009866, GO:0042742, GO:0004091, GO:0006629, GO:0009817, GO:0016298, GO:0009751, GO:0009871, GO:0005576, GO:0009866, GO:0016298, GO:0042742, GO:0009620, GO:0016298, GO:0050832, GO:0009866, GO:0009866, GO:0009627
R.stricta.6308	Unknown	NA	NA	NA
R.stricta.6309	Unknown	NA	NA	NA
R.stricta.6310	Unknown	NA	NA	NA
R.stricta.6311	Unknown	NA	NA	NA
R.stricta.6312	Polyprotein	H8Y6I4	H8Y6I4_9VIRU	GO:0003723;GO:0003964;GO:0004190;GO:0004523;GO:0006278;GO:0006508;GO:0008270;GO:0046718;GO:0090305
R.stricta.6313	Unknown	NA	NA	NA
R.stricta.6314	Unknown	NA	NA	NA
R.stricta.6315	Unknown	NA	NA	NA
R.stricta.6316	Uncharacterized protein	K4DB95	K4DB95_SOLLC	NA
R.stricta.6317	Galactosyltransferase family protein	D7LCP4	D7LCP4_ARALL	GO:0005794;GO:0006486;GO:0008378;GO:0016021
R.stricta.6318	NAD(P)-binding Rossmann-fold superfamily protein	AT1G17890	B3H5Q0_ARATH	GO:0050662, GO:0003824, GO:0005737, GO:0050662, GO:0044237, GO:0003824, GO:0044237, GO:0000166, GO:0006857, GO:0005737, GO:0042350, GO:0044237, GO:0000166, GO:0042350, GO:0003824, GO:0000166, GO:0044237, GO:0044237, GO:0050662, GO:0003824, GO:0044237, GO:0005737
R.stricta.6319	Unknown	NA	NA	NA
R.stricta.6320	Unknown	NA	NA	NA
R.stricta.6321	cysteine-rich RLK (RECEPTOR-like protein kinase) 8	AT4G23160	CRK8_ARATH	GO:0004672, GO:0004674, GO:0016772, GO:0005524, GO:0004672, GO:0005524, GO:0006468, GO:0004713, GO:0006468, GO:0004674, GO:0016301, GO:0006468, GO:0004713
R.stricta.6322	Uncharacterized protein	B7FM06	B7FM06_MEDTR	GO:0003993;GO:0046872
R.stricta.6323	Acyltransferase-like protein	G7KW54	G7KW54_MEDTR	GO:0016747
R.stricta.6324	Unknown	NA	NA	NA
R.stricta.6325	Unknown	NA	NA	NA
R.stricta.6326	Unknown	NA	NA	NA
R.stricta.6327	ATP synthase gamma subunit	Q93U89	Q93U89_CARRU	GO:0015986;GO:0045261;GO:0046933;GO:0046961
R.stricta.6328	Putative uncharacterized protein	D7T6Z9	D7T6Z9_VITVI	NA
R.stricta.6329	Acetolactate synthase small subunit 1, chloroplastic	Q9SMC2	ILVH_NICPL	GO:0003984;GO:0009082
R.stricta.6330	Unknown	NA	NA	NA
R.stricta.6331	Protein of unknown function, DUF642	AT2G41810	O22939_ARATH	GO:0005576, GO:0003674, GO:0008150
R.stricta.6332	Unknown	NA	NA	NA
R.stricta.6333	polygalacturonase 2	AT1G70370	Q0WV83_ARATH	GO:0040007, GO:0010075, GO:0009932, GO:0009825, GO:0007389, GO:0000271, GO:0010817, GO:0005576, GO:0071555, GO:0005576, GO:0009832, GO:0009664, GO:0048767, GO:0043481, GO:0008150, GO:0071555, GO:0009664, GO:0009932, GO:0008361, GO:0004650, GO:0008361, GO:0000272, GO:0005982, GO:0010015, GO:0005982, GO:0009926, GO:0048767, GO:0048653
R.stricta.6334	Pollen-specific kinase partner protein	Q5DK69	Q5DK69_SOLLC	GO:0005089;GO:0016301
R.stricta.6335	Importin subunit alpha	K4AWF0	K4AWF0_SOLLC	GO:0005634;GO:0005737;GO:0006606;GO:0008565
R.stricta.6336	ZIP transporter	B9HY43	B9HY43_POPTR	GO:0005385;GO:0008270;GO:0016021;GO:0016023
R.stricta.6337	Unknown	NA	NA	NA
R.stricta.6338	Unknown	NA	NA	NA
R.stricta.6339	Unknown	NA	NA	NA
R.stricta.6340	Putative uncharacterized protein Sb03g013240	C5XIY4	C5XIY4_SORBI	GO:0004672;GO:0005524
R.stricta.6341	Putative uncharacterized protein	D7U7V1	D7U7V1_VITVI	GO:0005198
R.stricta.6342	Uncharacterized protein	K4CAD2	K4CAD2_SOLLC	NA
R.stricta.6343	Unknown	NA	NA	NA
R.stricta.6344	Unknown	NA	NA	NA
R.stricta.6345	R2R3-MYB transcription factor LjPAP	C0A1G8	C0A1G8_LOTJA	GO:0003677;GO:0003682
R.stricta.6346	Unknown	NA	NA	NA
R.stricta.6347	Unknown	NA	NA	NA
R.stricta.6348	Multidrug resistance pump, putative	B9RZD1	B9RZD1_RICCO	GO:0015238;GO:0015297;GO:0016020
R.stricta.6349	Unknown	NA	NA	NA
R.stricta.6350	Unknown	NA	NA	NA
R.stricta.6351	Uncharacterized protein	K4CSD1	K4CSD1_SOLLC	GO:0000166;GO:0003676;GO:0005622;GO:0006260;GO:0006281;GO:0043140
R.stricta.6352	Ubiquitin-conjugating enzyme variant	C8CP48	C8CP48_CITSI	GO:0016881
R.stricta.6353	auxin transport protein (BIG)	AT3G02260	Q9SRU2_ARATH	GO:0048281, GO:0009826, GO:0009640, GO:0009733, GO:0009640, GO:0009620, GO:0009926, GO:0004842, GO:0009826, GO:0008270, GO:0005829, GO:0010311, GO:0048364, GO:0010311, GO:0009506, GO:0016020, GO:0048283
R.stricta.6354	Protein binding protein, putative	B9SMC2	B9SMC2_RICCO	GO:0005524;GO:0008270
R.stricta.6355	Calcium-dependent lipid-binding-like protein	F4HWS2	F4HWS2_ARATH	GO:0008104
R.stricta.6356	Vacuolar protein sorting-associated protein, putative	B9RUS0	B9RUS0_RICCO	GO:0005543;GO:0008104
R.stricta.6357	Vacuolar protein sorting-associated protein, putative	B9RUS0	B9RUS0_RICCO	GO:0005543;GO:0008104
R.stricta.6358	ubiquitin-protein ligase 1	AT1G55860	UPL1_ARATH	GO:0006511, GO:0006464, GO:0006511, GO:0009506, GO:0042787, GO:0006511, GO:0004842, GO:0016881, GO:0016881, GO:0016567, GO:0004842, GO:0005739, GO:0006464, GO:0042787, GO:0000151, GO:0042787, GO:0004842, GO:0006464, GO:0005622, GO:0005829, GO:0005622, GO:0016567, GO:0006464, GO:0000151, GO:0006464, GO:0005634, GO:0004842, GO:0005634, GO:0016020, GO:0016567, GO:0006464
R.stricta.6359	target of rapamycin	AT1G50030	Q9FR53_ARATH	GO:0000911, GO:0005515, GO:0010090, GO:0048316, GO:0009793, GO:0010638, GO:0009888, GO:0071555, GO:0033044, GO:2000234, GO:0071555, GO:0005515, GO:0010507, GO:0007155, GO:0009880, GO:0030307, GO:0045893, GO:0045893, GO:0009791, GO:0009407, GO:0000975, GO:0010090, GO:0007062, GO:0016303, GO:0005737, GO:0016303, GO:0007131, GO:0016772, GO:0009790, GO:0042138, GO:0009303, GO:0016773, GO:0010228, GO:…
R.stricta.6360	Phosphatidylinositol 3- and 4-kinase family protein with FAT domain	AT2G17930	Q9SL52_ARATH	GO:0006346, GO:0010267, GO:0010267, GO:0016772, GO:0000226, GO:0035196, GO:0005634, GO:0006346, GO:0009506, GO:0016246, GO:0016246, GO:0016773, GO:0035196, GO:0000911, GO:0009616, GO:0010050, GO:0006346, GO:0009616, GO:0000226, GO:0006346
R.stricta.6361	Beige/BEACH domain	AT1G03060	Q9SA64_ARATH	GO:0009737, GO:0010090, GO:0010090, GO:0007033, GO:0007165, GO:0010090, GO:0009825, GO:0007033, GO:0005634
R.stricta.6362	P-loop containing nucleoside triphosphate hydrolases superfamily protein	AT2G28290	Q9AUB4_ARATH	GO:0005634, GO:0004386, GO:0010162, GO:0000226, GO:0003676, GO:0003677, GO:0009616, GO:0010199, GO:0003676, GO:0016567, GO:0035196, GO:0009909, GO:0006342, GO:0009640, GO:0004386, GO:0005524, GO:0005524, GO:0005634, GO:0010182, GO:0050826, GO:0005634, GO:0035196, GO:0043044, GO:0009933, GO:0010267, GO:0003677, GO:0009640, GO:0005634, GO:0016567, GO:0006306, GO:0043044, GO:0009793, GO:0019915, GO:…
R.stricta.6363	E3 ubiquitin protein ligase upl2, putative	B9SMZ3	B9SMZ3_RICCO	GO:0004842;GO:0005622;GO:0016567
R.stricta.6364	Vacuolar protein sorting-associated protein, putative	B9RXC4	B9RXC4_RICCO	GO:0008104
R.stricta.6365	Phenylalanine ammonia-lyase	I2DDG1	I2DDG1_9ERIC	GO:0005737;GO:0006559;GO:0009800;GO:0045548
R.stricta.6366	binding	AT1G58230	Q9C728_ARATH	GO:0007165, GO:0005739
R.stricta.6367	unknown protein	AT4G39420	Q9SVB6_ARATH	GO:0008150, GO:0005575
R.stricta.6368	Nucleotide binding protein, putative	B9RDF9	B9RDF9_RICCO	NA
R.stricta.6369	Protein of unknown function (DUF1162)	AT3G50380	Q9SND0_ARATH	GO:0008104, GO:0005794
R.stricta.6370	195K protein	Q84918	Q84918_9VIRU	GO:0003723;GO:0003968;GO:0004386;GO:0005524;GO:0006351;GO:0006396;GO:0008174;GO:0019079
R.stricta.6371	HEAT/U-box domain-containing protein	AT5G58410	Q9FGI1_ARATH	GO:0000226, GO:0050826, GO:0005829, GO:0009793, GO:0016567, GO:0008270, GO:0016567, GO:0000226, GO:0006486, GO:0000911, GO:0009933, GO:0009845, GO:0050826, GO:0009630, GO:0006486, GO:0016567, GO:0006486, GO:0010162, GO:0009640, GO:0010182, GO:0019915, GO:0010228, GO:0009640, GO:0010182, GO:0009909, GO:0005634
R.stricta.6372	CONTAINS InterPro DOMAIN/s: Prefoldin (InterPro:IPR009053)	AT4G31570	Q9SB74_ARATH	GO:0003674, GO:0008150, GO:0005737, GO:0009506
R.stricta.6373	ATP binding protein, putative	B9S764	B9S764_RICCO	GO:0003777;GO:0005524;GO:0005874;GO:0005875;GO:0007018
R.stricta.6374	Uncharacterized protein	K4CBH9	K4CBH9_SOLLC	NA
R.stricta.6375	P-loop containing nucleoside triphosphate hydrolases superfamily protein	AT1G65810	Q9SHX6_ARATH	GO:0048453, GO:0005737, GO:0008150, GO:0005737, GO:0048451
R.stricta.6376	Uncharacterized protein	K4CBH9	K4CBH9_SOLLC	NA
R.stricta.6377	unknown protein	AT2G48060	Q9ZU84_ARATH	GO:0009507, GO:0008150, GO:0003674
R.stricta.6378	CONTAINS InterPro DOMAIN/s: Prefoldin (InterPro:IPR009053)	AT4G31570	Q9SB74_ARATH	GO:0003674, GO:0008150, GO:0005737, GO:0009506
R.stricta.6379	Heat shock protein binding protein, putative	B9RP99	B9RP99_RICCO	GO:0006950
R.stricta.6380	Uncharacterized protein	G3W412	G3W412_SARHA	NA
R.stricta.6381	SAB, putative	B9SMZ9	B9SMZ9_RICCO	NA
R.stricta.6382	ILITYHIA	AT1G64790		GO:0010498, GO:0010498, GO:0007010, GO:0009507, GO:0009627, GO:0005634, GO:0005829, GO:0005634, GO:0007010, GO:0010498, GO:0009627, GO:0042742, GO:0006094, GO:0042742, GO:0016020
R.stricta.6383	unknown protein	AT2G25730	Q9SL90_ARATH	GO:0005634, GO:0007623, GO:0005634
R.stricta.6384	ARM repeat superfamily protein	AT4G30990	B3H536_ARATH	GO:0008150, GO:0005634, GO:0005634, GO:0005794
R.stricta.6385	Homomeric Acetyl-CoA Carboxylase (Hom-ACCase)	B9RJG2	B9RJG2_RICCO	GO:0003989;GO:0004075;GO:0005524;GO:0006633;GO:0046872
R.stricta.6386	ILITYHIA	AT1G64790		GO:0010498, GO:0010498, GO:0007010, GO:0009507, GO:0009627, GO:0005634, GO:0005829, GO:0005634, GO:0007010, GO:0010498, GO:0009627, GO:0042742, GO:0006094, GO:0042742, GO:0016020
R.stricta.6387	Histidine kinase-, DNA gyrase B-, and HSP90-like ATPase family protein	AT4G13750	Q9SVN7_ARATH	GO:0048364, GO:0005634, GO:0005737, GO:0005524, GO:0009790, GO:0019827, GO:0009926, GO:0010305, GO:0001708, GO:0005524
R.stricta.6388	HEAT/U-box domain-containing protein	AT5G58410	Q9FGI1_ARATH	GO:0000226, GO:0050826, GO:0005829, GO:0009793, GO:0016567, GO:0008270, GO:0016567, GO:0000226, GO:0006486, GO:0000911, GO:0009933, GO:0009845, GO:0050826, GO:0009630, GO:0006486, GO:0016567, GO:0006486, GO:0010162, GO:0009640, GO:0010182, GO:0019915, GO:0010228, GO:0009640, GO:0010182, GO:0009909, GO:0005634
R.stricta.6389	Protein kinase protein with adenine nucleotide alpha hydrolases-like domain	AT2G24370	Q1PF03_ARATH	GO:0005524, GO:0016772, GO:0004674, GO:0004674, GO:0002238, GO:0004672, GO:0006468, GO:0004672, GO:0005886, GO:0005524, GO:0006468, GO:0006468, GO:0016301
R.stricta.6390	ATP binding protein, putative	B9SBX9	B9SBX9_RICCO	NA
R.stricta.6391	Lysine-specific histone demethylase, putative	B9R844	B9R844_RICCO	GO:0001716;GO:0003677;GO:0008168
R.stricta.6392	Ataxia telangiectasia-mutated and RAD3-related	AT5G40820	ATR_ARATH	GO:0042138, GO:0016772, GO:0032204, GO:0032204, GO:0007129, GO:0007126, GO:0032204, GO:0009506, GO:0006310, GO:0033044, GO:0043247, GO:0043247, GO:0010332, GO:0007004, GO:0032204, GO:0033044, GO:0043247, GO:0043247, GO:0032204, GO:0045132, GO:0032504, GO:0007004, GO:0006281, GO:0010044, GO:0005634, GO:0006281, GO:0032204, GO:0007131, GO:0016773, GO:0004674, GO:0032204, GO:0007126, GO:0007131, GO:…
R.stricta.6393	unknown protein	AT2G48060	Q9ZU84_ARATH	GO:0009507, GO:0008150, GO:0003674
R.stricta.6394	transducin family protein / WD-40 repeat family protein	AT2G46560	Q9ZPY3_ARATH	GO:0000226, GO:0080008, GO:0080008, GO:0000911, GO:0000166, GO:0000226
R.stricta.6395	unknown protein	AT3G50370	Q9SND1_ARATH	GO:0008150, GO:0005737, GO:0003674
R.stricta.6396	Chromatin remodeling complex subunit	B9N3S4	B9N3S4_POPTR	GO:0003677;GO:0003682;GO:0004386;GO:0005524;GO:0005634;GO:0008270
R.stricta.6397	target of rapamycin	AT1G50030	Q9FR53_ARATH	GO:0000911, GO:0005515, GO:0010090, GO:0048316, GO:0009793, GO:0010638, GO:0009888, GO:0071555, GO:0033044, GO:2000234, GO:0071555, GO:0005515, GO:0010507, GO:0007155, GO:0009880, GO:0030307, GO:0045893, GO:0045893, GO:0009791, GO:0009407, GO:0000975, GO:0010090, GO:0007062, GO:0016303, GO:0005737, GO:0016303, GO:0007131, GO:0016772, GO:0009790, GO:0042138, GO:0009303, GO:0016773, GO:0010228, GO:…
R.stricta.6398	INVOLVED IN: biological_process unknown	AT4G27010	Q9SZ40_ARATH	GO:0010074, GO:0005634, GO:0006406, GO:0006406, GO:0010074, GO:0009909, GO:0006406, GO:0008150, GO:0009560, GO:0005634, GO:0009560
R.stricta.6399	SET domain protein 2	AT4G15180	ATXR3_ARATH	GO:0005634, GO:0042800, GO:0010228, GO:0009791, GO:0048440, GO:0048443
R.stricta.6400	Endonuclease, putative	B9SHH8	B9SHH8_RICCO	GO:0003676;GO:0004519
R.stricta.6401	NADH-dependent glutamate synthase 1	AT5G53460	Q9LV03_ARATH	GO:0009570, GO:0009570, GO:0009651, GO:0006537, GO:0003824, GO:0045181, GO:0006537, GO:0006537, GO:0006537, GO:0009570, GO:0045181, GO:0055114, GO:0010181, GO:0019676, GO:0000166, GO:0006537, GO:0009536, GO:0016040, GO:0006537, GO:0006537, GO:0006537, GO:0010181, GO:0005739, GO:0050660, GO:0009507, GO:0048589, GO:0016638, GO:0046686, GO:0042128, GO:0000166, GO:0050660, GO:0055114, GO:0009651, GO:…
R.stricta.6402	RNA polymerase II transcription mediators	AT4G00450		GO:0006357, GO:0006357, GO:0090213, GO:0048573, GO:0048573, GO:0016592, GO:0040034, GO:0016592, GO:0006487, GO:0006357, GO:0006487, GO:0006487, GO:0001104, GO:0005634
R.stricta.6403	transcription regulators	AT1G02080		GO:0045010, GO:0045010, GO:0007155, GO:0000226, GO:0005829, GO:0000911, GO:0010090, GO:0000226, GO:0016020, GO:0010090, GO:0010090
R.stricta.6404	P-loop containing nucleoside triphosphate hydrolases superfamily protein	AT1G16800	Q9FWR3_ARATH	GO:0008266, GO:0005634, GO:0008150
R.stricta.6405	Protein of unknown function (DUF3414)	AT4G38760	Q9T0I4_ARATH	GO:0005634, GO:0008150, GO:0003674
R.stricta.6406	Midasin	K4BTL3	K4BTL3_SOLLC	GO:0005524;GO:0005634;GO:0006200;GO:0006461;GO:0016887
R.stricta.6407	NADH-dependent glutamate synthase 1	AT5G53460	Q9LV03_ARATH	GO:0009570, GO:0009570, GO:0009651, GO:0006537, GO:0003824, GO:0045181, GO:0006537, GO:0006537, GO:0006537, GO:0009570, GO:0045181, GO:0055114, GO:0010181, GO:0019676, GO:0000166, GO:0006537, GO:0009536, GO:0016040, GO:0006537, GO:0006537, GO:0006537, GO:0010181, GO:0005739, GO:0050660, GO:0009507, GO:0048589, GO:0016638, GO:0046686, GO:0042128, GO:0000166, GO:0050660, GO:0055114, GO:0009651, GO:…
R.stricta.6408	Neuroblastoma-amplified gene	B2Z6N3	B2Z6N3_NICBE	NA
R.stricta.6409	dentin sialophosphoprotein-related	AT5G07980	Q9SD86_ARATH	GO:0003674, GO:0008150, GO:0005634, GO:0009506
R.stricta.6410	transcription regulatory protein SNF2, putative	AT2G46020	BRM_ARATH	GO:0006355, GO:0005524, GO:0003676, GO:0003677, GO:0005634, GO:0003676, GO:0043044, GO:0005634, GO:0005524, GO:0003677, GO:0040029, GO:0005524, GO:0016818, GO:0006355, GO:0003682, GO:0006355, GO:0043044, GO:0005829, GO:0005524, GO:0010199, GO:0043044, GO:0005634, GO:0005634, GO:0003677, GO:0004386, GO:0004386, GO:0040029, GO:0005524, GO:0043044, GO:0003677, GO:0004386, GO:0005524
R.stricta.6411	Pre-mRNA-processing-splicing factor	AT1G80070	SUS2_ARATH	GO:0009616, GO:0000911, GO:0006346, GO:0009855, GO:0006346, GO:0000226, GO:0009507, GO:0006499, GO:0009616, GO:0035196, GO:0000398, GO:0005634, GO:0006346, GO:0005681, GO:0005681, GO:0009630, GO:0016246, GO:0016020, GO:0006499, GO:0006346, GO:0007267, GO:0000398, GO:0010267, GO:0016246, GO:0006499, GO:0010073, GO:0010014, GO:0000226, GO:0010267, GO:0035196, GO:0010050
R.stricta.6412	Transferase, transferring glycosyl groups, putative	B9RAN8	B9RAN8_RICCO	GO:0000148;GO:0003843;GO:0006075
R.stricta.6413	NADH-dependent glutamate synthase 1	AT5G53460	Q9LV03_ARATH	GO:0009570, GO:0009570, GO:0009651, GO:0006537, GO:0003824, GO:0045181, GO:0006537, GO:0006537, GO:0006537, GO:0009570, GO:0045181, GO:0055114, GO:0010181, GO:0019676, GO:0000166, GO:0006537, GO:0009536, GO:0016040, GO:0006537, GO:0006537, GO:0006537, GO:0010181, GO:0005739, GO:0050660, GO:0009507, GO:0048589, GO:0016638, GO:0046686, GO:0042128, GO:0000166, GO:0050660, GO:0055114, GO:0009651, GO:…
R.stricta.6414	HEAT repeat-containing protein	AT1G67140		GO:0035196, GO:0050665, GO:0010228, GO:0016926, GO:0010267, GO:0000226, GO:0005829, GO:0005634, GO:0010267, GO:0005982, GO:0035196, GO:0005982, GO:0005991, GO:0009630, GO:0005634, GO:0010050, GO:0016926, GO:0005975, GO:0000911, GO:0050665, GO:0009616, GO:0000226, GO:0009616, GO:0005991, GO:0005634, GO:0016926
R.stricta.7011	P-loop containing nucleoside triphosphate hydrolases superfamily protein	AT1G50360	Q56ZX3_ARATH	GO:0003774, GO:0003774, GO:0045492, GO:0009832, GO:0010413, GO:0003774, GO:0006886, GO:0005524, GO:0009506, GO:0010413, GO:0005737, GO:0016459, GO:0045492, GO:0005886, GO:0030048, GO:0006886, GO:0005524, GO:0003774
R.stricta.7012	ARM repeat superfamily protein	AT4G23540		GO:0005634, GO:0008150
R.stricta.7013	far-red elongated hypocotyls 3	AT3G22170	FHY3_ARATH	GO:0005634, GO:0005634, GO:0010017, GO:0005634, GO:0006487, GO:0010218, GO:0000956, GO:0010218, GO:0006487, GO:0007623, GO:0045893, GO:0009585, GO:0006487, GO:0008270, GO:0042753, GO:0010017, GO:0005634, GO:0004553, GO:0045893, GO:0005975, GO:0008270, GO:0045893, GO:0010017, GO:0003700, GO:0005975, GO:0000956, GO:0005634, GO:0004553, GO:0009585, GO:0009585, GO:0009639, GO:0008284, GO:0009630
R.stricta.7014	Insulinase (Peptidase family M16) family protein	AT5G42390	Q9FIH8_ARATH	GO:0009570, GO:0004222, GO:0009570, GO:0003824, GO:0046872, GO:0005739, GO:0009793, GO:0004222, GO:0008270, GO:0009507, GO:0009570, GO:0009570, GO:0006508, GO:0006508
R.stricta.7015	AAA-type ATPase family protein	AT2G02480	O64728_ARATH	GO:0003677, GO:0010091, GO:0010090, GO:0006260, GO:0005634, GO:0045595, GO:0003002, GO:0006260, GO:0016926, GO:0033043, GO:0010638, GO:0010638, GO:0022402, GO:0005886, GO:0009887, GO:0071555, GO:0010091, GO:0010026, GO:0005886, GO:0005886, GO:0016926, GO:0003887, GO:0006260, GO:0048765, GO:0033044, GO:0050665, GO:0010026, GO:0048449, GO:0071555, GO:0009888, GO:0048765, GO:0048589, GO:0007155, GO:…
R.stricta.7016	Phospholipase d beta, putative	B9RDI4	B9RDI4_RICCO	GO:0004630;GO:0070290
R.stricta.7017	SNF2 domain-containing protein / helicase domain-containing protein / F-box family protein	AT3G54460	FB304_ARATH	GO:0004386, GO:0003676, GO:0005524, GO:0008270, GO:0005524, GO:0005634, GO:0003677, GO:0009506
R.stricta.7018	Sumo ligase, putative	B9SK46	B9SK46_RICCO	GO:0003676;GO:0008270;GO:0016874
R.stricta.7019	zinc finger protein-related	AT3G18290	Q8LPQ5_ARATH	GO:0008270, GO:0010106, GO:0008270, GO:0005634, GO:0010106, GO:0009793
R.stricta.7020	Tetratricopeptide repeat (TPR)-like superfamily protein	AT4G39620	PP358_ARATH	GO:0009793, GO:0009507, GO:0009507, GO:0009793
R.stricta.7021	P-glycoprotein 21	AT3G62150	AB21B_ARATH	GO:0055085, GO:0006810, GO:0016887, GO:0005524, GO:0042626, GO:0000166, GO:0005886, GO:0005774, GO:0017111, GO:0042626, GO:0055085, GO:0016021, GO:0005524, GO:0005886, GO:0042626, GO:0005774, GO:0042626, GO:0005886, GO:0005774, GO:0005886
R.stricta.7022	RING/U-box superfamily protein	AT4G34040	O49500_ARATH	GO:0005634, GO:0008270, GO:0008270
R.stricta.7023	Acyl-CoA thioesterase, putative	B9RW89	B9RW89_RICCO	NA
R.stricta.7024	Protein kinase superfamily protein	AT5G56890	Q8LPR4_ARATH	GO:0006468, GO:0004674, GO:0004672, GO:0004672, GO:0004713, GO:0005886, GO:0005886, GO:0004674, GO:0004713, GO:0005524, GO:0016772, GO:0006468, GO:0016301, GO:0005524, GO:0006468
R.stricta.7025	Ribonuclease II/R family protein	AT1G77680	Q0WPN0_ARATH	GO:0003723, GO:0005737, GO:0003723, GO:0004540, GO:0004540
R.stricta.7026	Transcription factor jumonji (jmj) family protein / zinc finger (C5HC2 type) family protein	AT1G08620	Q9FRS3_ARATH	GO:0003700, GO:0043687, GO:0016926, GO:0043687, GO:0005634, GO:0043687, GO:0050665, GO:0010413, GO:0006355, GO:0016926, GO:0005634, GO:0006486, GO:0006355, GO:0005634, GO:0045893, GO:0010413, GO:0003677, GO:0005634, GO:0006355, GO:0050665, GO:0006355, GO:0003677, GO:0045893, GO:0045492, GO:0006486, GO:0010228, GO:0006355, GO:0045893, GO:0045492, GO:0006355, GO:0009630, GO:0006486, GO:0016926
R.stricta.7027	Tetratricopeptide repeat (TPR)-like superfamily protein	AT3G53360	PP280_ARATH	GO:0008150, GO:0005739, GO:0003674
R.stricta.7028	FUNCTIONS IN: molecular_function unknown	AT2G32240	Q8S8J6_ARATH	GO:0003674, GO:0009737, GO:0046686, GO:0046686, GO:0005737, GO:0005886
R.stricta.7029	PHO2	B2L1Z0	B2L1Z0_NICBE	GO:0016881
R.stricta.7030	relative of early flowering 6	AT3G48430	Q9STM3_ARATH	GO:0033169, GO:0035067, GO:0033169, GO:0033169, GO:0008270, GO:0005634, GO:0035067, GO:0003676, GO:0005634, GO:0035067, GO:0035067, GO:0010228, GO:0033169, GO:0003700, GO:0009826, GO:0009741, GO:0005622, GO:0009826, GO:0048366
R.stricta.7031	phospholipases	AT1G61850	O80693_ARATH	GO:0009695, GO:0009695, GO:0006629, GO:0004620, GO:0008152, GO:0006629, GO:0008152, GO:0005634, GO:0050665, GO:0016926, GO:0047714, GO:0050665, GO:0009620, GO:0016926, GO:0010228, GO:0005634, GO:0016926
R.stricta.7032	ATP binding	AT1G09620	O04485_ARATH	GO:0005524, GO:0009506, GO:0006429, GO:0006429, GO:0006429, GO:0004812, GO:0005829, GO:0008295, GO:0006418, GO:0005737, GO:0005524, GO:0006418, GO:0006418, GO:0006418, GO:0005524, GO:0006418, GO:0006418, GO:0008295, GO:0000166, GO:0005737, GO:0005524, GO:0009507, GO:0004812, GO:0004823
R.stricta.7033	Set domain protein, putative	B9R8W9	B9R8W9_RICCO	GO:0005634;GO:0018024;GO:0034968
R.stricta.7034	Inorganic H pyrophosphatase family protein	AT1G16780	AVPX_ARATH	GO:0005773, GO:0015992, GO:0009678, GO:0016020, GO:0004427, GO:0005773, GO:0009678, GO:0005794
R.stricta.7035	Pentatricopeptide repeat (PPR-like) superfamily protein	AT5G46680	PP421_ARATH	GO:0003674, GO:0005739, GO:0008150
R.stricta.7036	Sucrose synthase	Q4QZT3	Q4QZT3_COFCA	GO:0005985;GO:0009058;GO:0016157
R.stricta.7037	REF4-related 1	AT3G23590	Q9LUG9_ARATH	GO:0016592, GO:2000762, GO:0048765, GO:0007155, GO:2000762, GO:0071555, GO:0010090, GO:0010090, GO:0045010, GO:0048765, GO:0016592, GO:0010090, GO:0071555, GO:0045010, GO:0003674
R.stricta.7038	Leucine-rich receptor-like protein kinase family protein	AT1G17230	Q9SHI2_ARATH	GO:0010103, GO:0006468, GO:0007165, GO:0004713, GO:0004713, GO:0004672, GO:0006468, GO:0005524, GO:0005576, GO:0048443, GO:0004672, GO:0004672, GO:0004672, GO:0016772, GO:0005524, GO:0002237, GO:0004674, GO:0004674, GO:0006468
R.stricta.7039	unknown protein	AT1G74160	Q0WNQ5_ARATH	GO:0009506, GO:0005634, GO:0003674, GO:0008150, GO:0010075
R.stricta.7040	splicing factor PWI domain-containing protein / RNA recognition motif (RRM)-containing protein	AT1G60200	Q8VY15_ARATH	GO:0003676, GO:0006397, GO:0005886, GO:0003676, GO:0006397, GO:0000166
R.stricta.7041	Metallopeptidase M24 family protein	AT3G05350	Q8RY11_ARATH	GO:0009987, GO:0009570, GO:0016787, GO:0009507, GO:0009570, GO:0009570, GO:0009570, GO:0009507, GO:0009570, GO:0009570, GO:0009570, GO:0006508, GO:0004177, GO:0009570, GO:0009570, GO:0009570, GO:0009570, GO:0009570
R.stricta.7042	DNA-directed RNA polymerase	K4DAY0	K4DAY0_SOLLC	GO:0003677;GO:0003899;GO:0005634;GO:0006351;GO:0008270;GO:0032549
R.stricta.7043	Tetratricopeptide repeat (TPR)-like superfamily protein	AT5G62370	PP443_ARATH	GO:0008150, GO:0005739
R.stricta.7044	SCAR family protein	AT2G34150	Q2V432_ARATH	GO:0045010, GO:0010090, GO:0043229, GO:0010090, GO:0016020, GO:0003785, GO:0005737, GO:0031209, GO:0045010, GO:0005737, GO:0071944, GO:0010090, GO:0051127, GO:0031209, GO:0005515, GO:0051127
R.stricta.7045	Plant protein of unknown function (DUF869)	AT1G19835	FPP4_ARATH	GO:0005737, GO:0005737, GO:0003674, GO:0008150, GO:0005886
R.stricta.7046	Unknown	NA	NA	NA
R.stricta.7047	unknown protein	AT5G22450	Q9FMQ6_ARATH	GO:0009507, GO:0006486, GO:0006486, GO:0006486
R.stricta.7048	ubiquitin-specific protease 18	AT4G31670	UBP18_ARATH	GO:0006511, GO:0005576, GO:0008270, GO:0006511, GO:0004221, GO:0004197, GO:0004221, GO:0006511, GO:0006511, GO:0006511, GO:0006511
R.stricta.7049	PHD finger family protein	AT5G22760	Q9FNI5_ARATH	GO:0005634, GO:0006355, GO:0009630, GO:0006355, GO:0008270, GO:0006355, GO:0003677
R.stricta.7050	RNA recognition motif protein 1	G9I823	G9I823_CITSI	GO:0000166;GO:0003676
R.stricta.7051	unknown protein	AT5G53440	Q9LV05_ARATH	GO:0016558, GO:0006635, GO:0006635, GO:0000911, GO:0005634, GO:0009630, GO:0003674, GO:0005829, GO:0008150, GO:0000226, GO:0000226, GO:0016558, GO:0016558
R.stricta.7052	unknown protein	AT1G30240	Q0WV78_ARATH	GO:0005634, GO:0006606, GO:0008150, GO:0009220, GO:0006606, GO:0005634, GO:0009220
R.stricta.7053	unknown protein	AT3G20720		GO:0003674, GO:0008150
R.stricta.7054	LOCATED IN: endomembrane system	AT3G19780	Q9LT30_ARATH	GO:0009507, GO:0009507
R.stricta.7055	Phytochrome	Q41331	Q41331_SOLLC	GO:0000155;GO:0005524;GO:0006351;GO:0006355;GO:0008020;GO:0009585;GO:0016020;GO:0017006;GO:0018298;GO:0023014
R.stricta.7056	Xanthine dehydrogenase	H6UJ41	H6UJ41_CAMSI	GO:0005506;GO:0008762;GO:0009055;GO:0050660;GO:0051537
R.stricta.7057	ABC transporter GCN1	I7CX81	I7CX81_HEVBR	GO:0005524;GO:0006200;GO:0016887
R.stricta.7058	At2g47010/F14M4.16	D7LFX9	D7LFX9_ARALL	NA
R.stricta.7059	Alpha-mannosidase	E7BYE5	E7BYE5_CAPAN	GO:0004559;GO:0006013;GO:0008270;GO:0030246
R.stricta.7060	Putative basic leucine-zipper transcription factor (Fragment)	H3K1P3	H3K1P3_DIOKA	GO:0003700;GO:0043565
R.stricta.7061	non-ATPase subunit 9	AT1G29150	Q9LP45_ARATH	GO:0006457, GO:0051604, GO:0006511, GO:0042023, GO:0043161, GO:0051510, GO:0005634, GO:0009507, GO:0042023, GO:0051788, GO:0080129, GO:0006511, GO:0051604, GO:0043248, GO:0009644, GO:0009408, GO:0043161, GO:0005829, GO:0006511, GO:0006457, GO:0006511, GO:0008541, GO:0030163, GO:0046686, GO:0006457, GO:0000502, GO:0034976, GO:0009506, GO:0006511, GO:0042023, GO:0051510, GO:0034976, GO:0043161, GO:…
R.stricta.7062	PHO2	B2L1Z0	B2L1Z0_NICBE	GO:0016881
R.stricta.7063	thiaminC	AT2G29630	O82392_ARATH	GO:0009507, GO:0010266, GO:0009228, GO:0009570, GO:0009507, GO:0009570, GO:0000023, GO:0009570, GO:0006098, GO:0009228, GO:0009228, GO:0009570, GO:0019252, GO:0009228, GO:0003824, GO:0009570, GO:0080041, GO:0009228, GO:0009228, GO:0051536, GO:0009570, GO:0009228, GO:0000023, GO:0009570, GO:0019288, GO:0019760, GO:0009228, GO:0019760, GO:0009228, GO:0009570, GO:0043085, GO:0009228, GO:0009507, GO:…
R.stricta.7064	COP1-interacting protein 4	AT5G37190	Q9FHU3_ARATH	GO:0010099, GO:0003712, GO:0005634, GO:0010099, GO:0009507
R.stricta.7065	PNCBP	Q8W235	Q8W235_SOLTU	NA
R.stricta.7066	P-glycoprotein 2	AT4G25960	AB2B_ARATH	GO:0016887, GO:0043481, GO:0016021, GO:0010315, GO:0055085, GO:0055085, GO:0042626, GO:0048440, GO:0006200, GO:0010048, GO:0010315, GO:0010315, GO:0042626, GO:0005886, GO:0055085, GO:0010541, GO:0042626, GO:0006200, GO:0010048, GO:0055085, GO:0006810, GO:0005524, GO:0017111, GO:0016020, GO:0042626, GO:0005524, GO:0016021, GO:0042626, GO:0000166, GO:0009507, GO:0010540, GO:0042626
R.stricta.7067	unknown protein	AT4G10930	Y4193_ARATH	GO:0010413, GO:0045492, GO:0000956, GO:0010413, GO:0045492, GO:0005634, GO:0000956
R.stricta.7068	pentatricopeptide (PPR) repeat-containing protein	AT1G68930	PP108_ARATH	GO:0003674, GO:0008150, GO:0005739
R.stricta.7069	fatty alcohol oxidase 3	AT3G23410	Q9LW56_ARATH	GO:0006066, GO:0043231, GO:0055114, GO:0046577, GO:0009055, GO:0046577, GO:0046577, GO:0055114, GO:0050660, GO:0050660, GO:0016614
R.stricta.7070	SCP1-like small phosphatase 4b	AT4G18140		GO:0008420, GO:0005634, GO:0016791, GO:0006470, GO:0005634, GO:0005634, GO:0006470, GO:0016791, GO:0005634, GO:0016791, GO:0006470
R.stricta.7071	FUNCTIONS IN: molecular_function unknown	AT3G01810	Q9SGJ0_ARATH	GO:0005982, GO:0005886, GO:0000272, GO:0005634, GO:0005982, GO:0009664, GO:0009664, GO:0005634, GO:0008150, GO:0005886, GO:0010075, GO:0003674
R.stricta.7072	Protein phosphatase 2A, regulatory subunit PR55	AT1G17720	Q0WW19_ARATH	GO:0005829, GO:0007165, GO:0000166, GO:0008601, GO:0000159, GO:0006470, GO:0000159, GO:0005737, GO:0007165, GO:0006470, GO:0000159, GO:0005829, GO:0005737, GO:0006470, GO:0008601, GO:0008601
R.stricta.7073	PHD finger family protein	AT5G22760	Q9FNI5_ARATH	GO:0005634, GO:0006355, GO:0009630, GO:0006355, GO:0008270, GO:0006355, GO:0003677
R.stricta.7074	SecY protein (Fragment)	B9IM48	B9IM48_POPTR	GO:0015031;GO:0016021
R.stricta.7075	Calmodulin-binding transcription factor SR3	H8ZRY4	H8ZRY4_SOLLC	GO:0003677;GO:0005634
R.stricta.7076	transcription factor-related	AT2G27230	Q9XIN0_ARATH	GO:0048364, GO:0006355, GO:0031047, GO:0009887, GO:0045893, GO:0009965, GO:0010051, GO:0048439, GO:0045893, GO:0045893, GO:0016569, GO:0010078, GO:0003700, GO:0006342, GO:0048519, GO:0031047, GO:0042803, GO:0006342, GO:0010078, GO:0006355, GO:0016569, GO:0010479, GO:0010014, GO:0006342, GO:0003700, GO:0009855, GO:0006355, GO:0010073, GO:0005634
R.stricta.7077	Regulator of chromosome condensation (RCC1) family with FYVE zinc finger domain	AT5G19420	Q3E9B7_ARATH	GO:0005543, GO:0008270, GO:0000956, GO:0046872, GO:0000956, GO:0003682, GO:0046872, GO:0005737, GO:0008536
R.stricta.7078	protein serine/threonine phosphatases	AT2G20050	P2C19_ARATH	GO:0004722, GO:0001932, GO:0008287, GO:0006499, GO:0001932, GO:0006470, GO:0006468, GO:0006499, GO:0006470, GO:0004672, GO:0004672, GO:0006470, GO:0006468, GO:0006470, GO:0005952, GO:0001932, GO:0004672, GO:0005524, GO:0005886, GO:0006468, GO:0003824, GO:0008603, GO:0006470, GO:0006470, GO:0005952, GO:0001932, GO:0006468, GO:0004722, GO:0005524, GO:0001932, GO:0005524, GO:0008287, GO:0005524, GO:…
R.stricta.7079	Protein kinase superfamily protein	AT1G11050	Y1105_ARATH	GO:0004672, GO:0004674, GO:0006468, GO:0016301, GO:0016772, GO:0006468, GO:0009693, GO:0009738, GO:0009723, GO:0035556, GO:0006468, GO:0005886, GO:0005524, GO:0016301, GO:0004674, GO:0009693, GO:0005524, GO:0004672, GO:0009738
R.stricta.7080	AarF domain-containing protein kinase, putative	G7I9J4	G7I9J4_MEDTR	GO:0004672;GO:0005524
R.stricta.7081	splicing factor PWI domain-containing protein / RNA recognition motif (RRM)-containing protein	AT1G60200	Q8VY15_ARATH	GO:0003676, GO:0006397, GO:0005886, GO:0003676, GO:0006397, GO:0000166
R.stricta.7082	Glucose-6-phosphate 1-dehydrogenase	B9SW52	B9SW52_RICCO	GO:0004345;GO:0006098;GO:0050661
R.stricta.7083	oxoprolinase 1	AT5G37830	OPLA_ARATH	GO:0017168, GO:0003824, GO:0009506, GO:0006751, GO:0006751, GO:0005737, GO:0005737, GO:0016787, GO:0016787, GO:0005829
R.stricta.7084	Pentatricopeptide repeat-containing protein, putative	B9RY36	B9RY36_RICCO	NA
R.stricta.7085	Transducin/WD40 repeat-like superfamily protein	AT3G06880	Q9M911_ARATH	GO:0000166, GO:0009507, GO:0009507
R.stricta.7086	Beta-galactosidase	D7SP52	D7SP52_VITVI	GO:0004565;GO:0005975;GO:0030246;GO:0043169
R.stricta.7087	Set domain protein, putative	B9R8W9	B9R8W9_RICCO	GO:0005634;GO:0018024;GO:0034968
R.stricta.7088	Chromatin remodeling complex subunit	B9N1U4	B9N1U4_POPTR	GO:0003677;GO:0005524;GO:0008270
R.stricta.7089	ARM repeat superfamily protein	AT3G05040	Q0WP44_ARATH	GO:0035281, GO:0009944, GO:0005634, GO:0035281, GO:0035281, GO:0048364, GO:0048367, GO:0009965, GO:0005635, GO:0035281, GO:0035281, GO:0005487, GO:0009910, GO:0035281, GO:0005515, GO:0035281, GO:0035281, GO:0005635
R.stricta.7090	ENTH/VHS family protein	AT2G36480	Q9SJQ7_ARATH	GO:0005634, GO:0032204, GO:0032204, GO:0005634, GO:0010332, GO:0008270, GO:0031048, GO:0007062, GO:0045132, GO:0043247, GO:0005622, GO:0043247, GO:0005622, GO:0032204, GO:0032204, GO:0005622, GO:0031048, GO:0007062, GO:0005634, GO:0043247, GO:0008270, GO:0043247, GO:0031048, GO:0006310, GO:0007126, GO:0008150, GO:0008270
R.stricta.7091	Glutamate receptor	A5AD54	A5AD54_VITVI	GO:0004970;GO:0005234;GO:0016021;GO:0030288;GO:0035235
R.stricta.7092	REF4-related 1	AT3G23590	Q9LUG9_ARATH	GO:0016592, GO:2000762, GO:0048765, GO:0007155, GO:2000762, GO:0071555, GO:0010090, GO:0010090, GO:0045010, GO:0048765, GO:0016592, GO:0010090, GO:0071555, GO:0045010, GO:0003674
R.stricta.7093	ankyrin repeat family protein / regulator of chromosome condensation (RCC1) family protein	AT3G03790	Q3EBC6_ARATH	GO:0005634, GO:0045892, GO:0045892, GO:0019375, GO:0045892, GO:0016036, GO:0005634, GO:0019375, GO:0016036, GO:0008150
R.stricta.7094	Sucrose-phosphate synthase B	H9BYP6	H9BYP6_SOLLC	GO:0005985;GO:0009058;GO:0046524;GO:0047947
R.stricta.7095	Protein of unknown function (DUF3133)	AT5G05190	Y5519_ARATH	GO:0002679, GO:0008150, GO:0005634, GO:0003674, GO:0002237, GO:0010200, GO:0002679
R.stricta.7096	Ubiquitin-like superfamily protein	AT2G43210	Q9ZW74_ARATH	GO:0005575, GO:0003674, GO:0008150
R.stricta.7097	Transcription factor jumonji (jmjC) domain-containing protein	AT4G00990	Q8VYB9_ARATH	GO:0003700, GO:0008270, GO:0006355, GO:0006355, GO:0005634, GO:0006355
R.stricta.7098	Leucine rich repeat receptor protein kinase CLAVATA1	F8WS82	F8WS82_SOLPN	GO:0004674;GO:0005524;GO:0016021
R.stricta.7099	SNF2 domain-containing protein / helicase domain-containing protein / F-box family protein	AT3G54460	FB304_ARATH	GO:0004386, GO:0003676, GO:0005524, GO:0008270, GO:0005524, GO:0005634, GO:0003677, GO:0009506
R.stricta.7100	Tetratricopeptide repeat (TPR)-like superfamily protein	AT2G27610	PP172_ARATH	GO:0005739, GO:0008150, GO:0003674
R.stricta.7101	Ubiquitin ligase protein cop1, putative	B9RCP1	B9RCP1_RICCO	GO:0004672;GO:0005524;GO:0016874;GO:0032440
R.stricta.7102	RING/FYVE/PHD zinc finger superfamily protein	AT1G79350	O64516_ARATH	GO:0003677, GO:0009793, GO:0008270, GO:0005634, GO:0006355, GO:0005829, GO:0006355, GO:0006355
R.stricta.7103	Putative uncharacterized protein	D7STW2	D7STW2_VITVI	GO:0003676;GO:0005634;GO:0008270
R.stricta.7104	Patched family protein	AT4G38350		GO:0016020, GO:0005773, GO:0005773, GO:0016021, GO:0005774, GO:0005774, GO:0016020, GO:0016020, GO:0005773, GO:0016020, GO:0008158, GO:0008158, GO:0005773, GO:0005773, GO:0008158, GO:0005774, GO:0009507, GO:0016021, GO:0009507, GO:0005773
R.stricta.7105	nucleic acid binding	AT1G27750	Q8RWY8_ARATH	GO:0005634, GO:0003676, GO:0008150
R.stricta.7106	Multidrug resistance protein 1, 2, putative	B9RPJ1	B9RPJ1_RICCO	GO:0005524;GO:0006200;GO:0008559;GO:0015440;GO:0016021
R.stricta.7107	Protein of unknown function (DUF3527)	AT5G59020	Q9FGU9_ARATH	GO:0005739, GO:0008150, GO:0003674
R.stricta.7108	Putative uncharacterized protein	D7T1X5	D7T1X5_VITVI	GO:0005524;GO:0006457
R.stricta.7109	abscisic aldehyde oxidase 3	AT2G27150	ALDO3_ARATH	GO:0005506, GO:0009055, GO:0050660, GO:0016491, GO:0051537, GO:0004031, GO:0009688, GO:0051536, GO:0009688, GO:0050660, GO:0003824, GO:0051537, GO:0005829, GO:0050660, GO:0046872, GO:0009055, GO:0051536, GO:0046872, GO:0016491, GO:0050660, GO:0055114, GO:0031625, GO:0009688, GO:0005829, GO:0005506, GO:0016614, GO:0009688, GO:0055114, GO:0016614, GO:0050302, GO:0010293, GO:0003824
R.stricta.7110	glycosyltransferase family protein 28	AT4G16710	O23514_ARATH	GO:0005975, GO:0016758, GO:0005886, GO:0030259, GO:0016757, GO:0030259, GO:0030246, GO:0030259, GO:0030259, GO:0005975, GO:0005886, GO:0009058, GO:0030246, GO:0016758
R.stricta.7111	Squamosa promoter-binding protein, putative	B9R8V3	B9R8V3_RICCO	GO:0003677;GO:0005634
R.stricta.7112	unknown protein	AT3G04490		GO:0008150, GO:0005575
R.stricta.7113	Coatomer subunit gamma	D7TQ06	D7TQ06_VITVI	GO:0005198;GO:0006886;GO:0016192;GO:0030126
R.stricta.7114	tetratricopeptide repeat (TPR)-containing protein	AT1G17680	Q8GUP0_ARATH	GO:0048522, GO:0006944, GO:0008150, GO:0009410, GO:0048573, GO:0000956, GO:0006396, GO:0005634, GO:0000956, GO:0005634, GO:0048573, GO:0016192, GO:0006396, GO:0006944, GO:0022402
R.stricta.7115	DNA-directed RNA polymerase	K4BJV1	K4BJV1_SOLLC	GO:0003677;GO:0003899;GO:0006351;GO:0032549
R.stricta.7116	DEA(D/H)-box RNA helicase family protein	AT1G48650	Q9C734_ARATH	GO:0005524, GO:0005524, GO:0003723, GO:0005622, GO:0005622, GO:0008026, GO:0003725, GO:0004386, GO:0003725, GO:0004386, GO:0004386, GO:0003676, GO:0005524, GO:0005524, GO:0003723, GO:0003676, GO:0003676, GO:0008026, GO:0005524, GO:0005524
R.stricta.7117	Protein kinase superfamily protein	AT5G01920	Q9LZV4_ARATH	GO:0004672, GO:0005524, GO:0004672, GO:0042549, GO:0006468, GO:0004674, GO:0009507, GO:0042549, GO:0004674, GO:0006468, GO:0016301, GO:0004672, GO:0005524, GO:0042549, GO:0009507, GO:0006468, GO:0004672, GO:0009579, GO:0016772
R.stricta.7118	unknown protein	AT4G24610	Q9SB56_ARATH	GO:0005634, GO:0003674, GO:0005634, GO:0008150, GO:0005886
R.stricta.7119	homolog of DNA mismatch repair protein MSH3	AT4G25540	MSH3_ARATH	GO:0007131, GO:0043570, GO:0006298, GO:0005515, GO:0043570, GO:0007126, GO:0003684, GO:0007131, GO:0005634, GO:0005515, GO:0006298, GO:0006298, GO:0000710, GO:0000228, GO:0048522, GO:0007131, GO:0000710, GO:0030983, GO:0000710, GO:0008094, GO:0006298, GO:0009410, GO:0000228, GO:0007131, GO:0000404, GO:0006200, GO:0006200, GO:0006298, GO:0006298, GO:0007129, GO:0007129, GO:0032300, GO:0043570
R.stricta.7120	Tetratricopeptide repeat (TPR)-like superfamily protein	AT5G39710	PP407_ARATH	GO:0009793, GO:0005739, GO:0005739
R.stricta.7121	Glucan/water dikinase	D2JRZ6	D2JRZ6_SOLTU	GO:0005524;GO:0016301;GO:2001070
R.stricta.7122	polypyrimidine tract-binding protein 2	AT5G53180	PTBP2_ARATH	GO:0043484, GO:0005634, GO:0006417, GO:0005634, GO:0000381, GO:0000932, GO:0005737, GO:0005634, GO:0006417, GO:0043484, GO:0006417, GO:0009845, GO:0005737, GO:0003723, GO:0000381, GO:0003723, GO:0005634, GO:0009846, GO:0000932
R.stricta.7123	ubiquitin-activating enzyme 1	AT2G30110	P93028_ARATH	GO:0051788, GO:0043161, GO:0003824, GO:0008641, GO:0006486, GO:0006511, GO:0006486, GO:0006888, GO:0004839, GO:0046686, GO:0016567, GO:0006487, GO:0043090, GO:0016567, GO:0009407, GO:0005524, GO:0016567, GO:0005886, GO:0009407, GO:0080129, GO:0006888, GO:0000166, GO:0043161, GO:0006511, GO:0006487, GO:0005524, GO:0006464, GO:0006635, GO:0005829, GO:0009506, GO:0006487, GO:0051707, GO:0006511, GO:…
R.stricta.7124	C2 calcium/lipid-binding and GRAM domain containing protein	AT1G03370		GO:0005634, GO:0008150
R.stricta.7125	Auxin response factor, putative	B9T414	B9T414_RICCO	GO:0003677;GO:0005634;GO:0006351;GO:0006355;GO:0009725
R.stricta.7126	Protein of unknown function (DUF3741)	AT5G02390	B3H571_ARATH	GO:0048235, GO:0003674, GO:0048235, GO:0005634, GO:0005634
R.stricta.7127	AAA-type ATPase family protein	AT4G02480	Q0WM93_ARATH	GO:0005524, GO:0016887, GO:0009630, GO:0000166, GO:0005524, GO:0009507, GO:0006487, GO:0017111, GO:0006487, GO:0006487
R.stricta.7128	KH domain containing protein	Q60D29	Q60D29_SOLDE	GO:0003723
R.stricta.7129	FAD/NAD(P)-binding oxidoreductase-like protein	F4JQE2	F4JQE2_ARATH	GO:0009507;GO:0015979;GO:0016491;GO:0050660
R.stricta.7130	ubiquitin-activating enzyme 1	AT2G30110	P93028_ARATH	GO:0051788, GO:0043161, GO:0003824, GO:0008641, GO:0006486, GO:0006511, GO:0006486, GO:0006888, GO:0004839, GO:0046686, GO:0016567, GO:0006487, GO:0043090, GO:0016567, GO:0009407, GO:0005524, GO:0016567, GO:0005886, GO:0009407, GO:0080129, GO:0006888, GO:0000166, GO:0043161, GO:0006511, GO:0006487, GO:0005524, GO:0006464, GO:0006635, GO:0005829, GO:0009506, GO:0006487, GO:0051707, GO:0006511, GO:…
R.stricta.7131	DNA damage-binding protein 1	Q6QNU4	DDB1_SOLLC	GO:0003676;GO:0005634;GO:0009585;GO:0016567
R.stricta.7132	endomembrane-type CA-ATPase 4	AT1G07670	ECA4_ARATH	GO:0005388, GO:0005388, GO:0016021, GO:0005634, GO:0016020, GO:0015662, GO:0008152, GO:0005388, GO:0003824, GO:0006754, GO:0005783, GO:0046872, GO:0006754, GO:0005388, GO:0006812, GO:0000166, GO:0005524, GO:0005388, GO:0016820, GO:0005886, GO:0005783, GO:0005524, GO:0015662, GO:0006816, GO:0005388, GO:0016820
R.stricta.7133	kinesin like protein for actin based chloroplast movement 2	AT5G65460	Q9FKP4_ARATH	GO:0007062, GO:0009904, GO:0005524, GO:0031048, GO:0008017, GO:0003777, GO:0005515, GO:0045132, GO:0031048, GO:0003777, GO:0009903, GO:0009903, GO:0007018, GO:0005886, GO:0007062, GO:0005524, GO:0009904, GO:0005829, GO:0005634, GO:0031048
R.stricta.7134	Copine, putative	B9SLV5	B9SLV5_RICCO	GO:0008270
R.stricta.7135	beta-1,4-N-acetylglucosaminyltransferase family protein	AT2G13290	Q9SKF0_ARATH	GO:0006487, GO:0006487, GO:0005794, GO:0003830, GO:0016757, GO:0006487, GO:0006487, GO:0006487, GO:0016020, GO:0008375, GO:0003830, GO:0006487, GO:0005794, GO:0016020
R.stricta.7136	Pentatricopeptide repeat (PPR) superfamily protein	AT1G16830	PPR46_ARATH	GO:0003674, GO:0008150, GO:0005739
R.stricta.8039	Zinc finger protein, putative	B9T2L4	B9T2L4_RICCO	GO:0005524;GO:0008270
R.stricta.8040	Calmodulin-binding transcription factor SR2L	H8ZRY3	H8ZRY3_SOLLC	GO:0003677;GO:0005634
R.stricta.8041	Actin depolymerizing factor, putative	B9T4D2	B9T4D2_RICCO	GO:0005622
R.stricta.8042	Microtubule-associated protein	E1U7Y5	E1U7Y5_NICBE	GO:0005097;GO:0005622;GO:0032851
R.stricta.8043	FUNCTIONS IN: molecular_function unknown	AT3G14120	Q8L748_ARATH	GO:0005643, GO:0005643, GO:0006810, GO:0006810, GO:0005634, GO:0005515, GO:0005643, GO:0005635, GO:0005643, GO:0005634, GO:0005634, GO:0005635, GO:0005643, GO:0006810, GO:0005643, GO:0005643, GO:0005643, GO:0005643
R.stricta.8044	limit dextrinase	AT5G04360	PULA1_ARATH	GO:0005975, GO:0009570, GO:0000272, GO:0000023, GO:0019252, GO:0051060, GO:0019252, GO:0009570, GO:0005886, GO:0006098, GO:0004553, GO:0006098, GO:0016556, GO:0005975, GO:0004556, GO:0015996, GO:0015996, GO:0005983, GO:0003824, GO:0010303, GO:0009664, GO:0009507, GO:0019252, GO:0005983, GO:0005983, GO:0019288, GO:0019288, GO:0005983, GO:0009570, GO:0005982, GO:0005982, GO:0051060, GO:0019761, GO:…
R.stricta.8045	Protein kinase superfamily protein	AT2G36350	Q9SJM3_ARATH	GO:0006346, GO:0004672, GO:0006468, GO:0005515, GO:0004674, GO:0004672, GO:0005886, GO:0005524, GO:0004674, GO:0016301, GO:0005524, GO:0006468, GO:0016301, GO:0009855, GO:0016772, GO:0016246, GO:0006468, GO:0010073, GO:0006346, GO:0005634, GO:0006346, GO:0006346, GO:0010014, GO:0016246
R.stricta.8046	O-fucosyltransferase family protein	AT4G24530	Q7Y030_ARATH	GO:0016757, GO:0005794, GO:0008150
R.stricta.8047	ATP binding protein, putative	B9SN51	B9SN51_RICCO	GO:0004713;GO:0005524
R.stricta.8048	Domain of unknown function (DUF1726)	AT1G10490	U202A_ARATH	GO:0005634
R.stricta.8049	phosphoinositide 4-kinase gamma 7	AT2G03890	Q9SI52_ARATH	GO:0016773, GO:0046854, GO:0046854, GO:0004430, GO:0004430, GO:0016773, GO:0005575
R.stricta.8050	Serine/threonine protein kinase, putative	B9SEM8	B9SEM8_RICCO	GO:0004674;GO:0004715;GO:0005524
R.stricta.8051	auxin response factor 9	AT4G23980	ARFI_ARATH	GO:0005515, GO:0006355, GO:0009725, GO:0006355, GO:0006355, GO:0005634, GO:0005515, GO:0006355, GO:0006355, GO:0005634, GO:0005634, GO:0006355, GO:0006355, GO:0003700, GO:0005634, GO:0006355, GO:0009725, GO:0005515, GO:0005515, GO:0005515, GO:0006355
R.stricta.8052	GTP-binding protein alpha subunit, gna, putative	B9RZ26	B9RZ26_RICCO	GO:0004871;GO:0005525;GO:0007186
R.stricta.8053	CDC5-like protein	A7UP12	A7UP12_SOLLC	GO:0003677;GO:0003682
R.stricta.8054	RNA-binding KH domain-containing protein	AT5G46190	Q9FNK3_ARATH	GO:0005634, GO:0008150, GO:0003723, GO:0003676
R.stricta.8055	Auxin response factor 5	D9IVB5	D9IVB5_SOLLC	GO:0003677;GO:0005634;GO:0006351;GO:0006355;GO:0009734
R.stricta.8056	ARF1	D7P231	D7P231_NICBE	GO:0003677;GO:0005634;GO:0006351;GO:0006355;GO:0009734
R.stricta.8057	unknown protein	AT5G43490	Q9LSW3_ARATH	GO:0008150, GO:0003674, GO:0005575
R.stricta.8058	WRKY7	K4ENK0	K4ENK0_PANQU	NA
R.stricta.8059	transportin 1	AT2G16950	Q8H0U4_ARATH	GO:0006486, GO:0052546, GO:0052541, GO:0052541, GO:0051170, GO:0005737, GO:0006886, GO:0052546, GO:0006886, GO:0006486, GO:0006487, GO:0006486, GO:0005643, GO:0052546, GO:0006487, GO:0005643, GO:0006886, GO:0006886, GO:0052541, GO:0006487, GO:0005829, GO:0005634, GO:0051170, GO:0000059, GO:0000059, GO:0008565, GO:0005737, GO:0008565, GO:0000059, GO:0008565, GO:0008565, GO:0005643, GO:0005829, GO:…
R.stricta.8060	high affinity nitrate transporter 2.7	AT5G14570	Q9LYK2_ARATH	GO:0055085, GO:0016021, GO:0015706, GO:0009705, GO:0015112, GO:0005886, GO:0009705, GO:0009705, GO:0055085, GO:0015112, GO:0015706
R.stricta.8061	Unknown	NA	NA	NA
R.stricta.8062	RNA-metabolising metallo-beta-lactamase family protein	AT5G63420	Q84W56_ARATH	GO:0009507, GO:0016787, GO:0008152, GO:0045333, GO:0003677, GO:0015979, GO:0009507, GO:0015979, GO:0009793, GO:0003824, GO:0045333
R.stricta.8063	cyclin-related	AT3G19650	Q9LJN1_ARATH	GO:0005634, GO:0003674, GO:0008150
R.stricta.8064	Serine hydroxymethyltransferase	K4B1X5	K4B1X5_SOLLC	GO:0004372;GO:0006544;GO:0006563;GO:0030170
R.stricta.8065	HCO3- transporter family	AT3G62270	BOR2_ARATH	GO:0052546, GO:0015301, GO:0016020, GO:0015706, GO:0006826, GO:0052546, GO:0016021, GO:0052546, GO:0052541, GO:0052541, GO:0010106, GO:0052541, GO:0010106, GO:0006820, GO:0005452, GO:0015301, GO:0010167
R.stricta.8066	Pre-mRNA splicing factor, putative	B9RW28	B9RW28_RICCO	GO:0000398;GO:0005634
R.stricta.8067	Protein binding protein, putative	B9R6W2	B9R6W2_RICCO	NA
R.stricta.8068	Topoisomerase II-associated protein PAT1	AT4G14990	Q94C98_ARATH	GO:0003674, GO:0008150, GO:0005737
R.stricta.8069	RNA helicase family protein	AT1G32490	Q8VY00_ARATH	GO:0003676, GO:0005634, GO:0009616, GO:0006342, GO:0005524, GO:0010267, GO:0004386, GO:0007267, GO:0006306, GO:0035194, GO:0003676, GO:0006306, GO:0009793, GO:0008026, GO:0035196, GO:0006306, GO:0006342, GO:0010267, GO:0009616, GO:0005634, GO:0004386, GO:0035194, GO:0008380, GO:0035196, GO:0006342, GO:0008380, GO:0008026, GO:0004004, GO:0005524, GO:0005524, GO:0005524
R.stricta.8070	Pumilio, putative	B9SDY2	B9SDY2_RICCO	GO:0003723
R.stricta.8071	Cyclopropane-fatty-acyl-phospholipid synthase	G7J8C3	G7J8C3_MEDTR	GO:0008610
R.stricta.8072	DNA mismatch repair protein MSH2, putative	B9RE38	B9RE38_RICCO	GO:0005524;GO:0006298;GO:0030983;GO:0032301;GO:0032302
R.stricta.8073	Catalytic, putative	B9RS37	B9RS37_RICCO	GO:0072546
R.stricta.8074	exocyst subunit exo70 family protein E1	AT3G29400	Q9LIA2_ARATH	GO:0006887, GO:0006904, GO:0000145, GO:0002237, GO:0006887, GO:0000145, GO:0005829, GO:0000145, GO:0000145, GO:0006904
R.stricta.8075	C3HC zinc finger-like	AT1G48950	Q9M997_ARATH	GO:0008150, GO:0008270, GO:0005634, GO:0005634
R.stricta.8076	NAD(P)-binding Rossmann-fold superfamily protein	AT5G58490	Q9FGH3_ARATH	GO:0000166, GO:0019761, GO:0005829, GO:0044237, GO:0009809, GO:0016621, GO:0009809, GO:0050662, GO:0003824, GO:0019761, GO:0044237
R.stricta.8077	DNA-damage-inducible protein f, putative	B9S6S4	B9S6S4_RICCO	GO:0015238;GO:0015297;GO:0016020
R.stricta.8078	DEAD/DEAH box RNA helicase family protein	AT2G01440	Q9ZVG0_ARATH	GO:0006281, GO:0004003, GO:0006281, GO:0006310, GO:0003676, GO:0008026, GO:0006281, GO:0004386, GO:0005634, GO:0005524, GO:0005524, GO:0008026
R.stricta.8079	unknown protein	AT5G26760	Q3E924_ARATH	GO:0031048, GO:0008150, GO:0007062, GO:0031048, GO:0003674, GO:0005634, GO:0031048, GO:0007062, GO:0045132
R.stricta.8080	RNA recognition motif (RRM)-containing protein	AT5G25060	Q9C5J3_ARATH	GO:0000394, GO:0016926, GO:0010638, GO:0050665, GO:0033044, GO:0000166, GO:0003676, GO:0006396, GO:0009887, GO:0010413, GO:0006396, GO:0000394, GO:0033044, GO:0007346, GO:0022402, GO:0006396, GO:0045492, GO:0003723, GO:0006366, GO:0016926, GO:0000956, GO:0009888, GO:0010228, GO:0010413, GO:0010638, GO:0050665, GO:0005634, GO:0016926, GO:0006396, GO:0000956, GO:0003723, GO:0045492
R.stricta.8081	Leucine-rich receptor-like protein kinase family protein	AT2G25790	Y2579_ARATH	GO:0006468, GO:0006468, GO:0004674, GO:0016772, GO:0005886, GO:0004672, GO:0006468, GO:0009733, GO:0005524, GO:0005524, GO:0007169, GO:0006468, GO:0004672, GO:0006468, GO:0005524, GO:0005783, GO:0016301, GO:0005524, GO:0009741, GO:0004674, GO:0005886, GO:0006468
R.stricta.8082	Probable UDP-N-acetylglucosamine--peptide N-acetylglucosaminyltransferase SPINDLY	O82039	SPY_PETHY	GO:0005634;GO:0006486;GO:0009740;GO:0016757
R.stricta.8083	Big map kinase/bmk, putative	B9SRC8	B9SRC8_RICCO	GO:0000165;GO:0004707;GO:0005524
R.stricta.8084	Pentatricopeptide repeat-containing protein, putative	B9RZM2	B9RZM2_RICCO	NA
R.stricta.8085	Calcineurin-like metallo-phosphoesterase superfamily protein	AT4G11800	Q9T049_ARATH	GO:0005783, GO:0005739, GO:0016787, GO:0004722
R.stricta.8086	RNA-binding (RRM/RBD/RNP motifs) family protein	AT2G33440		GO:0000166, GO:0005634, GO:0003723, GO:0000956, GO:0003676, GO:0000956
R.stricta.8087	U2 snRNP auxilliary factor, large subunit, splicing factor	AT1G60900	U2A2B_ARATH	GO:0003723, GO:0005634, GO:0003723, GO:0003676, GO:0006397, GO:0006397, GO:0005634, GO:0000166
R.stricta.8088	auxin response factor 10	AT2G28350	ARFJ_ARATH	GO:0048366, GO:0009743, GO:0005634, GO:0006355, GO:0048589, GO:0031540, GO:0048441, GO:0009734, GO:0006355, GO:0009738, GO:0007389, GO:0003677, GO:0006355, GO:0006355, GO:0035198, GO:0006355, GO:0006355, GO:0009738, GO:0003700, GO:0048442, GO:0010154, GO:0009725, GO:0046983, GO:0005634, GO:0051301, GO:0048829, GO:0048829, GO:0031540, GO:0009734
R.stricta.8089	Protein kinase family protein with leucine-rich repeat domain	AT5G25930	Q9XGZ2_ARATH	GO:0006468, GO:0010363, GO:0006944, GO:0004674, GO:0005886, GO:0043069, GO:0006468, GO:0016020, GO:0005524, GO:0006944, GO:0016772, GO:0004672, GO:0006468, GO:0010363, GO:0016301, GO:0004672, GO:0010200, GO:0052542, GO:0009738, GO:0006612, GO:0006612, GO:0005524, GO:0005886, GO:0002679, GO:0035556, GO:0004674, GO:0009738, GO:0009723, GO:0002679
R.stricta.8090	LOCATED IN: mitochondrion, chloroplast thylakoid membrane, chloroplast, plastid, chloroplast envelope	AT5G23890	Q9FF91_ARATH	GO:0009941, GO:0009535, GO:0009941, GO:0009535, GO:0009941, GO:0009941, GO:0009535, GO:0009535, GO:0009535, GO:0009941, GO:0009941, GO:0009941, GO:0009536, GO:0009941, GO:0009536, GO:0009941, GO:0009535, GO:0009941, GO:0009941, GO:0009507, GO:0009535, GO:0009941, GO:0005739, GO:0009535, GO:0009507, GO:0009941, GO:0009507, GO:0009941, GO:0009535, GO:0009941, GO:0009941, GO:0009535
R.stricta.8091	P-loop containing nucleoside triphosphate hydrolases superfamily protein	AT4G15570	B6SFA4_ARATH	GO:0009553, GO:0010183, GO:0005634, GO:0003674, GO:0009553, GO:0009875
R.stricta.8092	K+ uptake transporter 3	AT3G02050	POT4_ARATH	GO:0071805, GO:0019761, GO:0015079, GO:0016020, GO:0006813, GO:0071805, GO:0019375, GO:0019375, GO:0016036, GO:0009507, GO:0015079, GO:0019761, GO:0016036, GO:0015079
R.stricta.8093	Armadillo/beta-catenin repeat family protein / kinesin motor family protein	AT3G54870	ARK1_ARATH	GO:0048768, GO:0048765, GO:0005524, GO:0048768, GO:0005524, GO:0048768, GO:0010054, GO:0007018, GO:0003777, GO:0031110, GO:0010054, GO:0003779, GO:0008017, GO:0003777, GO:0048768, GO:0048765, GO:0031110, GO:0048768, GO:0048768
R.stricta.8094	Phosphoenolpyruvate carboxylase, putative	B9SWL2	B9SWL2_RICCO	GO:0006099;GO:0008964;GO:0015977;GO:0032440
R.stricta.8095	Uncharacterized protein	I1JX10	I1JX10_SOYBN	GO:0005524;GO:0009396;GO:0030272
R.stricta.8096	Glutamate receptor	K4BVY8	K4BVY8_SOLLC	GO:0004965;GO:0004970;GO:0005234;GO:0016021;GO:0030288;GO:0035235
R.stricta.8097	Tudor/PWWP/MBT superfamily protein	AT5G40340	Q9FNE4_ARATH	GO:0005634, GO:0005730, GO:0005730, GO:0009506, GO:0003674
R.stricta.8098	Sucrose-phosphate synthase isoform C	Q3HLN3	Q3HLN3_TOBAC	GO:0005985;GO:0009058;GO:0046524
R.stricta.8099	extra-large G-protein 1	AT2G23460	O80462_ARATH	GO:0031234, GO:0007186, GO:0001664, GO:0010555, GO:0003924, GO:0006184, GO:0009750, GO:0007188, GO:0031234, GO:0004871, GO:0005834, GO:0005634, GO:0019001, GO:0009737, GO:0007186, GO:0007165, GO:0005834, GO:2000067, GO:0006184, GO:0005886, GO:0004871, GO:0009744, GO:0031234, GO:0009749, GO:0031683, GO:0005834, GO:0004871
R.stricta.8100	RNA-binding (RRM/RBD/RNP motifs) family protein	AT2G21440	Q9SJT4_ARATH	GO:0003723, GO:0000166, GO:0005634, GO:0003676
R.stricta.8101	switch 2	AT1G03750	Q9ZW97_ARATH	GO:0005524, GO:0016020, GO:0003676, GO:0004386, GO:0004386, GO:0005524, GO:0003677, GO:0005634
R.stricta.8102	TBP-associated factor 4	AT5G43130	Q6SJR0_ARATH	GO:0005669, GO:0005669, GO:0006352, GO:0009630, GO:0005634, GO:0006352, GO:0005669, GO:0006352, GO:0005669, GO:0006352, GO:0006352, GO:0005634, GO:0006352
R.stricta.8103	Pentatricopeptide repeat (PPR) superfamily protein	AT1G03100	PPR6_ARATH	GO:0005739, GO:0003674, GO:0008150
R.stricta.8104	Protein kinase superfamily protein	AT5G01920	Q9LZV4_ARATH	GO:0004672, GO:0005524, GO:0004672, GO:0042549, GO:0006468, GO:0004674, GO:0009507, GO:0042549, GO:0004674, GO:0006468, GO:0016301, GO:0004672, GO:0005524, GO:0042549, GO:0009507, GO:0006468, GO:0004672, GO:0009579, GO:0016772
R.stricta.8105	Importin, putative	B9SWY3	B9SWY3_RICCO	GO:0005643;GO:0006886;GO:0008565
R.stricta.8106	Putative RNA-dependent RNA polymerase RdRP2	Q647I4	Q647I4_NICBE	GO:0000166;GO:0003676;GO:0003968
R.stricta.8107	Structural maintenance of chromosomes 5 smc5, putative	B9RVK1	B9RVK1_RICCO	NA
R.stricta.8108	NADPH oxidase	Q8LRN5	Q8LRN5_TOBAC	GO:0004601;GO:0005509;GO:0016021;GO:0050664
R.stricta.8109	Potassium channel	Q9SSV3	Q9SSV3_NICPA	GO:0005249;GO:0016021
R.stricta.8110	Sterol glucosyltransferase	Q2I015	Q2I015_9SOLA	GO:0016758;GO:0030259
R.stricta.8111	HAESA-like 1	AT1G28440	VAL2_ARATH	GO:0006468, GO:0007020, GO:0016772, GO:0009926, GO:0009664, GO:0006468, GO:0004672, GO:0007389, GO:0048767, GO:0071555, GO:0004674, GO:0008361, GO:0004672, GO:0006468, GO:0010015, GO:0005886, GO:0048767, GO:0016301, GO:0006468, GO:0005524, GO:0005524, GO:0006468, GO:0007020, GO:0009832, GO:0004674, GO:0006468, GO:0043481, GO:0006468, GO:0005524, GO:0004674, GO:0006468, GO:0010075, GO:0009664, GO:…
R.stricta.8112	Pentatricopeptide repeat (PPR) superfamily protein	AT1G20230	PPR53_ARATH	GO:0008150, GO:0005575
R.stricta.8113	Nuclear matrix constituent protein 2	D2YZU8	D2YZU8_DAUCA	NA
R.stricta.8114	Protein MOS2, putative	B9SAH9	B9SAH9_RICCO	GO:0003676;GO:0009870;GO:0042742
R.stricta.8115	LIM domain-containing protein	AT4G36860	Q8W4F0_ARATH	GO:0008270, GO:0005886, GO:0005886
R.stricta.8116	C2 calcium/lipid-binding plant phosphoribosyltransferase family protein	AT5G17980	Q9FJG3_ARATH	GO:0009506, GO:0010075, GO:0010014, GO:0005783, GO:0009855, GO:0005634, GO:0005886, GO:0009944, GO:0005783
R.stricta.8117	Pentatricopeptide repeat (PPR-like) superfamily protein	AT5G42310	PP413_ARATH	GO:0005739, GO:0009507
R.stricta.8118	unknown protein	AT3G51640	Q9SCU4_ARATH	GO:0008150, GO:0005634, GO:0003674
R.stricta.8119	Tetratricopeptide repeat (TPR)-like superfamily protein	AT5G58450	Q84WG5_ARATH	GO:0005634, GO:0005829, GO:0008150, GO:0009506
R.stricta.8120	Type II metacaspase	I6LM00	I6LM00_HEVBR	GO:0004197;GO:0006508
R.stricta.8121	Glutamate receptor	G5EKP3	G5EKP3_SOLLC	GO:0004965;GO:0004970;GO:0005234;GO:0016021;GO:0030288;GO:0035235
R.stricta.8122	MuDR family transposase	AT1G49920	Q9C702_ARATH	GO:0008150, GO:0005575, GO:0008270
R.stricta.8123	FAR1-related sequence 4	AT1G76320	FRS4_ARATH	GO:0008270, GO:0005634, GO:0009639, GO:0008270, GO:0005634
R.stricta.8124	Sas10/U3 ribonucleoprotein (Utp) family protein	AT2G43650	Q8L3P4_ARATH	GO:0005634, GO:0005634, GO:0016458, GO:0003674, GO:0016458
R.stricta.8125	Uncharacterized protein	K3ZHA9	K3ZHA9_SETIT	GO:0003824;GO:0008152
R.stricta.8126	Tetratricopeptide repeat (TPR)-like superfamily protein	AT4G01570	PP299_ARATH	GO:0005739, GO:0008150
R.stricta.8127	Glycerol-3-phosphate transporter, putative	B9R9S6	B9R9S6_RICCO	GO:0005215;GO:0016021;GO:0055085
R.stricta.8128	zinc ion binding	AT1G12470	Q9LN91_ARATH	GO:0008270, GO:0008284, GO:0006886, GO:0009630, GO:0006886, GO:0016192
R.stricta.8129	Ring/U-Box superfamily protein	AT2G27950	Q0WM72_ARATH	GO:0005737, GO:0008270, GO:0008150
R.stricta.8130	unknown protein	AT5G43490	Q9LSW3_ARATH	GO:0008150, GO:0003674, GO:0005575
R.stricta.8131	Methylthiotransferase	AT4G36390	CK5P1_ARATH	GO:0009691, GO:0006400, GO:0005737, GO:0007131, GO:0043412, GO:0009451, GO:0007131, GO:0009507, GO:0006655, GO:0006655, GO:0051536, GO:0016740, GO:0010155, GO:0009073, GO:0046777, GO:0006400, GO:0046777, GO:0009451, GO:0009793, GO:0009691, GO:0009073, GO:0003824, GO:0046777, GO:0016226, GO:0016226, GO:0051539
R.stricta.8132	Heat shock 70 kDa protein, putative	B9SQC9	B9SQC9_RICCO	GO:0005524;GO:0006950;GO:0032440
R.stricta.8133	MIF4G domain-containing protein / MA3 domain-containing protein	AT1G80930	Q9SAG7_ARATH	GO:0005829, GO:0005829, GO:0016070, GO:0016070, GO:0006412, GO:0005634, GO:0006412, GO:0005634, GO:0003723, GO:0006412
R.stricta.8134	Met-10+ like family protein / kelch repeat-containing protein	AT4G04670	TYW23_ARATH	GO:0010332, GO:0043247, GO:0043247, GO:0006310, GO:0007126, GO:0032204, GO:0043247, GO:0043247, GO:0005737, GO:0031591, GO:0032204, GO:0032204, GO:0006869, GO:0016740, GO:0032204, GO:0031591
R.stricta.8135	plastid transcriptionally active 2	AT1G74850	PP124_ARATH	GO:0010027, GO:0009965, GO:0042793, GO:0045893, GO:0035304, GO:0006364, GO:0006399, GO:0034660, GO:0042793, GO:0035304, GO:0009507, GO:0010027, GO:0034660, GO:0045893, GO:0042793, GO:0045036, GO:0010207, GO:0006364, GO:0042793, GO:0009507, GO:0009508, GO:0009902, GO:0045893, GO:0045036, GO:0009658, GO:0042793, GO:0009658, GO:0042793, GO:0045893, GO:0045893, GO:0009508, GO:0009508, GO:0010207, GO:…
R.stricta.8136	Methylmalonate-semialdehyde dehydrogenase, putative	B9T2B3	B9T2B3_RICCO	GO:0004491
R.stricta.8137	ADP/ATP carrier 3	AT4G28390	O49447_ARATH	GO:0005743, GO:0006810, GO:0005739, GO:0016020, GO:0006839, GO:0005743, GO:0005743, GO:0005743, GO:0055085, GO:0005215, GO:0005743, GO:0005471, GO:0016020, GO:0005743, GO:0015865, GO:0005743, GO:0034976, GO:0006839, GO:0005739, GO:0055085, GO:0009941, GO:0009627, GO:0009627, GO:0009941, GO:0005471, GO:0009941, GO:0006810, GO:0009941, GO:0005739, GO:0005743, GO:0034976
R.stricta.8138	Transcription factor jumonji (jmj) family protein / zinc finger (C5HC2 type) family protein	AT5G46910	Q9FJS0_ARATH	GO:0006355, GO:0003700, GO:0006355, GO:0010200, GO:0006355, GO:0005634, GO:0005634, GO:0006355, GO:0006355, GO:0006355
R.stricta.8139	ATP binding protein, putative	B9RIQ4	B9RIQ4_RICCO	GO:0005524;GO:0008568
R.stricta.8140	GC-rich sequence DNA-binding factor-like protein	AT5G08550	Q9FNN3_ARATH	GO:0042023, GO:0045892, GO:0006355, GO:0045892, GO:0042023, GO:0005634, GO:0008284, GO:0042023, GO:0030371, GO:0045892, GO:0005634, GO:0006355, GO:0003700, GO:0003677, GO:0006355, GO:0005634
R.stricta.8141	Zinc finger protein, putative	B9R9V5	B9R9V5_RICCO	GO:0000166;GO:0003723;GO:0008270
R.stricta.8142	splicing factor PWI domain-containing protein	AT2G29210	Q8L7W3_ARATH	GO:0008380, GO:0006397, GO:0005634, GO:0006397, GO:0005515, GO:0008380, GO:0009294
R.stricta.8143	villin 4	AT4G30160	VILI4_ARATH	GO:0030042, GO:0007010, GO:0007010, GO:0007015, GO:0005829, GO:0005737, GO:0048767, GO:0051015, GO:0007010, GO:0030042, GO:0007010, GO:0005737, GO:0016482, GO:0051014, GO:0007015, GO:0003779, GO:0007010, GO:0016482, GO:0048767, GO:0051764, GO:0003779, GO:0009737, GO:0007010, GO:0003779, GO:0005884, GO:0051764
R.stricta.8144	CONTAINS InterPro DOMAIN/s: Nrap protein (InterPro:IPR005554)	AT1G63810	Q0WVM5_ARATH	GO:0009220, GO:0003674, GO:0008150, GO:0009220, GO:0005634, GO:0005829
R.stricta.8145	Root hair defective 3 GTP-binding protein (RHD3)	AT3G13870	P93042_ARATH	GO:0030036, GO:0005525, GO:0016817, GO:0043069, GO:0005737, GO:0009932, GO:0006862, GO:0005886, GO:0005886, GO:0015802, GO:0006612, GO:0016049, GO:0006888, GO:0006865, GO:0005774, GO:0006944, GO:0009932, GO:0009832, GO:0006612, GO:0010363, GO:0006888, GO:0030243, GO:0000902, GO:0015696, GO:0010363, GO:0006888, GO:0006886, GO:0000902, GO:0006886, GO:0006888, GO:0048765, GO:0016051, GO:0006820, GO:…
R.stricta.8146	Auxin response factor 4	Q2LAI9	Q2LAI9_SOLLC	GO:0003677;GO:0005634;GO:0006351;GO:0006355;GO:0009734
R.stricta.8147	unknown protein	AT2G22795		GO:0005768, GO:0005794, GO:0005794, GO:0005768, GO:0008150, GO:0005802, GO:0003674
R.stricta.8148	global transcription factor group E4	AT1G06230	Q9LNC4_ARATH	GO:0009294, GO:0003677, GO:0000956, GO:0005575, GO:0007049, GO:0048364, GO:0000956, GO:0009294
R.stricta.8149	Protein of unknown function (DUF810)	AT2G25800	Q0WQB7_ARATH	GO:0009507, GO:0016049, GO:0030243, GO:0009832, GO:0008150, GO:0030243
R.stricta.8150	N.plumbaginifolia H+-translocating ATPase mRNA	Q42932	Q42932_NICPL	GO:0005524;GO:0006754;GO:0006812;GO:0015662;GO:0016021;GO:0046872
R.stricta.8151	Di-glucose binding protein with Kinesin motor domain	AT2G22610	Q9ZQ52_ARATH	GO:0051567, GO:0022402, GO:0006342, GO:0005737, GO:0048453, GO:0051567, GO:0016572, GO:0005524, GO:0000226, GO:0003777, GO:0003777, GO:0005524, GO:0006306, GO:0016572, GO:0016570, GO:0051567, GO:0006306, GO:0034968, GO:0031047, GO:0005524, GO:0000911, GO:0051567, GO:0034968, GO:0007018, GO:0048449, GO:0034968, GO:0016570, GO:0006342, GO:0007018, GO:0006306, GO:0051322, GO:0006342, GO:0016570, GO:…
R.stricta.8152	Nucleoporin autopeptidase	AT1G10390	Q8RY25_ARATH	GO:0005634, GO:0005643, GO:0005643, GO:0005643, GO:0005634, GO:0005643, GO:0005643, GO:0006810, GO:0005635, GO:0006810, GO:0005215, GO:0005643, GO:0005515, GO:0005635
R.stricta.8153	Leucine-rich receptor-like protein kinase family protein	AT5G46330	B2GVM7_ARATH	GO:0016772, GO:0042742, GO:0016020, GO:0016301, GO:0004713, GO:0005515, GO:0042742, GO:0042742, GO:0005524, GO:0005515, GO:0052544, GO:0004674, GO:0042742, GO:0006468, GO:0004675, GO:0004672, GO:0005886, GO:0004674, GO:0005768, GO:0052544, GO:0016045, GO:0010359, GO:0016310, GO:0010359, GO:0005515, GO:0006898, GO:0004674, GO:0005768, GO:0016020, GO:0006468, GO:0007169, GO:0052544, GO:0042742, GO:…
R.stricta.8154	ARF GAP-like zinc finger-containing protein ZIGA4	AT1G08680	AGD14_ARATH	GO:0005634, GO:0005634, GO:0005634, GO:0046777, GO:0032312, GO:0032312, GO:0005886, GO:0032312, GO:0005886, GO:0004674, GO:0008060, GO:0008060, GO:0032312, GO:0003677, GO:0032312, GO:0008270, GO:0046777, GO:0004674, GO:0008270, GO:0032312, GO:0008060, GO:0032312, GO:0005634, GO:0032312, GO:0008270, GO:0046777, GO:0008270, GO:0032312, GO:0032312, GO:0032312, GO:0008060, GO:0005634, GO:0032312, GO:…
R.stricta.8155	LisH and RanBPM domains containing protein	AT1G06060	Q9LNE1_ARATH	GO:0008150, GO:0003674
R.stricta.8156	Serine/threonine-protein phosphatase 7 long form homolog	Q9LNG5	PPP7L_ARATH	GO:0004721;GO:0046872
R.stricta.8157	unknown protein	AT5G53620	Q93XY1_ARATH	GO:0005829, GO:0005829, GO:0008150, GO:0009507, GO:0009507, GO:0005829, GO:0009507
R.stricta.8158	genomes uncoupled 1	AT2G31400	PP178_ARATH	GO:0009507, GO:0031930, GO:0003677, GO:0010019
R.stricta.8159	Insulinase (Peptidase family M16) family protein	AT1G06900	Q0WNY2_ARATH	GO:0005829, GO:0004222, GO:0006508, GO:0004222, GO:0046872, GO:0008270, GO:0006508, GO:0003824, GO:0005737
R.stricta.8160	abscisic aldehyde oxidase 3	AT2G27150	ALDO3_ARATH	GO:0005506, GO:0009055, GO:0050660, GO:0016491, GO:0051537, GO:0004031, GO:0009688, GO:0051536, GO:0009688, GO:0050660, GO:0003824, GO:0051537, GO:0005829, GO:0050660, GO:0046872, GO:0009055, GO:0051536, GO:0046872, GO:0016491, GO:0050660, GO:0055114, GO:0031625, GO:0009688, GO:0005829, GO:0005506, GO:0016614, GO:0009688, GO:0055114, GO:0016614, GO:0050302, GO:0010293, GO:0003824
R.stricta.8161	Disease resistance protein (TIR-NBS class)	AT4G23440	O81740_ARATH	GO:0043531, GO:0043531, GO:0005622, GO:0005886, GO:0017111, GO:0000166, GO:0000271, GO:0009630, GO:0005634, GO:0007165
R.stricta.8162	BED zinc finger	AT3G42170	Q9M2N5_ARATH	GO:0003677, GO:0005634, GO:0005829, GO:0003677, GO:0009791, GO:0046983
R.stricta.8163	CTR1-like protein kinase	Q5YKK5	Q5YKK5_SOLLC	GO:0004674;GO:0005524
R.stricta.8164	Nicotiana tabacum wound inducive mRNA , complete cds	Q9LW93	Q9LW93_TOBAC	NA
R.stricta.8165	ATP binding protein, putative	B9RLA3	B9RLA3_RICCO	GO:0004674;GO:0005524
R.stricta.8166	3'-5'-exoribonuclease family protein	AT3G07750	Q9FPI0_ARATH	GO:0006626, GO:0006396, GO:0003723, GO:0006396, GO:0003723, GO:0006396, GO:0005737, GO:0006626, GO:0006396, GO:0000478, GO:0001510, GO:0001510, GO:0003723, GO:0000175, GO:0005737, GO:0006396, GO:0000478, GO:0006626, GO:0006396
R.stricta.8167	zinc finger (Ran-binding) family protein	AT5G17790	VAR3_ARATH	GO:0009658, GO:0008270, GO:0009570, GO:0009570, GO:0009570, GO:0009570, GO:0005622, GO:0009507, GO:0005515, GO:0009658
R.stricta.8168	formin homology 1	AT3G25500	FH1_ARATH	GO:0005886, GO:0016020, GO:0045010, GO:0005515, GO:0030036, GO:0048767, GO:0003779, GO:0071555, GO:0003779, GO:0009825, GO:0051015, GO:0003779, GO:0005886, GO:0009932, GO:0005618, GO:0003779, GO:0005886, GO:0051016, GO:0030036, GO:0051016, GO:0051015, GO:0030036, GO:0009932, GO:0030036, GO:0071555, GO:0048767, GO:0010817, GO:0005515, GO:0043481, GO:0045010, GO:0005634, GO:0030036, GO:0000271, GO:…
R.stricta.8169	Double Clp-N motif-containing P-loop nucleoside triphosphate hydrolases superfamily protein	AT2G29970	O80875_ARATH	GO:0005737
R.stricta.8170	smr (Small MutS Related) domain-containing protein	AT5G58720	B3H5F6_ARATH	GO:0005634, GO:0006298, GO:0005524, GO:0000956, GO:0005634, GO:0005524, GO:0006298, GO:0000956, GO:0003684, GO:0005737, GO:0006298
R.stricta.8171	Protein kinase superfamily protein	AT3G25840	A8MR79_ARATH	GO:0006468, GO:0005524, GO:0004672, GO:0004672, GO:0005524, GO:0016772, GO:0005737, GO:0006486, GO:0005524, GO:0004674, GO:0006486, GO:0006468, GO:0005524, GO:0006468, GO:0006468, GO:0005634, GO:0006468, GO:0006468, GO:0000956, GO:0006468, GO:0004672, GO:0006486, GO:0005524, GO:0004674, GO:0004674, GO:0016772, GO:0005524, GO:0004672, GO:0000956, GO:0006468, GO:0004672, GO:0006468, GO:0005634, GO:…
R.stricta.8172	phospholipase D P1	AT3G16785	PLDP1_ARATH	GO:0010363, GO:0003824, GO:0008152, GO:0030968, GO:0009862, GO:0009409, GO:0006612, GO:0048193, GO:0009862, GO:0050832, GO:0043069, GO:0016036, GO:0016036, GO:0030968, GO:0009862, GO:0004630, GO:0050832, GO:0031348, GO:0009867, GO:0005543, GO:0007154, GO:0019375, GO:0042631, GO:0009738, GO:0010363, GO:0019375, GO:0009862, GO:0042631, GO:0009867, GO:0048527, GO:0030968, GO:0048193, GO:0048364, GO:…
R.stricta.8173	Ubiquinone biosynthesis protein coq-8, putative	B9SPR5	B9SPR5_RICCO	GO:0009244;GO:0016772
R.stricta.8174	Protein kinase superfamily protein	AT1G53050	Q9LNN0_ARATH	GO:0006468, GO:0005524, GO:0006499, GO:0005886, GO:0004674, GO:0006499, GO:0006499, GO:0006468, GO:0004674, GO:0004672, GO:0005524, GO:0016772, GO:0006468, GO:0016301, GO:0005886, GO:0004672, GO:0005634
R.stricta.8175	ARM repeat superfamily protein	AT5G62600	Q8GUL2_ARATH	GO:0006606, GO:0006606, GO:0043484, GO:0005634, GO:0043484
R.stricta.8176	IAP-like protein 1	AT1G17210	Q9SHI0_ARATH	GO:0008270, GO:0006635, GO:0005829, GO:0005634, GO:0016558, GO:0005634, GO:0006635, GO:0005634, GO:0009524, GO:0009524, GO:0016558, GO:0016558
R.stricta.8177	unknown protein	AT4G27020	Q9SZ41_ARATH	GO:0003674, GO:0005773, GO:0009507, GO:0005773
R.stricta.8178	unknown protein	AT5G40520	Q682R7_ARATH	GO:0005634, GO:0003674, GO:0008150, GO:0005634
R.stricta.8179	arabinose kinase	AT4G16130	O23461_ARATH	GO:0005524, GO:0004335, GO:0005737, GO:0016773, GO:0004335, GO:0005829, GO:0005524, GO:0009702, GO:0004335, GO:0009506, GO:0005524, GO:0005524, GO:0005737, GO:0016301, GO:0019566, GO:0004335, GO:0046835, GO:0046835, GO:0006012, GO:0008152, GO:0009702
R.stricta.8180	Tetratricopeptide repeat (TPR)-like superfamily protein	AT5G58450	Q84WG5_ARATH	GO:0005634, GO:0005829, GO:0008150, GO:0009506
R.stricta.8181	Pentatricopeptide repeat-containing protein, putative	B9RZU8	B9RZU8_RICCO	NA
R.stricta.8182	ortholog of maize chloroplast splicing factor CRS1	AT5G16180	CRS1_ARATH	GO:0009507, GO:0000373, GO:0003723, GO:0000373
R.stricta.8183	PAP/OAS1 substrate-binding domain superfamily	AT3G51620	Q3EAL9_ARATH	GO:0008150, GO:0003674, GO:0005634
R.stricta.8184	Cryptochrome 1.2	G1FMC8	G1FMC8_POPTN	GO:0003913;GO:0006281
R.stricta.8185	protein kinase family protein	AT5G54380	THE1_ARATH	GO:0009742, GO:0005576, GO:0006468, GO:0005524, GO:0005524, GO:0009826, GO:0006468, GO:0009791, GO:0009506, GO:0009742, GO:0051510, GO:0006468, GO:0051510, GO:0005886, GO:0046777, GO:0046777, GO:0046777, GO:0005886, GO:0004672, GO:0004672, GO:0016301, GO:0016772, GO:0004674, GO:0004674, GO:0004672, GO:0004672, GO:0006468, GO:0051510, GO:0009826, GO:0051510, GO:0006468, GO:0006468, GO:0009741, GO:…
R.stricta.8186	Zincin-like metalloproteases family protein	AT5G65620	Q94AM1_ARATH	GO:0019243, GO:0009570, GO:0009570, GO:0009570, GO:0006508, GO:0009570, GO:0009570, GO:0006508, GO:0009570, GO:0005739, GO:0009507, GO:0009570, GO:0009570, GO:0009570, GO:0004222, GO:0019243, GO:0005829, GO:0009570, GO:0009570, GO:0009570, GO:0004222
R.stricta.8187	GPI ethanolamine phosphate transferase, putative	B9RUF2	B9RUF2_RICCO	GO:0005789;GO:0006506;GO:0008484;GO:0016740
R.stricta.8188	WD-repeat protein, putative	B9T7M5	B9T7M5_RICCO	NA
R.stricta.8189	NB-ARC domain-containing disease resistance protein	AT3G46730	R13L3_ARATH	GO:0043531, GO:0043531, GO:0006952, GO:0006952
R.stricta.8190	pyruvate orthophosphate dikinase	AT4G15530	PPDK1_ARATH	GO:0009570, GO:0016310, GO:0016310, GO:0016301, GO:0003824, GO:0016301, GO:0016310, GO:0005829, GO:0016310, GO:0005524, GO:0003824, GO:0009570, GO:0009507, GO:0005524, GO:0005524, GO:0009570, GO:0016310, GO:0005524, GO:0005524, GO:0009570, GO:0016310, GO:0009507, GO:0005524, GO:0016310, GO:0009570, GO:0016310, GO:0003824, GO:0009507, GO:0016772, GO:0016310, GO:0016772, GO:0050242, GO:0016874, GO:…
R.stricta.8191	mechanosensitive channel of small conductance-like 6	AT1G78610	Y1861_ARATH	GO:0055085, GO:0016020, GO:0005886, GO:0005774, GO:0005774, GO:0005774, GO:0055085, GO:0005886, GO:0005634, GO:0009506, GO:0016020
R.stricta.8192	receptor-like protein kinase 4	AT4G00340	O23068_ARATH	GO:0004713, GO:0006468, GO:0004713, GO:0005524, GO:0004672, GO:0016020, GO:0048544, GO:0005886, GO:0004672, GO:0005524, GO:0005886, GO:0004672, GO:0030246, GO:0006468, GO:0005886, GO:0004672, GO:0006468, GO:0004674, GO:0006468, GO:0006468, GO:0004674, GO:0016772, GO:0006468, GO:0030246
R.stricta.8193	translocon at the inner envelope membrane of chloroplasts 110	AT1G06950	Q8LPR9_ARATH	GO:0009941, GO:0009941, GO:0005515, GO:0031897, GO:0009941, GO:0009941, GO:0009941, GO:0009941, GO:0009536, GO:0009941, GO:0009941, GO:0009507, GO:0045036, GO:0045036, GO:0031897, GO:0009507, GO:0009941, GO:0031897, GO:0009507, GO:0009658, GO:0009941, GO:0016020, GO:0031897, GO:0009941, GO:0031897, GO:0005515, GO:0045037, GO:0045037, GO:0009658, GO:0009941, GO:0005515, GO:0009507
R.stricta.8194	inositol requiring 1-1	AT5G24360	Q93VJ2_ARATH	GO:0006468, GO:0006397, GO:0016772, GO:0005524, GO:0010413, GO:0005524, GO:0004672, GO:0045492, GO:0030968, GO:0006397, GO:0016891, GO:0006468, GO:0004674, GO:0004713, GO:0004672, GO:0006468, GO:0004674, GO:0004713, GO:0016301, GO:0010413, GO:0004672, GO:0004674, GO:0005524, GO:0006397, GO:0016772, GO:0006397, GO:0016891, GO:0006397, GO:0030968, GO:0005524, GO:0004672, GO:0000394, GO:0004672, GO:…
R.stricta.8195	catalytics	AT1G74790	HIPL1_ARATH	GO:0048038, GO:0005975, GO:0031225, GO:0005886, GO:0031225, GO:0005886, GO:0046658, GO:0003824, GO:0005886, GO:0031225, GO:0005886, GO:0016901, GO:0046658
R.stricta.8196	exocyst complex component sec3A	AT1G47550	SEC3A_ARATH	GO:0005886, GO:0005886, GO:0000145, GO:0008150, GO:0000145
R.stricta.8197	decapping 5	AT1G26110	Q9C658_ARATH	GO:0010606, GO:0006487, GO:0031087, GO:0005515, GO:0000932, GO:0010606, GO:0006487, GO:0006486, GO:0006486, GO:0005829, GO:0006487, GO:0017148, GO:0000932, GO:0031087, GO:0042803, GO:0017148, GO:0006486, GO:0017148, GO:0005515, GO:0033962, GO:0005829
R.stricta.8198	P-loop containing nucleoside triphosphate hydrolases superfamily protein	AT5G61460	Q9FII7_ARATH	GO:0007062, GO:0000724, GO:0007062, GO:0033044, GO:0006355, GO:0005634, GO:0033044, GO:0031048, GO:0007126, GO:0051726, GO:0010165, GO:0045893, GO:0045893, GO:0006261, GO:0000724, GO:0031047, GO:0009555, GO:0043687, GO:0000724, GO:0006302, GO:0043687, GO:0031048, GO:0006261, GO:0016568, GO:0006302, GO:0006275, GO:0006275, GO:0006306, GO:0005524, GO:0006261, GO:0045893, GO:0007059, GO:0016444, GO:…
R.stricta.8199	Transducin family protein / WD-40 repeat family protein	AT5G16750	Q9LFE2_ARATH	GO:0006364, GO:0006364, GO:0009640, GO:0006606, GO:0007062, GO:0016567, GO:0009845, GO:0019915, GO:0051301, GO:0006406, GO:0006406, GO:0010182, GO:0010072, GO:0007062, GO:0051301, GO:0016567, GO:0006606, GO:0001510, GO:0016567, GO:0045595, GO:0010228, GO:0050826, GO:0048366, GO:0009880, GO:0005730, GO:0005634, GO:0010182, GO:0009640, GO:0009909, GO:0010431, GO:0005730, GO:0050826, GO:0006406, GO:…
R.stricta.8200	Ubiquitin carrier protein	C1MRE4	C1MRE4_MICPC	GO:0016881
R.stricta.8201	helicase in vascular tissue and tapetum	AT2G30800	Q38800_ARATH	GO:0000911, GO:0004386, GO:0003676, GO:0000226, GO:0005524, GO:0004386, GO:0005634, GO:0005524, GO:0004386, GO:0000226, GO:0005634, GO:0003676, GO:0005524, GO:0005524, GO:0008026
R.stricta.8202	RRM-containing RNA-binding protein-like protein	Q2PYX8	Q2PYX8_SOLTU	GO:0000166;GO:0003723;GO:0008270
R.stricta.8203	Tetratricopeptide repeat (TPR)-like superfamily protein	AT5G66520	PP449_ARATH	GO:0008150, GO:0016556, GO:0016556, GO:0005575
R.stricta.8204	WAPL (Wings apart-like protein regulation of heterochromatin) protein	AT1G61030	Q9C951_ARATH	GO:0008150, GO:0003674, GO:0005634
R.stricta.8205	Retrotransposon polyprotein	J7G0P5	J7G0P5_ROSRU	GO:0003676;GO:0008270;GO:0015074
R.stricta.8206	Spc97 / Spc98 family of spindle pole body (SBP) component	AT1G80260	Q0WPZ0_ARATH	GO:0005815, GO:0000922, GO:0000226, GO:0015631, GO:0009793, GO:0000226
R.stricta.8207	Isoamylase, putative	B9RJQ8	B9RJQ8_RICCO	GO:0019156;GO:0043169
R.stricta.8208	MYC1b transcription factor	D7P234	D7P234_TOBAC	NA
R.stricta.8209	ubiquitin-protein ligases	AT2G39810	HOS1_ARATH	GO:0010388, GO:0010228, GO:0006342, GO:0016567, GO:0016567, GO:0010182, GO:0016246, GO:0043687, GO:0009640, GO:0006346, GO:0045893, GO:0043687, GO:0010267, GO:0006342, GO:0016567, GO:0009793, GO:0016567, GO:0016567, GO:0016567, GO:0045892, GO:0009616, GO:0009909, GO:0009640, GO:0016571, GO:0016579, GO:0035196, GO:0016567, GO:0009409, GO:0050826, GO:0016567, GO:0009845, GO:0045892, GO:0016571, GO:…
R.stricta.8210	Unknown	NA	NA	NA
R.stricta.8211	Kinase, putative	B9RYS1	B9RYS1_RICCO	GO:0000165;GO:0000186;GO:0004709;GO:0005524
R.stricta.8212	Auxin response factor 1	J7KE95	J7KE95_CAMSI	GO:0003677;GO:0005634;GO:0006351;GO:0006355;GO:0009734
R.stricta.8213	P-loop containing nucleoside triphosphate hydrolases superfamily protein	AT2G01460		GO:0031307, GO:0016301, GO:0005524, GO:0000166, GO:0005524, GO:0031307, GO:0017111, GO:0016301, GO:0016773, GO:0000166, GO:0005524, GO:0017111, GO:0010413, GO:0010413, GO:0005524, GO:0016773, GO:0045492, GO:0031307, GO:0008152, GO:0005524, GO:0031307, GO:0005737, GO:0031307, GO:0016301, GO:0005737, GO:0045492, GO:0031307, GO:0031307, GO:0031307, GO:0009058, GO:0005524, GO:0008152
R.stricta.8214	Calcineurin-like metallo-phosphoesterase superfamily protein	AT4G11800	Q9T049_ARATH	GO:0005783, GO:0005739, GO:0016787, GO:0004722
R.stricta.8215	MAP kinase kinase	O48616	O48616_SOLLC	GO:0004674;GO:0005524
R.stricta.8216	sec34-like family protein	AT1G73430	Q8L744_ARATH	GO:0006886, GO:0005829, GO:0006886, GO:0016020, GO:0016020, GO:0005794, GO:0006886, GO:0006886, GO:0005801, GO:0005801, GO:0005794, GO:0003674, GO:0005829
R.stricta.8217	AAA-type ATPase family protein	AT5G64580	Q9FLG0_ARATH	GO:0009941, GO:0006399, GO:0016556, GO:0005524, GO:0009941, GO:0009941, GO:0006399, GO:0009790, GO:0009941, GO:0005524, GO:0016556, GO:0009941, GO:0009536, GO:0017111, GO:0009941, GO:0006364, GO:0006508, GO:0005524, GO:0009507, GO:0009658, GO:0009658, GO:0005524, GO:0006364, GO:0004222, GO:0005886, GO:0009941, GO:0000166, GO:0009941
R.stricta.8218	geminivirus rep interacting kinase 2	AT5G60550	Q5HZ38_ARATH	GO:0006468, GO:0004672, GO:0006468, GO:0016301, GO:0005634, GO:0004672, GO:0006468, GO:0006468, GO:0009615, GO:0016301, GO:0016301, GO:0005515, GO:0006468, GO:0006468, GO:0016301
R.stricta.8219	zinc ion binding	AT4G13970	Q0WN45_ARATH	GO:0005634, GO:0008270, GO:0008150
R.stricta.8220	Neutral invertase	I7EV10	I7EV10_LITCN	GO:0008152;GO:0033926
R.stricta.8221	kow domain-containing transcription factor 1	AT5G04290	Q3E9M3_ARATH	GO:0006306, GO:0030422, GO:0030422, GO:0000166, GO:0005634, GO:0006306, GO:0006306
R.stricta.8222	myosin XI B	AT1G04160	O64491_ARATH	GO:0030048, GO:0005524, GO:0051645, GO:0048767, GO:0005524, GO:0003774, GO:0060151, GO:0048767, GO:0051646, GO:0003774, GO:0016459, GO:0005634, GO:0030048
R.stricta.8223	cation/H+ exchanger 2	AT1G79400	Q9SAK8_ARATH	GO:0009860, GO:0016021, GO:0034976, GO:0015385, GO:0009860, GO:0015299, GO:0034976, GO:0035725, GO:0035725, GO:0005451, GO:0006812, GO:0055085, GO:0009627, GO:0009860, GO:0006812, GO:0009827, GO:0009627, GO:0055085, GO:0009827
R.stricta.8224	Protein binding protein, putative	B9SZD2	B9SZD2_RICCO	GO:0051260
R.stricta.8225	Leucine-rich repeat protein kinase family protein	AT5G14210	Q9FMT0_ARATH	GO:0004672, GO:0006468, GO:0005886, GO:0005524, GO:0006468, GO:0005524, GO:0006468, GO:0004674, GO:0004672, GO:0005524, GO:0005524, GO:0006468, GO:0005739, GO:0006468, GO:0007169, GO:0016772, GO:0004674, GO:0006468, GO:0004672, GO:0004672
R.stricta.8226	zinc knuckle (CCHC-type) family protein	AT5G43630	Q9FIX7_ARATH	GO:0008270, GO:0006355, GO:0006355, GO:0006352, GO:0006355, GO:0016570, GO:0016570, GO:0005634, GO:0003676, GO:0016570, GO:0003677, GO:0005634, GO:0005634, GO:0003676, GO:0040007, GO:0016570, GO:0006352, GO:0006352
R.stricta.8227	Plant protein of unknown function (DUF936)	AT1G08760	Q9FRR2_ARATH	GO:0008150, GO:0003674, GO:0005575
R.stricta.8228	RNA polymerase sigma factor rpoD, putative	B9RIL8	B9RIL8_RICCO	GO:0003677;GO:0003700;GO:0006352;GO:0016987
R.stricta.8229	ATP-dependent RNA helicase, putative	B9SAR2	B9SAR2_RICCO	GO:0003676;GO:0005524;GO:0008026;GO:0008270
R.stricta.8230	methionine S-methyltransferase	AT5G49810	MMT1_ARATH	GO:0030170, GO:0008757, GO:0016740, GO:0008168, GO:0003824, GO:0005737, GO:0001887, GO:0008757, GO:0046500, GO:0001887, GO:0046500, GO:0009058, GO:0005829
R.stricta.8231	Acyl-CoA N-acyltransferase with RING/FYVE/PHD-type zinc finger domain	AT2G27980		GO:0008270, GO:0006346, GO:0006346, GO:0006346, GO:0006346, GO:0016246, GO:0008150, GO:0016246, GO:0005634
R.stricta.8232	Kinase family protein	D7M4D4	D7M4D4_ARALL	GO:0004674;GO:0005524
R.stricta.8233	Lipoxygenase	F2YL87	F2YL87_CAPAN	GO:0005506;GO:0016165;GO:0031408
R.stricta.8234	ERECTA-like 2	AT5G07180	ERL2_ARATH	GO:0016772, GO:0048481, GO:0009553, GO:0016301, GO:0005524, GO:0048481, GO:0004674, GO:0009909, GO:0004672, GO:0048507, GO:0004672, GO:0006468, GO:0006468, GO:0002237, GO:0009686, GO:0006468, GO:0004674, GO:0009845, GO:0048608, GO:0010103, GO:0007165, GO:0009886, GO:0048443, GO:0009965, GO:0009740, GO:0010103, GO:0005524, GO:0009740, GO:0009686
R.stricta.8235	Pentatricopeptide repeat (PPR) superfamily protein	AT3G54980	PP282_ARATH	GO:0005739
R.stricta.8236	protein arginine methyltransferase 7	AT4G16570	ANM7_ARATH	GO:0009507, GO:0006479, GO:0006479, GO:0008168, GO:0006479
R.stricta.8237	heat shock protein 70 (Hsp 70) family protein	AT1G11660	Q9SAB1_ARATH	GO:0005524, GO:0006457, GO:0005524, GO:0006457, GO:0005634, GO:0006457
R.stricta.8238	NIN like protein 7	AT4G24020	O22987_ARATH	GO:0005634, GO:0042128, GO:0003700, GO:0005634, GO:0042128, GO:0009414, GO:0010118, GO:0010167, GO:0009414
R.stricta.8239	Zinc finger C-x8-C-x5-C-x3-H type family protein	AT3G18640	C3H38_ARATH	GO:0008270, GO:0003676, GO:0005634
R.stricta.8240	unknown protein	AT5G13950	Q9FFY0_ARATH	GO:0005634, GO:0005634, GO:0003674, GO:0008150, GO:0005634
R.stricta.8241	arabinose kinase	AT4G16130	O23461_ARATH	GO:0005524, GO:0004335, GO:0005737, GO:0016773, GO:0004335, GO:0005829, GO:0005524, GO:0009702, GO:0004335, GO:0009506, GO:0005524, GO:0005524, GO:0005737, GO:0016301, GO:0019566, GO:0004335, GO:0046835, GO:0046835, GO:0006012, GO:0008152, GO:0009702
R.stricta.8242	DEAD box RNA helicase (RH3)	AT5G26742	RH3_ARATH	GO:0008270, GO:0003723, GO:0005634, GO:0009570, GO:0009941, GO:0009570, GO:0009793, GO:0008026, GO:0005634, GO:0016020, GO:0009507, GO:0003676, GO:0008026, GO:0009941, GO:0009507, GO:0009570, GO:0005524, GO:0009941, GO:0005524, GO:0004386, GO:0009941, GO:0009570, GO:0005524, GO:0009570, GO:0005524, GO:0005524, GO:0003676, GO:0009507, GO:0016020, GO:0008270, GO:0003723, GO:0009570, GO:0005524, GO:…
R.stricta.8243	Leucine-rich repeat protein kinase family protein	AT2G01820	Q9SIT1_ARATH	GO:0006468, GO:0006468, GO:0010050, GO:0004672, GO:0005886, GO:0009506, GO:0016772, GO:0005524, GO:0009505, GO:0005576, GO:0009555, GO:0004674, GO:0005524, GO:0009616, GO:0005886, GO:0004672, GO:0009616, GO:0005886, GO:0004674, GO:0006468
R.stricta.8244	Ribonuclease inhibitor	AT3G26000	SKI14_ARATH	GO:0003674, GO:0008150
R.stricta.8245	Protein kinase superfamily protein	AT1G45160	Q0WLU7_ARATH	GO:0004672, GO:0004672, GO:0005634, GO:0004674, GO:0004674, GO:0004674, GO:0016772, GO:0005524, GO:0004713, GO:0006468, GO:0006468, GO:0006468, GO:0016772, GO:0006468, GO:0004672, GO:0016301, GO:0004674, GO:0005524, GO:0006468, GO:0004713, GO:0005634, GO:0005524, GO:0005524, GO:0004672, GO:0016301, GO:0004713, GO:0004713, GO:0006468
R.stricta.8246	unknown protein	AT3G12590	Q9LHK2_ARATH	GO:0009507, GO:0008150
R.stricta.8247	hercules receptor kinase 1	AT3G46290	HERK_ARATH	GO:0016301, GO:0005886, GO:0005886, GO:0005886, GO:0009741, GO:0004672, GO:0006468, GO:0051510, GO:0016301, GO:0005524, GO:0009826, GO:0004674, GO:0006468, GO:0051510, GO:0006468, GO:0005524, GO:0004672, GO:0005886, GO:0009742, GO:0004672, GO:0009791, GO:0004672, GO:0005886, GO:0009742, GO:0051510, GO:0005886, GO:0051510, GO:0009826, GO:0009506, GO:0004674, GO:0016772
R.stricta.8248	XH/XS domain-containing protein	AT3G48670	Q8VZ79_ARATH	GO:0006306, GO:0006306, GO:0006342, GO:0006306, GO:0006342, GO:0005737, GO:0005737, GO:0046686, GO:0006306, GO:0006306, GO:0003674, GO:0006306, GO:0006342, GO:0046686
R.stricta.8249	NRC1	A1X877	A1X877_SOLLC	GO:0006952;GO:0043531
R.stricta.8250	Tetratricopeptide repeat (TPR)-like superfamily protein	AT5G35430	Q93ZI7_ARATH	GO:0008150, GO:0006007, GO:0005575
R.stricta.8251	Non-lysosomal glucosylceramidase	F6HS69	F6HS69_VITVI	GO:0004348;GO:0005886;GO:0006680;GO:0016021
R.stricta.8252	FGGY family of carbohydrate kinase	AT4G30310	Q67Y17_ARATH	GO:0005739, GO:0005975, GO:0005975, GO:0009507, GO:0009507, GO:0019200, GO:0009507, GO:0016773, GO:0005975, GO:0005975, GO:0016773, GO:0016773, GO:0005737, GO:0005737
R.stricta.8253	magnesium (Mg) transporter 10	AT5G22830	Q058N4_ARATH	GO:0015095, GO:0009941, GO:0055085, GO:0015693, GO:0016020, GO:0009941, GO:0009507, GO:0030001, GO:0009941, GO:0009941, GO:0016020, GO:0009941, GO:0030003, GO:0009941, GO:0009941, GO:0009507, GO:0009941, GO:0015095, GO:0055085, GO:0046873, GO:0070838
R.stricta.8254	C2H2-like zinc finger protein	AT4G25610	Q8RXF0_ARATH	GO:0008270, GO:0005622, GO:0008270, GO:0005886, GO:0005634, GO:0003676, GO:0005622, GO:0008270, GO:0008150
R.stricta.8255	villin-like 1	AT2G29890	Q2V445_ARATH	GO:0031047, GO:0051567, GO:0051225, GO:0016246, GO:0005737, GO:0006306, GO:0031048, GO:0022402, GO:0031048, GO:0051225, GO:0006342, GO:0006342, GO:0003779, GO:0007010, GO:0016569, GO:0006346, GO:0007010, GO:0007010, GO:0005737, GO:0007010, GO:0045010, GO:0007015, GO:0007010, GO:0042127, GO:0000226, GO:0030835, GO:0007010, GO:0006306, GO:0016572, GO:0000226, GO:0006346, GO:0007015, GO:0015629, GO:…
R.stricta.8256	Subtilase family protein	AT2G05920	Q9ZUF6_ARATH	GO:0043086, GO:0042802, GO:0009086, GO:0004252, GO:0010075, GO:0009832, GO:0006508, GO:0009506, GO:0008152, GO:0005576, GO:0009086, GO:0009664, GO:0009664, GO:0048653, GO:0000394, GO:0004252, GO:0005618, GO:0005618, GO:0009505, GO:0006508, GO:0000394, GO:0005794
R.stricta.8257	Acyl-CoA N-acyltransferase with RING/FYVE/PHD-type zinc finger domain	AT2G36720	Q8RWG0_ARATH	GO:0008270, GO:0006355, GO:0006355, GO:0005634, GO:0003677, GO:0005634, GO:0006355, GO:0009630
R.stricta.8258	Tetratricopeptide repeat (TPR)-like superfamily protein	AT3G25060	PP253_ARATH	GO:0005739, GO:0008150
R.stricta.8259	Protein phosphatase 2A, regulatory subunit PR55	AT1G17720	Q0WW19_ARATH	GO:0005829, GO:0007165, GO:0000166, GO:0008601, GO:0000159, GO:0006470, GO:0000159, GO:0005737, GO:0007165, GO:0006470, GO:0000159, GO:0005829, GO:0005737, GO:0006470, GO:0008601, GO:0008601
R.stricta.8260	3-isopropylmalate dehydrogenase, chloroplastic	P29696	LEU3_SOLTU	GO:0000287;GO:0003862;GO:0004449;GO:0006099;GO:0009098;GO:0009507;GO:0051287
R.stricta.8261	Suppressor of ty, putative	B9SJK4	B9SJK4_RICCO	GO:0003735;GO:0005840;GO:0006412;GO:0032968
R.stricta.8262	Unknown	NA	NA	NA
R.stricta.8263	FAR1-related sequence 3	AT2G27110	B9DH05_ARATH	GO:0008270, GO:0009639, GO:0006635, GO:0008270, GO:0008270, GO:0016558, GO:0016558, GO:0005634, GO:0016558, GO:0006635, GO:0005634, GO:0005634, GO:0009506
R.stricta.8264	Bel1 homeotic protein, putative	B9SDI4	B9SDI4_RICCO	GO:0003700;GO:0005634;GO:0043565
R.stricta.8265	receptor-like kinase in flowers 1	AT1G29750	RKF1_ARATH	GO:0004702, GO:0004674, GO:0004674, GO:0006468, GO:0016301, GO:0005524, GO:0006468, GO:0004672, GO:0005524, GO:0004672, GO:0004674, GO:0005524, GO:0007169, GO:0004672, GO:0005524, GO:0006468, GO:0005886, GO:0004713, GO:0005524, GO:0016772, GO:0004674, GO:0004674, GO:0004674, GO:0006468, GO:0004713, GO:0005886, GO:0006468, GO:0004674, GO:0004702, GO:0006468, GO:0006468, GO:0004674, GO:0005524, GO:…
R.stricta.8266	Protein kinase family protein	AT2G25760		GO:0006468, GO:0004674, GO:0006468, GO:0016772, GO:0016772, GO:0004674, GO:0016301, GO:0004674, GO:0004674, GO:0006468, GO:0005886, GO:0005634, GO:0006468, GO:0004672, GO:0006468, GO:0005524, GO:0005524, GO:0004672, GO:0005524, GO:0005524, GO:0006468, GO:0004672, GO:0004672
R.stricta.8267	Oxysterol-binding protein, putative	B9RJA1	B9RJA1_RICCO	GO:0005543
R.stricta.8268	Putative methyltransferase family protein	AT2G26810	Q8GYQ2_ARATH	GO:0005737, GO:0005737, GO:0008150, GO:0003674, GO:0005737
R.stricta.8269	FAR1-related sequence 11	AT1G10240	FRS11_ARATH	GO:0005634, GO:0008270, GO:0009639
R.stricta.8270	periodic tryptophan protein 2	AT1G15440	Q8VYZ5_ARATH	GO:0006406, GO:0005634, GO:0006606, GO:0080008, GO:0009220, GO:0006606, GO:0000166, GO:0001510, GO:0006406, GO:0006406, GO:0008150, GO:0009220, GO:0001510, GO:0080008, GO:0005634
R.stricta.8271	replication factor C1	AT5G22010	Q9C587_ARATH	GO:0031935, GO:0003689, GO:0007126, GO:0005524, GO:0006974, GO:0003677, GO:0051570, GO:0017111, GO:0009737, GO:0000166, GO:0005524, GO:0051570, GO:0031935, GO:0051570, GO:0005663, GO:0031935, GO:0006974, GO:0005634, GO:0051570, GO:0005524, GO:0005622, GO:0005524, GO:0003689
R.stricta.8272	H(+)-ATPase 1	AT2G18960	PMA1_ARATH	GO:0006754, GO:0005886, GO:0000287, GO:0005524, GO:0008553, GO:0016021, GO:0005886, GO:0016887, GO:0009737, GO:0015991, GO:0005886, GO:0010119, GO:0015662, GO:0005773, GO:0005886, GO:0015992, GO:0008553, GO:0006486, GO:0005886, GO:0009414, GO:0005524, GO:0005886, GO:0009414, GO:0006754, GO:0016887, GO:0016887, GO:0005634, GO:0005794, GO:0009506, GO:0005773, GO:0006200, GO:0000166, GO:0008152, GO:…
R.stricta.8273	Kinase, putative	B9SB26	B9SB26_RICCO	GO:0004674;GO:0004715;GO:0005524
R.stricta.8274	Leucine-rich repeat protein kinase family protein	AT2G37050	Q84WP2_ARATH	GO:0005524, GO:0005886, GO:0004674, GO:0005576, GO:0006468, GO:0005886, GO:0004713, GO:0005886, GO:0004672, GO:0005524, GO:0009506, GO:0004672, GO:0006468, GO:0005524, GO:0005886, GO:0005886, GO:0006468, GO:0005524, GO:0006468, GO:0005524, GO:0005886, GO:0004672, GO:0009506, GO:0004672, GO:0005524, GO:0009506, GO:0005886, GO:0005886, GO:0016301, GO:0004674, GO:0016772, GO:0004674, GO:0004674, GO:…
R.stricta.8275	unknown protein	AT5G49960	DMI1_ARATH	GO:0000166, GO:0005634
R.stricta.8276	DNAJ heat shock N-terminal domain-containing protein	AT2G25560	Q9SLA7_ARATH	GO:0006457, GO:0031072, GO:0051082, GO:0006457, GO:0006457, GO:0005737, GO:0006457, GO:0006457, GO:0006457
R.stricta.8277	NB-ARC domain-containing disease resistance protein	AT3G46730	R13L3_ARATH	GO:0043531, GO:0043531, GO:0006952, GO:0006952
R.stricta.8278	FAR1-related sequence 6	AT1G52520	FRS6_ARATH	GO:0009639, GO:0005634, GO:0008270
R.stricta.8279	Transducin/WD40 repeat-like superfamily protein	AT5G23430	KTNB1_ARATH	GO:0080008, GO:0005737, GO:0005515, GO:0008150, GO:0080008, GO:0000166, GO:0005737
R.stricta.8280	Avirulence induced gene (AIG1) family protein	AT5G20300	TOC90_ARATH	GO:0005525, GO:0005525, GO:0009707, GO:0009507, GO:0005525, GO:0009707, GO:0005525, GO:0045036, GO:0009507, GO:0009707, GO:0009707, GO:0005525, GO:0009707, GO:0005525, GO:0009507, GO:0045036
R.stricta.8281	26S proteasome regulatory complex, non-ATPase subcomplex, Rpn2/Psmd1 subunit	AT2G32730	O48844_ARATH	GO:0042176, GO:0043161, GO:0008540, GO:0010498, GO:0043161, GO:0007010, GO:0043248, GO:0008540, GO:0043161, GO:0042176, GO:0010498, GO:0000502, GO:0030234, GO:0009630, GO:0006511, GO:0005829, GO:0010498, GO:0006511, GO:0005829, GO:0000502, GO:0007010, GO:0009507, GO:0051788, GO:0006094, GO:0006511
R.stricta.8282	Leucine-rich repeat protein kinase family protein	AT2G27060	Q9ZVD4_ARATH	GO:0006468, GO:0005524, GO:0005886, GO:0005886, GO:0005524, GO:0004713, GO:0007169, GO:0004672, GO:0004713, GO:0005886, GO:0004674, GO:0006468, GO:0004672, GO:0006468, GO:0006468, GO:0004674, GO:0006468, GO:0005524, GO:0005524, GO:0016772, GO:0006468
R.stricta.8283	Pentatricopeptide repeat-containing protein, putative	B9RRN4	B9RRN4_RICCO	NA
R.stricta.8284	Leucine-rich repeat protein kinase family protein	AT2G16250	Y2165_ARATH	GO:0007165, GO:0005524, GO:0006468, GO:0006468, GO:0048443, GO:0009505, GO:0006468, GO:0005524, GO:0006468, GO:0005524, GO:0005886, GO:0016772, GO:0009506, GO:0010103, GO:0006468, GO:0005886, GO:0005524, GO:0006468, GO:0006468, GO:0004674, GO:0006468, GO:0004674, GO:0004672, GO:0006468, GO:0002237, GO:0007169, GO:0005886, GO:0004672
R.stricta.8285	FAR1-related sequence 3	AT2G27110	B9DH05_ARATH	GO:0008270, GO:0009639, GO:0006635, GO:0008270, GO:0008270, GO:0016558, GO:0016558, GO:0005634, GO:0016558, GO:0006635, GO:0005634, GO:0005634, GO:0009506
R.stricta.8286	Protein of unknown function, DUF593	AT2G30690	O49334_ARATH	GO:0009827, GO:0008150, GO:0009860, GO:0048610, GO:0009860, GO:0003674, GO:0005634, GO:0009860, GO:0009827, GO:0048868
R.stricta.8287	RNA-binding (RRM/RBD/RNP motifs) family protein	AT2G21440	Q9SJT4_ARATH	GO:0003723, GO:0000166, GO:0005634, GO:0003676
R.stricta.8288	Leucine-rich repeat receptor-like protein kinase family protein	AT3G24240	RCH2_ARATH	GO:0007165, GO:0005524, GO:0004674, GO:0016772, GO:0005524, GO:0006468, GO:0005524, GO:0006468, GO:0010359, GO:0010103, GO:0010359, GO:0002237, GO:0007169, GO:0006468, GO:0004674, GO:0048443, GO:0000041, GO:0006468, GO:0004674, GO:0004674, GO:0004672, GO:0004672, GO:0006468, GO:0006468, GO:0005524
R.stricta.8289	Receptor protein kinase CLAVATA1, putative	B9RVT1	B9RVT1_RICCO	GO:0000165;GO:0000186;GO:0004709;GO:0005524;GO:0016021;GO:0032440
R.stricta.8290	Heat shock protein	Q4LDR0	Q4LDR0_SOLLC	GO:0005524;GO:0005737;GO:0009408;GO:0016485;GO:0017111
R.stricta.8291	Vacuolar protein sorting vps41, putative	B9SCM9	B9SCM9_RICCO	GO:0005622;GO:0006886;GO:0008270;GO:0016192
R.stricta.8292	Protein phosphatase 2C family protein	AT1G68410	P2C15_ARATH	GO:0003824, GO:0004722, GO:0003824, GO:0005575
R.stricta.8293	alpha/beta-Hydrolases superfamily protein	AT3G47560	Q3EAN2_ARATH	GO:0008233, GO:0005829, GO:0005829, GO:0003824
R.stricta.8294	SNF1 kinase homolog 10	AT3G01090	KIN10_ARATH	GO:0006468, GO:0004672, GO:0000152, GO:0005634, GO:0080022, GO:0006468, GO:0005515, GO:0006468, GO:0009594, GO:0005515, GO:0006468, GO:0004674, GO:0004672, GO:0005515, GO:0005515, GO:0000152, GO:0006468, GO:0005515, GO:0004674, GO:0005515, GO:0010260, GO:0005515, GO:0004672, GO:0010182, GO:0010182, GO:0003006, GO:0004672, GO:0006468, GO:0006486, GO:0006486, GO:0009738, GO:0005634, GO:0004672, GO:…
R.stricta.8295	Pyridine nucleotide-disulphide oxidoreductase family protein	AT1G74470	CHLP_ARATH	GO:0015995, GO:0009534, GO:0009507, GO:0009535, GO:0035304, GO:0009535, GO:0009534, GO:0019684, GO:0016020, GO:0009507, GO:0019344, GO:0015995, GO:0051188, GO:0009535, GO:0009941, GO:0015995, GO:0009941, GO:0055114, GO:0009507, GO:0009535, GO:0051188, GO:0009534, GO:0009534, GO:0019684, GO:0045550, GO:0009941, GO:0019344, GO:0005515, GO:0009535, GO:0045550, GO:0019684, GO:0009535, GO:0009535, GO:…
R.stricta.8296	Pentatricopeptide repeat (PPR-like) superfamily protein	AT2G32630	PP180_ARATH	GO:0008150, GO:0003674, GO:0005739
R.stricta.8297	Cellulose synthase	B8XPP6	B8XPP6_9ROSI	GO:0007047;GO:0008270;GO:0016021;GO:0016760;GO:0030244
R.stricta.8298	Ribonuclease P protein subunit P38-related	AT5G53020	Q9LVV0_ARATH	GO:0008150, GO:0005737
R.stricta.8299	disease resistance protein (TIR class), putative	AT1G61100	O22735_ARATH	GO:0005886, GO:0006952, GO:0005886
R.stricta.8300	FAR1-related protein	G7IYQ8	G7IYQ8_MEDTR	GO:0008270
R.stricta.8301	Protein kinase superfamily protein	AT1G67580	Q9CAG1_ARATH	GO:0005524, GO:0004674, GO:0009887, GO:0010638, GO:0005634, GO:0006468, GO:0005524, GO:0005515, GO:0005634, GO:0005515, GO:0000956, GO:0016772, GO:0005515, GO:0006468, GO:0006468, GO:0033044, GO:0005524, GO:0009888, GO:0005515, GO:0006468, GO:0010638, GO:0005515, GO:0004672, GO:0004674, GO:0005515, GO:0005515, GO:0004672, GO:0005524, GO:0005515, GO:0005515, GO:0004672, GO:0005515, GO:0005515, GO:…
R.stricta.8302	HSI2-like 1	AT4G32010	VAL2_ARATH	GO:0006355, GO:0045893, GO:0043687, GO:0008270, GO:0010564, GO:0007062, GO:0003700, GO:0010431, GO:0009880, GO:0003677, GO:0005634, GO:0043687, GO:0007062, GO:0006355, GO:0006355, GO:0010162, GO:2000034, GO:0006355, GO:0006355, GO:0010030, GO:0045893, GO:0045893, GO:0048316, GO:0006355, GO:0009630, GO:0051301, GO:0048366, GO:0045595, GO:0006355, GO:0009790, GO:0006355, GO:0043687, GO:0010072, GO:…
R.stricta.8303	Coatomer subunit beta	A5AHP0	A5AHP0_VITVI	GO:0005198;GO:0006886;GO:0016192;GO:0030126
R.stricta.8304	Disease resistance protein RPM1, putative	B9RGE3	B9RGE3_RICCO	GO:0004721;GO:0005524;GO:0006952;GO:0017111;GO:0043531
R.stricta.8305	unknown protein	AT5G25070	Q8L4Q6_ARATH	GO:0005737, GO:0003674, GO:0008150, GO:0005829
R.stricta.8306	mitochondrial editing factor 22	AT3G12770	PP224_ARATH	GO:0080156, GO:0003674, GO:0080156, GO:0009507
R.stricta.8307	NB-ARC domain-containing disease resistance protein	AT4G27190	DRL27_ARATH	GO:0043531, GO:0017111, GO:0043531, GO:0005739, GO:0006952, GO:0006952, GO:0000166
R.stricta.8308	R-protein L3 B	AT1G61580	RL32_ARATH	GO:0052546, GO:0022625, GO:0006412, GO:0022625, GO:0022625, GO:0022625, GO:0005622, GO:0005840, GO:0006412, GO:0003735, GO:0006412, GO:0052546, GO:0022625, GO:0009165, GO:0052541, GO:0009165, GO:0003735, GO:0052541, GO:0006412, GO:0016020, GO:0052541, GO:0006412, GO:0052546, GO:0005737, GO:0022625, GO:0022625, GO:0006412, GO:0022625, GO:0005840
R.stricta.8309	CMP-sialic acid transporter, putative	B9SBS6	B9SBS6_RICCO	GO:0000139;GO:0005338;GO:0005351;GO:0015780;GO:0016021
R.stricta.8310	Pentatricopeptide repeat-containing protein, putative	B9SHV3	B9SHV3_RICCO	NA
R.stricta.8311	Heavy metal cation transport atpase, putative	B9T1W7	B9T1W7_RICCO	GO:0005524;GO:0006754;GO:0016021;GO:0016463;GO:0046872
R.stricta.8312	Transducin/WD40 repeat-like superfamily protein	AT5G08390	Q0WV51_ARATH	GO:0044036, GO:0016926, GO:0050665, GO:0008150, GO:0003674, GO:0010090, GO:0042546, GO:0010090, GO:0044036, GO:0016926, GO:0005737, GO:0050665, GO:0007155, GO:0016926, GO:0045010, GO:0045010, GO:0010090, GO:0080008, GO:0080008, GO:0010228
R.stricta.8313	Receptor protein kinase CLAVATA1, putative	B9SKD2	B9SKD2_RICCO	GO:0000165;GO:0000186;GO:0004709;GO:0005524;GO:0016021;GO:0032440
R.stricta.8314	WWE protein-protein interaction domain protein family	AT1G32230	Q8RY59_ARATH	GO:0009414, GO:0009873, GO:0006486, GO:0031348, GO:0046686, GO:0009651, GO:0030968, GO:0006612, GO:0009738, GO:0048193, GO:0006623, GO:0006833, GO:0006979, GO:0006096, GO:0009873, GO:2000377, GO:0043069, GO:0009873, GO:0009873, GO:0006970, GO:0009651, GO:0030968, GO:0006972, GO:0000303, GO:0009737, GO:0016192, GO:0006809, GO:0006809, GO:0009409, GO:0009867, GO:0006486, GO:0009409, GO:0006970, GO:…
R.stricta.8315	extra-large G-protein 1	AT2G23460	O80462_ARATH	GO:0031234, GO:0007186, GO:0001664, GO:0010555, GO:0003924, GO:0006184, GO:0009750, GO:0007188, GO:0031234, GO:0004871, GO:0005834, GO:0005634, GO:0019001, GO:0009737, GO:0007186, GO:0007165, GO:0005834, GO:2000067, GO:0006184, GO:0005886, GO:0004871, GO:0009744, GO:0031234, GO:0009749, GO:0031683, GO:0005834, GO:0004871
R.stricta.8316	PHAVOLUTA-like HD-ZIPIII protein	Q6Q4E9	Q6Q4E9_NICSY	GO:0003700;GO:0005634;GO:0043565
R.stricta.8317	Lipoxygenase	F2YL87	F2YL87_CAPAN	GO:0005506;GO:0016165;GO:0031408
R.stricta.8318	plastid transcriptionally active 2	AT1G74850	PP124_ARATH	GO:0010027, GO:0009965, GO:0042793, GO:0045893, GO:0035304, GO:0006364, GO:0006399, GO:0034660, GO:0042793, GO:0035304, GO:0009507, GO:0010027, GO:0034660, GO:0045893, GO:0042793, GO:0045036, GO:0010207, GO:0006364, GO:0042793, GO:0009507, GO:0009508, GO:0009902, GO:0045893, GO:0045036, GO:0009658, GO:0042793, GO:0009658, GO:0042793, GO:0045893, GO:0045893, GO:0009508, GO:0009508, GO:0010207, GO:…
R.stricta.8319	high affinity nitrate transporter 2.7	AT5G14570	Q9LYK2_ARATH	GO:0055085, GO:0016021, GO:0015706, GO:0009705, GO:0015112, GO:0005886, GO:0009705, GO:0009705, GO:0055085, GO:0015112, GO:0015706
R.stricta.8320	Protein of unknown function (DUF3754)	AT3G19340	Q8RWC3_ARATH	GO:0005783, GO:0005886, GO:0005886
R.stricta.8321	Starch synthase III	C6KI36	C6KI36_SOLLC	GO:0009011;GO:0009250;GO:2001070
R.stricta.8322	Phosphoenolpyruvate carboxylase	A6YM33	A6YM33_RICCO	GO:0006099;GO:0008964;GO:0015977
R.stricta.8323	Putative phosphatidylinositol 4-phosphate 5-kinase	Q9LLS0	Q9LLS0_NICRU	GO:0005524;GO:0016308;GO:0046854
R.stricta.8324	Leucine-rich repeat protein kinase family protein	AT2G24230	Y2242_ARATH	GO:0006468, GO:0007169, GO:0004674, GO:0005524, GO:0006468, GO:0016772, GO:0006468, GO:0004674, GO:0005524, GO:0005886, GO:0006468, GO:0005524, GO:0004672, GO:0006468, GO:0005524, GO:0006468, GO:0004672
R.stricta.8325	RING/U-box superfamily protein	AT3G62240	Q9M1Q0_ARATH	GO:0008270, GO:0005622, GO:0005634, GO:0008270
R.stricta.8326	high-level expression of sugar-inducible gene 2	AT2G30470	VAL1_ARATH	GO:0008270, GO:0045892, GO:0006355, GO:0005634, GO:0005739, GO:0005634, GO:0005515, GO:0009744, GO:0003700, GO:0003677, GO:0045892, GO:0006355, GO:2000034, GO:0045892, GO:0009737, GO:0006355, GO:0010030
R.stricta.8327	Major facilitator superfamily protein	AT1G78130	Q9C9R9_ARATH	GO:0016021, GO:0015706, GO:0016020, GO:0055085, GO:0055085, GO:0005351, GO:0015144, GO:0005739, GO:0009567
R.stricta.8328	Uncharacterized protein	K4DAI2	K4DAI2_SOLLC	NA
R.stricta.8329	Double Clp-N motif-containing P-loop nucleoside triphosphate hydrolases superfamily protein	AT4G29920	Q9SZR3_ARATH	GO:0005737, GO:0019538, GO:0009507
R.stricta.8330	Mitochondrial carrier protein, putative	B9SUN5	B9SUN5_RICCO	GO:0005509;GO:0016021;GO:0055085
R.stricta.8331	Topoisomerase I	B2DDA8	B2DDA8_CATRO	GO:0003917;GO:0003918;GO:0005694;GO:0006265
R.stricta.8332	translocon at the inner envelope membrane of chloroplasts 55-II	AT2G24820	Q9SK50_ARATH	GO:0010277, GO:0009941, GO:0009941, GO:0051537, GO:0055114, GO:0009507, GO:0009941, GO:0009507, GO:0009941, GO:0009941, GO:0009941, GO:0009941, GO:0009941, GO:0009941, GO:0009941, GO:0009507, GO:0045036, GO:0016491, GO:0009941, GO:0045036, GO:0009941
R.stricta.8333	Protein of unknown function (DUF3133)	AT3G61670	Q9M371_ARATH	GO:0005634, GO:0006346, GO:0007267, GO:0006346, GO:0008150, GO:0016246, GO:0010267, GO:0005886, GO:0035196, GO:0016246, GO:0006346, GO:0005886, GO:0035196, GO:0010050, GO:0010267, GO:0006346, GO:0003674, GO:0009616, GO:0009616
R.stricta.8334	Tetratricopeptide repeat (TPR)-like superfamily protein	AT2G41720	PP199_ARATH	GO:0005739, GO:0009507, GO:0009793
R.stricta.8335	histone mono-ubiquitination 1	AT2G44950	BRE1A_ARATH	GO:0045492, GO:0010072, GO:0009909, GO:0033523, GO:0008270, GO:0033043, GO:0048589, GO:0016571, GO:0045492, GO:0016926, GO:0022402, GO:0009880, GO:0016567, GO:0048449, GO:0033523, GO:0006513, GO:0010182, GO:0016926, GO:0009817, GO:0005634, GO:0010182, GO:0010228, GO:0006406, GO:0016567, GO:0045893, GO:0000956, GO:0050665, GO:0009933, GO:0009640, GO:0006396, GO:0045893, GO:0006406, GO:0016579, GO:…
R.stricta.8336	Protein of unknown function (DUF3506)	AT4G33630	EXEC1_ARATH	GO:0055072, GO:0042651, GO:0004518, GO:0009507, GO:0042651, GO:0000302, GO:0003677, GO:0010343, GO:0003677, GO:0010039, GO:0000304, GO:0004518, GO:0009507
R.stricta.8337	NMDA receptor-regulated protein, putative	B9RUV2	B9RUV2_RICCO	NA
R.stricta.8338	pumilio 23	AT1G72320	Q3E7J5_ARATH	GO:0009507, GO:0009744, GO:0003723, GO:0003723, GO:0005730, GO:0005730, GO:0010252, GO:0003723, GO:0005730, GO:0003723, GO:0009507, GO:0009507, GO:0009749, GO:0005730
R.stricta.8339	TCTR2 protein	O65833	O65833_SOLLC	GO:0004674;GO:0005524
R.stricta.8340	cation exchanger 5	AT1G55730	B9DHD0_ARATH	GO:0006812, GO:0006812, GO:0016021, GO:0015368, GO:0006812, GO:0008324, GO:0008324, GO:0055085, GO:0015491, GO:0055085, GO:0015491, GO:0016021, GO:0055085, GO:0055085
R.stricta.8341	Pentatricopeptide repeat protein	G7KWD0	G7KWD0_MEDTR	NA
R.stricta.8342	Non-lysosomal glucosylceramidase	K4B1P9	K4B1P9_SOLLC	GO:0004348;GO:0006680;GO:0016021
R.stricta.8343	Catalytic, putative	B9RS37	B9RS37_RICCO	GO:0072546
R.stricta.8344	Putative red chlorophyll catabolite reductase	A9YTW5	A9YTW5_TOBAC	NA
R.stricta.8345	Vacuolar protein sorting protein, putative	B9S0R4	B9S0R4_RICCO	NA
R.stricta.8346	aldehyde dehydrogenase 11A3	AT2G24270	GAPN_ARATH	GO:0055114, GO:0005737, GO:0008152, GO:0016491, GO:0008152, GO:0008152, GO:0009902, GO:0055114, GO:0009902, GO:0055114, GO:0004028, GO:0005737, GO:0008886, GO:0008152, GO:0005737, GO:0005737, GO:0055114, GO:0016491, GO:0016491, GO:0019344, GO:0019344, GO:0016491
R.stricta.8347	Clp ATPase	AT5G51070	ERD1_ARATH	GO:0009941, GO:0009941, GO:0009941, GO:0017111, GO:0009570, GO:0042803, GO:0005524, GO:0009507, GO:0009570, GO:0009570, GO:0009941, GO:0009570, GO:0005524, GO:0009570, GO:0005524, GO:0009507, GO:0009646, GO:0009941, GO:0009570, GO:0005524, GO:0009570, GO:0016887, GO:0000166, GO:0009941, GO:0009570, GO:0016887, GO:0009507, GO:0009941, GO:0019538, GO:0034214, GO:0009941
R.stricta.8348	Heat shock protein 101	Q3L1D0	Q3L1D0_VITVI	GO:0005524;GO:0009408;GO:0009644;GO:0017111;GO:0042542;GO:0043335
R.stricta.8349	Thioredoxin z	AT3G06730	Q9M7X9_ARATH	GO:0045454, GO:0047134, GO:0045893, GO:0042793, GO:0009658, GO:0009295, GO:0009658, GO:0045036, GO:0006399, GO:0045893, GO:0006364, GO:0009657, GO:0042793, GO:0006399, GO:0006662, GO:0042793, GO:0009579, GO:0009657, GO:0045036, GO:0009507, GO:0009507, GO:0006364, GO:0045454, GO:0009055, GO:0045893, GO:0015035, GO:0015035, GO:0009507, GO:0009507
R.stricta.8350	Putative glycosyl hydrolase of unknown function (DUF1680)	AT5G12950	Q9LXU4_ARATH	GO:0005773, GO:0009505, GO:0005773, GO:0005576, GO:0003824
R.stricta.8351	Ubiquitin-conjugating enzyme rad6, putative	B9S2A8	B9S2A8_RICCO	GO:0004842;GO:0005524;GO:0016567
R.stricta.8352	Hop-interacting protein THI063	G8Z290	G8Z290_SOLLC	GO:0004871;GO:0007165;GO:0009416
R.stricta.8353	DNA binding protein, putative	B9SDY5	B9SDY5_RICCO	GO:0003677
R.stricta.8354	Pentatricopeptide repeat (PPR) superfamily protein	AT3G09040	PP220_ARATH	GO:0005739, GO:0008150, GO:0003674
R.stricta.8355	adenosylmethionine-8-amino-7-oxononanoate transaminases	AT5G57590	B0F481_ARATH	GO:0009102, GO:0009102, GO:0006275, GO:0051567, GO:0051567, GO:0051567, GO:0006275, GO:0009102, GO:0006260, GO:0006260, GO:0051726, GO:0004141, GO:0004015, GO:0006306, GO:0004015, GO:0006270, GO:0006270, GO:0006260, GO:0005739, GO:0009102, GO:0006306, GO:0008283, GO:0006306, GO:0006275, GO:0006270, GO:0005739, GO:0051567
R.stricta.8356	Serine protease-like protein	Q8H0H9	Q8H0H9_TOBAC	GO:0004252;GO:0006508;GO:0043086
R.stricta.8357	Tetratricopeptide repeat (TPR)-like superfamily protein	AT5G13230	PP377_ARATH	GO:0008150, GO:0005739
R.stricta.8358	ABC2 homolog 6	AT3G47780	AB7A_ARATH	GO:0009407, GO:0005524, GO:0009506, GO:0016887, GO:0005886, GO:0005215, GO:0042626, GO:0017111, GO:0010583, GO:0042626, GO:0005215, GO:0005524, GO:0009407, GO:0000166
R.stricta.8359	MuDR family transposase	AT1G64260	Q9C7V1_ARATH	GO:0008270, GO:0008150, GO:0005575
R.stricta.8360	unknown protein	AT3G08610	Q9C9Z5_ARATH	GO:0005747, GO:0005747, GO:0009853, GO:0005747, GO:0006511, GO:0005739, GO:0005747, GO:0051788, GO:0005747, GO:0009853, GO:0005747, GO:0005747, GO:0006511, GO:0008150, GO:0003674, GO:0005747, GO:0006511, GO:0080129, GO:0005739
R.stricta.8361	(S)-N-methylcoclaurine 3'-hydroxylase isozyme, putative	B9RHX8	B9RHX8_RICCO	GO:0005506;GO:0009055;GO:0020037;GO:0050593
R.stricta.8362	Leucine-rich repeat protein kinase family protein	AT5G61480	Y5148_ARATH	GO:0005524, GO:0006468, GO:0004674, GO:0004672, GO:0010089, GO:0010051, GO:0009855, GO:0010223, GO:0005886, GO:0004672, GO:0010073, GO:0005524, GO:0006468, GO:0004672, GO:0005524, GO:0009887, GO:0006468, GO:0006468, GO:0048439, GO:0016772, GO:0009944, GO:0010075, GO:0005515, GO:0048519, GO:0010067, GO:0004672, GO:0006468, GO:0004674, GO:0005886, GO:0005515, GO:0010014, GO:0006468, GO:0005524, GO:…
R.stricta.8363	binding	AT3G06670	Q8LPS4_ARATH	GO:0005737, GO:0008150, GO:0009630, GO:0005737, GO:0009639
R.stricta.8364	Pentatricopeptide repeat-containing protein	G7JC35	G7JC35_MEDTR	NA
R.stricta.8365	transcription activators	AT2G35110	NCKP1_ARATH	GO:0007015, GO:0071555, GO:0010090, GO:0045010, GO:0005886, GO:0045893, GO:0010014, GO:0045010, GO:0045893, GO:0048449, GO:0033043, GO:0048589, GO:0031209, GO:0009825, GO:0031209, GO:0010090, GO:0045010, GO:0010090, GO:0005886, GO:0010090, GO:0005515, GO:0010090, GO:0010090, GO:0022402, GO:0071555, GO:0010090, GO:0007015, GO:0045010, GO:0033043, GO:0045893, GO:0007155, GO:0005515, GO:0016049, GO:…
R.stricta.8366	Pre-mRNA splicing factor-like protein	Q3HRY5	Q3HRY5_SOLTU	GO:0000166;GO:0003676
R.stricta.8367	Alkaline-phosphatase-like family protein	AT5G17250	Q9FFI6_ARATH	GO:0003824, GO:0006506, GO:0008152, GO:0006506, GO:0006506, GO:0016740
R.stricta.8368	unknown protein	AT3G24630	Q9LJ43_ARATH	GO:0005634, GO:0008150, GO:0003674
R.stricta.8369	Indigoidine synthase A family protein	D7KGP6	D7KGP6_ARALL	GO:0016798
R.stricta.8370	RING/U-box superfamily protein	AT5G04460	Q9LZ79_ARATH	GO:0008150, GO:0005737, GO:0005634, GO:0005634, GO:0008270, GO:0008270
R.stricta.8371	ARM repeat superfamily protein	AT5G37630	Q0WVX3_ARATH	GO:0007076, GO:0009408, GO:0009408, GO:0009506, GO:0007076, GO:0009793, GO:0005634, GO:0007076
R.stricta.8372	HSP70-interacting protein 1	AT4G22670	F10AL_ARATH	GO:0005737, GO:0005829, GO:0046686
R.stricta.8373	FUNCTIONS IN: molecular_function unknown	AT4G28200	Q9M0I7_ARATH	GO:0005634, GO:0022402, GO:0001510, GO:0006396, GO:0009640, GO:0001510, GO:0016571, GO:0016567, GO:0006626, GO:0006396, GO:0000741, GO:0030422, GO:0006626, GO:0045893, GO:0009560, GO:0030422, GO:0003674, GO:0006626, GO:0016571, GO:0010388, GO:0010074, GO:0000398, GO:0010388, GO:0006396, GO:0045893, GO:0000741, GO:0051604, GO:0016579, GO:0051604, GO:0006606, GO:0006406, GO:0016571, GO:0006396, GO:…
R.stricta.8374	JOKA2	F8RP79	F8RP79_TOBAC	GO:0008270
R.stricta.8375	O-fucosyltransferase family protein	AT4G24530	Q7Y030_ARATH	GO:0016757, GO:0005794, GO:0008150
R.stricta.8376	homeodomain GLABROUS 11	AT1G73360	HDG11_ARATH	GO:0043565, GO:0010091, GO:0006355, GO:0010091, GO:0010091, GO:0003700, GO:0006355, GO:0005634, GO:0005515, GO:0005634, GO:0006355, GO:0010091, GO:0003677, GO:0006355, GO:0003700, GO:0006355, GO:0005634, GO:0003700, GO:0006355, GO:0010091, GO:0010091, GO:0005634
R.stricta.8377	Basic-leucine zipper (bZIP) transcription factor family protein	AT4G38900	Q8H1F0_ARATH	GO:0030968, GO:0003700, GO:0043565, GO:0005829, GO:0003700, GO:0005634, GO:0043565, GO:0006355, GO:0005634, GO:0006355, GO:0006355, GO:0006355, GO:0030968, GO:0046983, GO:0006355, GO:0005634, GO:0030968, GO:0006355, GO:0046983, GO:0005829, GO:0003700, GO:0006355, GO:0009410, GO:0003677, GO:0003700, GO:0005829, GO:0003700, GO:0043565, GO:0006355, GO:0046983, GO:0006355
R.stricta.8378	WRKY7	K4ENK0	K4ENK0_PANQU	NA
R.stricta.8379	Glucose-6-phosphate 1-dehydrogenase	F2Z9R2	F2Z9R2_NICBE	GO:0004345;GO:0006098;GO:0050661
R.stricta.8380	Pentatricopeptide repeat (PPR) superfamily protein	AT2G37310	PP191_ARATH	GO:0008150, GO:0005739
R.stricta.8381	Transducin/WD40 repeat-like superfamily protein	AT1G61210		GO:0005737, GO:0005834, GO:0005834, GO:0000166, GO:0005834, GO:0009737, GO:0080008, GO:0005737, GO:0009651, GO:0009651, GO:0080008
R.stricta.8382	hydroxyproline-rich glycoprotein family protein	AT2G25930	ELF3_ARATH	GO:0003700, GO:0048573, GO:0010031, GO:0005634, GO:0048573, GO:0009737, GO:0009909, GO:0009409, GO:0009585, GO:0009409, GO:0048573, GO:0007623, GO:0009733, GO:0009909, GO:0009649, GO:0009585, GO:0048573, GO:0008022, GO:0009585, GO:0010119, GO:0005634, GO:0009826, GO:0007623, GO:0005634, GO:0009826
R.stricta.8383	Catalytic, putative	B9RKK4	B9RKK4_RICCO	GO:0016020
R.stricta.8384	Structural maintenance of chromosomes domain-containing protein	G9I822	G9I822_CITSI	NA
R.stricta.8385	SNF2 domain-containing protein / helicase domain-containing protein	AT2G16390	Q9SIW2_ARATH	GO:0050832, GO:0005524, GO:0006306, GO:0050832, GO:0006342, GO:0031047, GO:0004386, GO:0004386, GO:0006260, GO:0005524, GO:0003676, GO:0005524, GO:0006306, GO:0016571, GO:0035196, GO:0006260, GO:0016571, GO:0003677, GO:0010267, GO:0009616, GO:0030422, GO:0051567, GO:0006306, GO:0030422, GO:0006306, GO:0009616, GO:0051567, GO:0051567, GO:0035196, GO:0003676, GO:0010267, GO:0016571, GO:0006342, GO:…
R.stricta.8386	peroxin 6	AT1G03000	Q8RY16_ARATH	GO:0016558, GO:0009507, GO:0016558, GO:0017111, GO:0000166, GO:0005524, GO:0005515, GO:0016887, GO:0016558, GO:0016558, GO:0005524, GO:0006635, GO:0016558, GO:0006635, GO:0016558
R.stricta.8387	Gamma-tubulin complex component, putative	B9T277	B9T277_RICCO	GO:0000922;GO:0005815;GO:0007020
R.stricta.8388	Sulfite reductase 1 [ferredoxin], chloroplastic	O82802	SIR1_TOBAC	GO:0003677;GO:0006275;GO:0006323;GO:0019424;GO:0020037;GO:0042644;GO:0045892;GO:0046872;GO:0050311;GO:0051539
R.stricta.8389	golgin candidate 5	AT1G79830	GOGC5_ARATH	GO:0005515, GO:0005737, GO:0005576, GO:0008150, GO:0005515, GO:0048193, GO:0005576, GO:0000911, GO:0048193, GO:0005576, GO:0006944, GO:0005737, GO:0005794, GO:0005634, GO:0006944
R.stricta.8390	LA RNA-binding protein	AT5G21160	Q940X9_ARATH	GO:0005737, GO:0005737, GO:0005737, GO:0005829, GO:0003674, GO:0008150, GO:0005634
R.stricta.8391	Eukaryotic translation initiation factor 3 subunit A	Q40554	EIF3A_TOBAC	GO:0003743;GO:0005737
R.stricta.8392	Cysteine proteinases superfamily protein	AT3G02070	Q9SGA5_ARATH	GO:0008150, GO:0008234, GO:0005634
R.stricta.8393	RNA binding	AT2G43410	Q8LPQ9_ARATH	GO:0010228, GO:0003676, GO:0000166, GO:0003723, GO:0000166, GO:0000785, GO:0005634, GO:0006378, GO:0000166, GO:0000785, GO:0009911, GO:0031048, GO:0003723, GO:0003676, GO:0003676, GO:0005634, GO:0031048, GO:0003676, GO:0005634, GO:0009553, GO:0005737, GO:0006378, GO:0031048, GO:0000166, GO:0009790
R.stricta.8394	GRAS family transcription factor	B9HPF8	B9HPF8_POPTR	GO:0006351;GO:0006355
R.stricta.8395	Acyl-CoA N-acyltransferase with RING/FYVE/PHD-type zinc finger domain	AT2G36720	Q8RWG0_ARATH	GO:0008270, GO:0006355, GO:0006355, GO:0005634, GO:0003677, GO:0005634, GO:0006355, GO:0009630
R.stricta.8396	DHHC-type zinc finger family protein	AT4G15080	ZDH17_ARATH	GO:0008270, GO:0008150, GO:0005886
R.stricta.8397	Phytoene dehydrogenase, putative	B9S5J6	B9S5J6_RICCO	GO:0016719
R.stricta.8398	FtsH extracellular protease family	AT4G23940	O22993_ARATH	GO:0000166, GO:0009658, GO:0009941, GO:0005524, GO:0009941, GO:0009507, GO:0009658, GO:0009941, GO:0010020, GO:0007020, GO:0009658, GO:0009941, GO:0009941, GO:0016887, GO:0017111, GO:0009941, GO:0009941, GO:0009536, GO:0008237, GO:0005886, GO:0009658, GO:0009941, GO:0010020, GO:0004222, GO:0005524, GO:0007020
R.stricta.8399	Heat shock protein, putative	B9SKC7	B9SKC7_RICCO	GO:0005524;GO:0006457;GO:0006950;GO:0032440
R.stricta.8400	unknown protein	AT2G17550	Q9SHL3_ARATH	GO:0005634, GO:0005634, GO:0003674, GO:0008150
R.stricta.8401	S-locus lectin protein kinase family protein	AT1G61480	O64771_ARATH	GO:0004672, GO:0006468, GO:0004672, GO:0004713, GO:0006468, GO:0005524, GO:0030246, GO:0016301, GO:0004674, GO:0016772, GO:0005886, GO:0006468, GO:0004713, GO:0030246, GO:0004674, GO:0048544, GO:0005524
R.stricta.8402	arabinose kinase	AT4G16130	O23461_ARATH	GO:0005524, GO:0004335, GO:0005737, GO:0016773, GO:0004335, GO:0005829, GO:0005524, GO:0009702, GO:0004335, GO:0009506, GO:0005524, GO:0005524, GO:0005737, GO:0016301, GO:0019566, GO:0004335, GO:0046835, GO:0046835, GO:0006012, GO:0008152, GO:0009702
R.stricta.8403	Hop-interacting protein THI030	G8Z259	G8Z259_SOLLC	NA
R.stricta.8404	Ankyrin repeat-rich protein	C7EC57	C7EC57_NICBE	GO:0008270
R.stricta.8405	IQ-domain 32	AT1G19870	IQD32_ARATH	GO:0010048, GO:0009941, GO:0009086, GO:0010048, GO:0000394, GO:0005516, GO:0005829, GO:0009086, GO:0009941, GO:0005886, GO:0009941, GO:0009941, GO:0005886, GO:0005634, GO:0009737, GO:0000394, GO:0005886
R.stricta.8406	Molecular chaperone Hsp40/DnaJ family protein	AT1G80030	Q0WN54_ARATH	GO:0009535, GO:0009507, GO:0009535, GO:0009535, GO:0006457, GO:0009941, GO:0009535, GO:0009535, GO:0009535, GO:0005524, GO:0006457, GO:0010027, GO:0009408, GO:0005524, GO:0009535, GO:0006457, GO:0009535, GO:0009535, GO:0005524, GO:0031072, GO:0009507, GO:0009535, GO:0009535, GO:0009535, GO:0051082, GO:0009507, GO:0006457, GO:0009535, GO:0009408, GO:0009535, GO:0010027, GO:0009535, GO:0009507, GO:…
R.stricta.8407	UDP-glucuronate 4-epimerase 4	O22141	GAE4_ARATH	GO:0000166;GO:0005975;GO:0016021;GO:0032580;GO:0044237;GO:0050378;GO:0050662
R.stricta.8408	unknown protein	AT1G73970	Q9C9B8_ARATH	GO:0022402, GO:0008150, GO:0005575, GO:0006396, GO:0006396, GO:0003674
R.stricta.8409	Heat shock protein 90	D0EWD6	D0EWD6_IPONI	GO:0005524;GO:0006457;GO:0006950
R.stricta.8410	Protein of unknown function (DUF630 and DUF632)	AT4G39790	Q5XV54_ARATH	GO:0005634, GO:0003674, GO:0008150
R.stricta.8411	alpha-amylase-like 3	AT1G69830	Q94A41_ARATH	GO:0005983, GO:0009570, GO:0043169, GO:0005982, GO:0009570, GO:0009570, GO:0004556, GO:0009570, GO:0009507, GO:0009570, GO:0003824, GO:0007623, GO:0009507, GO:0004556, GO:0005509, GO:0009507, GO:0009570, GO:0009570, GO:0005982, GO:0005576, GO:0005975, GO:0004556, GO:0009570, GO:0005983
R.stricta.8412	Cycloartenol Synthase	O82139	CAS1_PANGI	GO:0016021;GO:0016871;GO:0019745
R.stricta.8413	Unknown	NA	NA	NA
R.stricta.8414	FAR1-related sequence 2	AT2G32250	FRS2_ARATH	GO:0008270, GO:0008270, GO:0005634, GO:0008270, GO:0005634, GO:0005634, GO:0009639, GO:0005634, GO:0008270
R.stricta.8415	rotamase FKBP 1	AT3G25230	FKB70_ARATH	GO:0006499, GO:0005829, GO:0042542, GO:0018208, GO:0018208, GO:0000413, GO:0046686, GO:0006457, GO:0003755, GO:0009408, GO:0016020, GO:0006457, GO:0006499, GO:0034976, GO:0070370, GO:0006457, GO:0003755, GO:0006457, GO:0005528, GO:0070370, GO:0034976, GO:0009408, GO:0009408, GO:0005829, GO:0005516, GO:0005737, GO:0006457, GO:0000413, GO:0006457, GO:0006457, GO:0070370, GO:0000413, GO:0005528, GO:…
R.stricta.8416	defective in exine formation protein (DEX1)	AT3G09090	Q9FV30_ARATH	GO:0016020, GO:0005509, GO:0005576, GO:0010208, GO:0005576, GO:0005783, GO:0010208, GO:0005576, GO:0010208
R.stricta.8417	Protein of unknown function (DUF630 and DUF632)	AT1G21740	Q9XI02_ARATH	GO:0006499, GO:0005634, GO:0006499, GO:0006499
R.stricta.8418	protein dimerizations	AT5G45610	Q9FK80_ARATH	GO:0046983, GO:0006974, GO:0007050, GO:0005634, GO:0006974
R.stricta.8419	agenet domain-containing protein	AT1G09320	Q500V5_ARATH	GO:0008150, GO:0009688, GO:0009688, GO:0005634, GO:0003723
R.stricta.8420	SEC14 cytosolic factor family protein / phosphoglyceride transfer family protein	AT3G46450	Q3EAP1_ARATH	GO:0005739, GO:0016926, GO:0010228, GO:0016926, GO:0016926, GO:0050665, GO:0050665, GO:0005215, GO:0005634, GO:0006810
R.stricta.8421	Glycerol-3-phosphate acyltransferase	Q8W3L0	Q8W3L0_CITUN	GO:0004366;GO:0006650
R.stricta.8422	S-adenosyl-L-methionine-dependent methyltransferases superfamily protein	AT1G31850	Q9C6S7_ARATH	GO:0005794, GO:0005794, GO:0005794, GO:0005802, GO:0005794, GO:0005794, GO:0008168, GO:0005768, GO:0005768, GO:0008168, GO:0008168
R.stricta.8423	CTC-interacting domain 7	AT2G26280	O64843_ARATH	GO:0006298, GO:0006298, GO:0005515, GO:0003684, GO:0006298, GO:0005524, GO:0009507, GO:0005524
R.stricta.8424	Mitochondrial Rho GTPase	K4CUE0	K4CUE0_SOLLC	GO:0003924;GO:0005509;GO:0005525;GO:0005741;GO:0006184;GO:0007264;GO:0019725
R.stricta.8425	Kinesin heavy chain, putative	B9RBV4	B9RBV4_RICCO	GO:0003777;GO:0005524;GO:0005874;GO:0005875;GO:0007018
R.stricta.8426	Leucine-rich receptor-like protein kinase family protein	AT4G20270	O65440_ARATH	GO:0004674, GO:0016772, GO:0005524, GO:0006468, GO:0048767, GO:0005524, GO:0009855, GO:0010817, GO:0010075, GO:0004672, GO:0010014, GO:0048653, GO:0006468, GO:0007169, GO:0000271, GO:0004672, GO:0005886, GO:0005524, GO:0048767, GO:0006468, GO:0009825, GO:0043481, GO:0006468, GO:0009932, GO:0048437, GO:0010075, GO:0004674, GO:0010073, GO:0006468, GO:0005524, GO:0009932, GO:0006468, GO:0004674, GO:…
R.stricta.8427	Homeobox-leucine zipper family protein / lipid-binding START domain-containing protein	AT1G52150	B3H4G8_ARATH	GO:0043565, GO:0006355, GO:0010014, GO:0009855, GO:0006355, GO:0010089, GO:0010090, GO:0006355, GO:0005634, GO:0010051, GO:0009887, GO:0010075, GO:0048765, GO:0010090, GO:0007155, GO:0006355, GO:0005634, GO:0006355, GO:0071555, GO:0006355, GO:0071555, GO:0006355, GO:0010073, GO:0043565, GO:0009944, GO:0003700, GO:0006995, GO:0006355, GO:0010090, GO:0009887, GO:0010087, GO:0003677, GO:0003700, GO:…
R.stricta.8428	WD-repeat protein, putative	B9SSV2	B9SSV2_RICCO	GO:0000413;GO:0003755;GO:0006457
R.stricta.8429	replication factor C1	AT5G22010	Q9C587_ARATH	GO:0031935, GO:0003689, GO:0007126, GO:0005524, GO:0006974, GO:0003677, GO:0051570, GO:0017111, GO:0009737, GO:0000166, GO:0005524, GO:0051570, GO:0031935, GO:0051570, GO:0005663, GO:0031935, GO:0006974, GO:0005634, GO:0051570, GO:0005524, GO:0005622, GO:0005524, GO:0003689
R.stricta.8430	Pentatricopeptide repeat (PPR) superfamily protein	AT1G25360	PPR57_ARATH	GO:0008150, GO:0003674, GO:0005739
R.stricta.8431	unknown protein	AT3G26890	Q949N7_ARATH	GO:0009507, GO:0009507, GO:0009507, GO:0009507, GO:0003674, GO:0008150, GO:0009507, GO:0009507
R.stricta.8432	Tetratricopeptide repeat (TPR)-like superfamily protein	AT3G26540	PP256_ARATH	GO:0005739, GO:0008150
R.stricta.8433	XH/XS domain-containing protein	AT1G15910	Q9S9P3_ARATH	GO:0005737, GO:0003677, GO:0003725, GO:0043621, GO:0005515, GO:0080188, GO:0080188, GO:0009506, GO:0003723, GO:0080188
R.stricta.8434	Ubiquitin carboxyl-terminal hydrolase	B9N564	B9N564_POPTR	GO:0004221;GO:0006511;GO:0008234;GO:0008242;GO:0008270;GO:0009793;GO:0016579;GO:0048767
R.stricta.8435	Rrm/rnp domain, putative	B9SF86	B9SF86_RICCO	GO:0000166;GO:0003723;GO:0008270
R.stricta.8436	GNS1/SUR4 membrane protein family	AT4G36830	Q9SYY4_ARATH	GO:0005739, GO:0016021, GO:0016021, GO:0003674, GO:0008150
R.stricta.8437	Pentatricopeptide repeat (PPR) superfamily protein	AT2G02980	PP145_ARATH	GO:0005739, GO:0031425, GO:0031425, GO:0016556, GO:0016556, GO:0009507
R.stricta.8438	Tetratricopeptide repeat (TPR)-like superfamily protein	AT5G66520	PP449_ARATH	GO:0008150, GO:0016556, GO:0016556, GO:0005575
R.stricta.8439	Nucleotide excision repair, TFIIH, subunit TTDA	AT1G12400	Q6NNM0_ARATH	GO:0006289, GO:0003677, GO:0006289, GO:0005634, GO:0006289
R.stricta.8440	Predicted protein (Fragment)	B9GK26	B9GK26_POPTR	NA
R.stricta.8441	Disease resistance protein (CC-NBS-LRR class) family	AT1G53350	RP8L2_ARATH	GO:0006952, GO:0043531, GO:0006952, GO:0043531
R.stricta.8442	unknown protein	AT1G36990	Q9LP92_ARATH	GO:0005634
R.stricta.8443	Flavin-containing amine oxidase domain-containing protein, putative	B9T642	B9T642_RICCO	GO:0001716;GO:0003677
R.stricta.8444	NBS-LRR type resistance protein	A0FD16	A0FD16_BETVU	GO:0006952;GO:0043531
R.stricta.8445	CheY-like two-component responsive regulator family protein	AT4G18020	APRR2_ARATH	GO:0006355, GO:0006355, GO:0005634, GO:0007623, GO:0005634, GO:0000160, GO:0005634, GO:0005634, GO:0006355, GO:0000156, GO:0006355, GO:0000160, GO:0000160, GO:0006355, GO:0006355, GO:0005634, GO:0006355, GO:0006355, GO:0000156, GO:0003700, GO:0000160, GO:0009736, GO:0000156, GO:0006355, GO:0005515, GO:0000156, GO:0006355, GO:0006355, GO:0000160, GO:0009736, GO:0000156, GO:0005634, GO:0006355, GO:…
R.stricta.8446	BTB/POZ domain-containing protein	AT4G15840	O23435_ARATH	GO:0008150
R.stricta.8447	REF4-related 1	AT3G23590	Q9LUG9_ARATH	GO:0016592, GO:2000762, GO:0048765, GO:0007155, GO:2000762, GO:0071555, GO:0010090, GO:0010090, GO:0045010, GO:0048765, GO:0016592, GO:0010090, GO:0071555, GO:0045010, GO:0003674
R.stricta.8448	Receptor protein kinase CLAVATA1, putative	B9T171	B9T171_RICCO	GO:0000165;GO:0000186;GO:0004709;GO:0005524;GO:0016021;GO:0032440
R.stricta.8449	Homeobox protein LUMINIDEPENDENS, putative	B9S3T8	B9S3T8_RICCO	GO:0003700;GO:0005634;GO:0006351;GO:0043565
R.stricta.8450	Tudor/PWWP/MBT superfamily protein	AT3G21295	Q9LU29_ARATH	NA
R.stricta.8451	Protein mrp, putative	B9S4U4	B9S4U4_RICCO	NA
R.stricta.8452	lipase class 3 family protein	AT3G07400	Q9SRS6_ARATH	GO:0004806, GO:0006629, GO:0006629, GO:0004806
R.stricta.8453	FUNCTIONS IN: molecular_function unknown	AT4G28200	Q9M0I7_ARATH	GO:0005634, GO:0022402, GO:0001510, GO:0006396, GO:0009640, GO:0001510, GO:0016571, GO:0016567, GO:0006626, GO:0006396, GO:0000741, GO:0030422, GO:0006626, GO:0045893, GO:0009560, GO:0030422, GO:0003674, GO:0006626, GO:0016571, GO:0010388, GO:0010074, GO:0000398, GO:0010388, GO:0006396, GO:0045893, GO:0000741, GO:0051604, GO:0016579, GO:0051604, GO:0006606, GO:0006406, GO:0016571, GO:0006396, GO:…
R.stricta.8454	101 kDa heat shock protein	Q9ZT13	Q9ZT13_TOBAC	GO:0005524;GO:0006950;GO:0017111;GO:0019538
R.stricta.8455	Chaperone clpb, putative	B9RNX1	B9RNX1_RICCO	GO:0005524;GO:0005737;GO:0009408;GO:0016485;GO:0017111
R.stricta.8456	Organic cation transporter, putative	B9SY49	B9SY49_RICCO	GO:0016021;GO:0022857
R.stricta.8457	hydroxyproline-rich glycoprotein family protein	AT4G26750	Q9SZ15_ARATH	GO:0016192, GO:0006944, GO:0008150, GO:0005515, GO:0006944, GO:0005634, GO:0003674
R.stricta.8458	Pentatricopeptide repeat (PPR) superfamily protein	AT1G11290	PPR32_ARATH	GO:0016556, GO:0004519, GO:0016556, GO:0016556, GO:0009507, GO:0005739, GO:0016556
R.stricta.8459	Tetratricopeptide repeat (TPR)-like superfamily protein	AT1G53600	PPR80_ARATH	GO:0005739, GO:0003674, GO:0008150
R.stricta.8460	Eukaryotic translation initiation factor 2c, putative	B9SCN8	B9SCN8_RICCO	GO:0003743
R.stricta.8461	Cation-chloride co-transporter	O22526	O22526_TOBAC	GO:0015377;GO:0016021
R.stricta.8462	Ankyrin repeat-rich protein	C7EC57	C7EC57_NICBE	GO:0008270
R.stricta.8463	RING/U-box protein	AT3G05670	Q9M9X2_ARATH	GO:0005634, GO:0008270, GO:0006355, GO:0003677, GO:0006355, GO:0006355
R.stricta.8464	PHCLF1	Q76I96	Q76I96_PETHY	GO:0003682;GO:0031519
R.stricta.8465	unknown protein	AT2G47960	O82263_ARATH	GO:0006635, GO:0016558, GO:0003674, GO:0008150, GO:0016558, GO:0009507, GO:0016558, GO:0006635
R.stricta.8466	ATP-dependent zinc metalloprotease FtsH (Precursor)	Q9ZP50	Q9ZP50_TOBAC	GO:0004222;GO:0005524;GO:0006200;GO:0006508;GO:0008270;GO:0016021;GO:0016887;GO:0030163
R.stricta.8467	Mono-/di-acylglycerol lipase, N-terminal	AT4G16070	Q8W4L6_ARATH	GO:0004806, GO:0006629, GO:0004091, GO:0016042, GO:0004806, GO:0004091, GO:0005886, GO:0016042, GO:0004806, GO:0005886, GO:0006629, GO:0006629
R.stricta.8468	Starch branching enzyme II	Q948N7	Q948N7_IPOBA	GO:0003844;GO:0004553;GO:0005978;GO:0043169
R.stricta.8469	P-loop containing nucleoside triphosphate hydrolases superfamily protein	AT5G63120	RH30_ARATH	GO:0004386, GO:0005524, GO:0005524, GO:0008026, GO:0005524, GO:0008026, GO:0005524, GO:0003676, GO:0008026, GO:0004386, GO:0005634, GO:0003676
R.stricta.8470	Alanyl-tRNA synthetase	AT1G50200	SYA_ARATH	GO:0043039, GO:0006406, GO:0005737, GO:0051604, GO:0006419, GO:0005739, GO:0043039, GO:0006419, GO:0003676, GO:0006499, GO:0005524, GO:0006499, GO:0009651, GO:0006419, GO:0010074, GO:0009507, GO:0006499, GO:0051604, GO:0006096, GO:0043039, GO:0005524, GO:0016876, GO:0006096, GO:0009651, GO:0010074, GO:0006094, GO:0006419, GO:0006419, GO:0006419, GO:0003676, GO:0043039, GO:0006419, GO:0005524, GO:…
R.stricta.8471	Telomerase reverse transcriptase	F4YKD3	F4YKD3_TOBAC	GO:0003964
R.stricta.8472	periodic tryptophan protein 2	AT1G15440	Q8VYZ5_ARATH	GO:0006406, GO:0005634, GO:0006606, GO:0080008, GO:0009220, GO:0006606, GO:0000166, GO:0001510, GO:0006406, GO:0006406, GO:0008150, GO:0009220, GO:0001510, GO:0080008, GO:0005634
R.stricta.8473	Homeobox-leucine zipper family protein / lipid-binding START domain-containing protein	AT4G21750	ATML1_ARATH	GO:0043565, GO:0006355, GO:0016226, GO:0016226, GO:0009913, GO:0048481, GO:0003677, GO:0005634, GO:0005634, GO:0003700, GO:0006355, GO:0006355, GO:0003677, GO:0010228, GO:0005634, GO:0005634, GO:0010027, GO:0010027, GO:0009793, GO:0006355, GO:0010075, GO:0003700, GO:0006473, GO:0043565, GO:0006473, GO:0006473, GO:0043565, GO:0003700, GO:0006355, GO:0006355, GO:0006355, GO:0005634, GO:0009913, GO:…
R.stricta.8474	copper-exporting ATPase / responsive-to-antagonist 1 / copper-transporting ATPase (RAN1)	AT5G44790	AHM5_ARATH	GO:0030001, GO:0016820, GO:0005524, GO:0006487, GO:0009873, GO:0005794, GO:0009863, GO:0000041, GO:0009873, GO:0010119, GO:0006754, GO:0003824, GO:0015662, GO:0009863, GO:0009873, GO:0046034, GO:0043682, GO:0009755, GO:0005768, GO:0016021, GO:0009723, GO:0009873, GO:0000166, GO:0006487, GO:0008152, GO:0005802, GO:0005507, GO:0046872, GO:0043682, GO:0006825, GO:0009873, GO:0009873, GO:0005524, GO:…
R.stricta.8475	Protein phosphatase 2C ABI2 homolog	C8KHU3	C8KHU3_SOLLC	GO:0004722;GO:0006470;GO:0046872
R.stricta.8476	metalloendopeptidases	AT5G42620	Q67ZD0_ARATH	GO:0004222, GO:0016020, GO:0005886, GO:0008270, GO:0005886, GO:0007155, GO:0016020, GO:0008270, GO:0006508, GO:0006508, GO:0007155, GO:0004222
R.stricta.8477	NRC1	A1X877	A1X877_SOLLC	GO:0006952;GO:0043531
R.stricta.8478	Putative uncharacterized protein	A5CBM0	A5CBM0_VITVI	GO:0003676;GO:0008270;GO:0015074
R.stricta.8479	Peptidase M1 family protein	AT1G63770	B3H621_ARATH	GO:0009570, GO:0005886, GO:0009570, GO:0008237, GO:0048046, GO:0006508, GO:0019243, GO:0008270, GO:0008237, GO:0008270, GO:0005773, GO:0009570, GO:0005886, GO:0009570, GO:0009570, GO:0009941, GO:0046686, GO:0009570, GO:0005886, GO:0006508, GO:0008237, GO:0008270, GO:0005829, GO:0009570, GO:0019243, GO:0009570, GO:0006508, GO:0005886, GO:0009507, GO:0009570, GO:0009570, GO:0006508, GO:0005886, GO:…
R.stricta.8480	basic helix-loop-helix (bHLH) DNA-binding superfamily protein	AT4G00050	UNE10_ARATH	GO:0003700, GO:0006355, GO:0005634, GO:0003700, GO:0006355, GO:0006355, GO:0006355, GO:0006355, GO:0006355, GO:0003677, GO:0009506, GO:0009567
R.stricta.8481	RNA helicase family protein	AT1G26370	Q9FZC3_ARATH	GO:0004386, GO:0000166, GO:0003724, GO:0017111, GO:0003676, GO:0005524, GO:0005524, GO:0005634
R.stricta.8482	exocyst complex component 84B	AT5G49830	Q9LTB0_ARATH	GO:0005886, GO:0005886, GO:0005737, GO:0005737, GO:0005829, GO:0005737
R.stricta.8483	growth-regulating factor 2	AT4G37740	Q8L8A8_ARATH	GO:0009965, GO:0009737, GO:0005524, GO:0006355, GO:0016818, GO:0009793, GO:0005634, GO:0006355, GO:0005524, GO:0009845, GO:0048366, GO:0010162, GO:0005634, GO:0006355, GO:0005634
R.stricta.8484	Alpha amylase family protein	AT3G20440	Q8GWK4_ARATH	GO:0043169, GO:0009507, GO:0005975, GO:0009507, GO:0043169, GO:0005975, GO:0003824, GO:0009507, GO:0004556, GO:0009791, GO:0009793, GO:0005975, GO:0009536, GO:0005975, GO:0009507, GO:0005975, GO:0043169, GO:0003824, GO:0003824
R.stricta.8485	LRR receptor-like protein kinase	Q9M7A8	Q9M7A8_TOBAC	GO:0004674;GO:0005524;GO:0016021
R.stricta.8486	Protein kinase superfamily protein	AT2G39190	O80962_ARATH	GO:0016772, GO:0005886, GO:0005886, GO:0005215, GO:0005215
R.stricta.8487	Transcription factor, putative	B9RAY2	B9RAY2_RICCO	NA
R.stricta.8488	SMAD/FHA domain-containing protein	AT2G45460		GO:0010048, GO:0009560, GO:0005737, GO:0005737, GO:0005634, GO:0009560, GO:0010048
R.stricta.8489	unknown protein	AT5G38880	Q9FMB4_ARATH	GO:0005876, GO:0051011, GO:0008150
R.stricta.8490	DEA(D/H)-box RNA helicase family protein	AT4G16630	RH28_ARATH	GO:0005524, GO:0005524, GO:0008026, GO:0005634, GO:0008026, GO:0003676, GO:0004386
R.stricta.8491	GC-rich sequence DNA-binding factor-like protein with Tuftelin interacting domain	AT1G17070	Q9SHG6_ARATH	GO:0031981, GO:0005634, GO:0003676, GO:0031981, GO:0042752, GO:0003677, GO:0005622, GO:0000398, GO:0000398, GO:0003676
R.stricta.8492	Protein kinase family protein with ARM repeat domain	AT1G22870	O23135_ARATH	GO:0006468, GO:0005829, GO:0004672, GO:0005524, GO:0004672, GO:0005737, GO:0005524, GO:0006468, GO:0016301, GO:0004713, GO:0006468, GO:0004713, GO:0016772
R.stricta.8493	Myosin family protein with Dil domain	AT1G08730		GO:0016459, GO:0030048, GO:0003774, GO:0005524, GO:0030036, GO:0003774, GO:0016459, GO:0003774, GO:0030036, GO:0005524, GO:0051646, GO:0051645, GO:0030048, GO:0016459, GO:0003774, GO:0060151, GO:0016459
R.stricta.8494	Protein kinase superfamily protein	AT4G18710	KSG7_ARATH	GO:0009266, GO:0004672, GO:0009651, GO:0046777, GO:0016772, GO:0005524, GO:0006972, GO:0006468, GO:0006468, GO:0048767, GO:0046827, GO:0046827, GO:0016301, GO:0005524, GO:0046686, GO:0006468, GO:0004674, GO:0007030, GO:0006468, GO:0004672, GO:0004713, GO:0006096, GO:0009742, GO:0004672, GO:0004674, GO:0004674, GO:0004674, GO:0006096, GO:0005515, GO:0004672, GO:0006468, GO:0006833, GO:0009729, GO:…
R.stricta.8495	EIL1	Q84QD4	Q84QD4_TOBAC	GO:0003700;GO:0005634;GO:0006355
R.stricta.8496	hydrolases, acting on ester bonds	AT3G27325		GO:0005774, GO:0005783, GO:0031227, GO:0031227, GO:0006886, GO:0005774, GO:0031227, GO:0005774, GO:0031227, GO:0006886, GO:0006505, GO:0031227, GO:0005739, GO:0006505, GO:0006886, GO:0016788, GO:0031227, GO:0031227, GO:0005783, GO:0006886, GO:0016788, GO:0006505, GO:0031227, GO:0006505
R.stricta.8497	ARM repeat superfamily protein	AT3G08943	Q0WML1_ARATH	GO:0008565, GO:0005737, GO:0006886, GO:0006886, GO:0005829
R.stricta.8498	RECQ helicase SIM	AT5G27680	Q9FT69_ARATH	GO:0043138, GO:0003676, GO:0005634, GO:0006281, GO:0006281, GO:0006275, GO:0008026, GO:0006281, GO:0008026, GO:0004386, GO:0006270, GO:0006270, GO:0051726, GO:0006275, GO:0006310, GO:0005524, GO:0006275, GO:0006270, GO:0005524
R.stricta.8499	Coatomer beta subunit, putative	B9SQC0	B9SQC0_RICCO	GO:0005198;GO:0006886;GO:0016192;GO:0016905;GO:0030117
R.stricta.8500	formin homolog 6	AT5G67470	FH6_ARATH	GO:0009524, GO:0003779, GO:0005634, GO:0030036, GO:0005730, GO:0009524, GO:0016043, GO:0003779, GO:0003779, GO:0005730, GO:0003779, GO:0030036, GO:0005819, GO:0005886, GO:0005618, GO:0005737
R.stricta.8501	FAR1-related sequence 11	AT1G10240	FRS11_ARATH	GO:0005634, GO:0008270, GO:0009639
R.stricta.8502	RING/U-box superfamily protein	AT5G04460	Q9LZ79_ARATH	GO:0008150, GO:0005737, GO:0005634, GO:0005634, GO:0008270, GO:0008270
R.stricta.8503	Disease resistance protein RPP13, putative	B9S717	B9S717_RICCO	GO:0004721;GO:0006952;GO:0043531
R.stricta.8504	Major facilitator superfamily protein	AT3G13050	Q940M4_ARATH	GO:0009863, GO:0005886, GO:0009867, GO:0009860, GO:0009827, GO:0016020, GO:0022857, GO:0009860, GO:0030968, GO:0090416, GO:0009860, GO:0006612, GO:0010363, GO:0005215, GO:0090417, GO:0006865, GO:0009827, GO:0005351, GO:0005886, GO:0006612, GO:0009863, GO:0009693, GO:0030968, GO:0009693, GO:0015706, GO:2001143, GO:0006810, GO:0030968, GO:0055085, GO:0055085, GO:0015144, GO:0010363, GO:0009867, GO:…
R.stricta.8505	Tetratricopeptide repeat (TPR)-like superfamily protein	AT3G23020	PP250_ARATH	GO:0009507, GO:0005739, GO:0008150
R.stricta.8506	ARM repeat superfamily protein	AT2G01690	Q9ZU97_ARATH	GO:0008150, GO:0005774, GO:0005774, GO:0005774, GO:0005774, GO:0005774, GO:0005774
R.stricta.8507	RING/U-box superfamily protein	AT1G04790	Q93XZ6_ARATH	GO:0008270, GO:0016558, GO:0008270, GO:0006635, GO:0016558, GO:0005634, GO:0016558, GO:0006635
R.stricta.8508	leucine-rich repeat transmembrane protein kinase family protein	AT1G34420	Q9LNK3_ARATH	GO:0031348, GO:0009863, GO:0004672, GO:0005524, GO:0006468, GO:0005524, GO:0009863, GO:0004672, GO:0006468, GO:0009627, GO:0009697, GO:0005886, GO:0009627, GO:0006468, GO:0006499, GO:0016772, GO:0009697, GO:0006499, GO:0004672, GO:0004672, GO:0006499, GO:0045087
R.stricta.8509	transcription coactivators	AT1G77320	Q70X85_ARATH	GO:0007131, GO:0005622, GO:0005634, GO:0005634, GO:0006974, GO:0007140, GO:0005622, GO:0003713, GO:0007143, GO:0005622, GO:0006974, GO:0007131
R.stricta.8510	Transducin/WD40 repeat-like superfamily protein	AT5G24320	Q3E971_ARATH	GO:0007165, GO:0016926, GO:0005834, GO:0050665, GO:0005737, GO:0004871, GO:0016926, GO:0005834, GO:0016926, GO:0010228, GO:0005834, GO:0005737, GO:0050665
R.stricta.8511	Basic-leucine zipper (bZIP) transcription factor family protein	AT2G40620	O22873_ARATH	GO:0003700, GO:0006355, GO:0003700, GO:0006355, GO:0005634, GO:0006355, GO:0006355, GO:0046983, GO:0003700, GO:0006355, GO:0006355, GO:0043565, GO:0003700, GO:0003677
R.stricta.8512	unknown protein	AT4G26450	Y4645_ARATH	GO:0005634
R.stricta.8513	MATE efflux family protein	AT4G38380		GO:0005886, GO:0016020, GO:0055085, GO:0015238, GO:0009507, GO:0006855, GO:0006855, GO:0015297, GO:0055085
R.stricta.8514	Filament-like plant protein	G7J2M7	G7J2M7_MEDTR	NA
R.stricta.8515	PAP/OAS1 substrate-binding domain superfamily	AT3G51620	Q3EAL9_ARATH	GO:0008150, GO:0003674, GO:0005634
R.stricta.8516	Receptor protein kinase CLAVATA1, putative	B9R6R4	B9R6R4_RICCO	GO:0004674;GO:0004714;GO:0005524;GO:0016021;GO:0032440
R.stricta.8517	Tetratricopeptide repeat (TPR)-like superfamily protein	AT1G56570	PPR83_ARATH	GO:0050832, GO:0009651, GO:0009737, GO:0005739, GO:0005739, GO:0009749, GO:0009651, GO:0003674, GO:0050832
R.stricta.8518	trehalose-phosphatase/synthase 9	AT1G23870	TPS9_ARATH	GO:0009750, GO:0003824, GO:0005992, GO:0005992, GO:0005634, GO:0016757, GO:0008152, GO:0005992, GO:0009744, GO:0004805, GO:0005992
R.stricta.8519	OSBP(oxysterol binding protein)-related protein 2A	AT4G22540	Q940Y1_ARATH	GO:0007165, GO:0005634, GO:0035091, GO:0008202, GO:0008142, GO:0005634, GO:0005634, GO:0005543, GO:0005634
R.stricta.8520	NADPH--cytochrome P450 reductase	Q05001	NCPR_CATRO	GO:0003958;GO:0005506;GO:0005789;GO:0010181
R.stricta.8521	Homeodomain-like superfamily protein	AT1G01060	LHY_ARATH	GO:0009651, GO:0009753, GO:0043433, GO:0009409, GO:0006355, GO:0009739, GO:0003700, GO:0009751, GO:0009409, GO:0048574, GO:0009639, GO:0044212, GO:0003677, GO:0042752, GO:0009751, GO:0005634, GO:0003700, GO:0003677, GO:0006355, GO:0046686, GO:0042752, GO:0009733, GO:0043433, GO:0006355, GO:0009737, GO:0009739, GO:0003677, GO:0003700, GO:0006355, GO:0005634, GO:0048574, GO:0009723, GO:0009723, GO:…
R.stricta.8522	Zinc finger, RING-type	AT1G09060	Q27GN5_ARATH	GO:0006355, GO:0005634, GO:0008270, GO:0006355, GO:0005634, GO:0008270, GO:0003700, GO:0005634, GO:0008270, GO:0006355
R.stricta.8523	RNA-binding KH domain-containing protein	AT3G04610	Q9SR13_ARATH	GO:0003676, GO:0009911, GO:0005634, GO:0005737, GO:0003723
R.stricta.8524	Cell surface protein	F0PNR8	F0PNR8_BACT0	GO:0005727
R.stricta.8525	Prolyl oligopeptidase family protein	AT1G50380	Q9SX53_ARATH	GO:0004252, GO:0005634, GO:0010048, GO:0006508, GO:0006508, GO:0008236, GO:0005829, GO:0008236, GO:0010048
R.stricta.8526	Autoinhibited calcium ATPase	B9NAY3	B9NAY3_POPTR	GO:0005388;GO:0005524;GO:0005886;GO:0006754;GO:0009507;GO:0009624;GO:0009651;GO:0009705;GO:0016021;GO:0042742;GO:0043069;GO:0046872;GO:0055081
R.stricta.8527	unknown protein	AT1G73970	Q9C9B8_ARATH	GO:0022402, GO:0008150, GO:0005575, GO:0006396, GO:0006396, GO:0003674
R.stricta.8528	Granule-bound starch synthase 1, chloroplastic/amyloplastic	Q00775	SSG1_SOLTU	GO:0009011;GO:0009501;GO:0009507;GO:0019252;GO:0033840
R.stricta.8529	Non-lysosomal glucosylceramidase	K4B1P9	K4B1P9_SOLLC	GO:0004348;GO:0006680;GO:0016021
R.stricta.8530	ABC-2 type transporter family protein	AT2G01320	A0NAA8_ARATH	GO:0009941, GO:0016020, GO:0009507, GO:0005524, GO:0000166, GO:0016887, GO:0016020, GO:0042626, GO:0016887, GO:0009507, GO:0042626, GO:0016020, GO:0017111, GO:0017111, GO:0009507, GO:0009941, GO:0009507, GO:0016020, GO:0016887, GO:0005524, GO:0017111, GO:0005524, GO:0000166, GO:0000166, GO:0005524, GO:0009941, GO:0016887, GO:0005524, GO:0005524, GO:0009941, GO:0005524, GO:0005524, GO:0017111, GO:…
R.stricta.8531	Pentatricopeptide repeat (PPR) superfamily protein	AT4G13650	PP307_ARATH	GO:0005739, GO:0008150
R.stricta.8532	DEAD/DEAH box helicase, putative	AT3G02060	Q94JY9_ARATH	GO:0006281, GO:0003676, GO:0008026, GO:0006281, GO:0005634, GO:0005524, GO:0008026, GO:0006281, GO:0005524, GO:0004386, GO:0003676, GO:0006783, GO:0006281, GO:0005524, GO:0003684, GO:0003684, GO:0008026, GO:0004386, GO:0006281, GO:0006281, GO:0006783, GO:0005634, GO:0005524
R.stricta.8533	Aluminium induced protein	Q94KH9	Q94KH9_AVIMR	NA
R.stricta.8534	COBRA-like extracellular glycosyl-phosphatidyl inositol-anchored protein family	AT5G60920	COBRA_ARATH	GO:0010015, GO:0009664, GO:0005886, GO:0010817, GO:0030243, GO:0043481, GO:0071555, GO:0009825, GO:0000272, GO:0003674, GO:0008361, GO:0009750, GO:0009930, GO:0007389, GO:0009832, GO:0016049, GO:0031225, GO:0009897, GO:0009651, GO:0005982, GO:0006833, GO:0009897, GO:0000271, GO:0048767, GO:0006972, GO:0010215, GO:0006816, GO:0009651, GO:0005886, GO:0009266, GO:0009651, GO:0006096, GO:0009825, GO:…
R.stricta.8535	Chromatin remodeling complex subunit	B9HEW0	B9HEW0_POPTR	GO:0000786;GO:0003677;GO:0004003;GO:0005524;GO:0006200;GO:0006344;GO:0006346;GO:0006349;GO:0009294;GO:0032197;GO:0044030;GO:0051574;GO:0090241
R.stricta.8536	Copper-transporting atpase p-type, putative	B9RIA4	B9RIA4_RICCO	GO:0004008;GO:0005507;GO:0005524;GO:0006754;GO:0016021;GO:0060003
R.stricta.8537	Regulator of chromosome condensation (RCC1) family protein	AT1G27060	A2RVN2_ARATH	GO:0008150, GO:0005737, GO:0008536
R.stricta.8538	Transferase, transferring glycosyl groups, putative	B9SYI3	B9SYI3_RICCO	GO:0005794;GO:0006486;GO:0016021;GO:0030246;GO:0047220
R.stricta.8539	Fertility restorer	Q8L8A4	Q8L8A4_PETHY	NA
R.stricta.8540	Tetratricopeptide repeat (TPR)-like superfamily protein	AT4G19440	PP325_ARATH	GO:0008150, GO:0005739, GO:0005739
R.stricta.8541	Calcium-dependent protein kinase	H2ETE5	H2ETE5_MORAL	GO:0004674;GO:0005509;GO:0005524
R.stricta.8542	Phototropic-responsive NPH3 family protein	AT2G14820	O80970_ARATH	GO:0009416, GO:0071944, GO:0004871, GO:0005886, GO:0004871, GO:0009958, GO:0009416
R.stricta.8543	Bifunctional inhibitor/lipid-transfer protein/seed storage 2S albumin superfamily protein	AT5G64080	NLTL5_ARATH	GO:0008289, GO:0006869, GO:0031225, GO:0005886, GO:0046658, GO:0005886, GO:0008289, GO:0006869, GO:0031225, GO:0046658, GO:0046658, GO:0046658, GO:0008289, GO:0006869
R.stricta.8544	Zinc finger C-x8-C-x5-C-x3-H type family protein	AT1G21580	Y1158_ARATH	GO:0003676, GO:0008150, GO:0008270, GO:0005634
R.stricta.8545	Lon protease homolog	F6I4S4	F6I4S4_VITVI	GO:0004176;GO:0004252;GO:0005524;GO:0005739;GO:0005829;GO:0006508;GO:0009507
R.stricta.8546	transmembrane protein-related	AT2G46060	Q8W0Z5_ARATH	GO:0005576, GO:0008150, GO:0016020, GO:0005576, GO:0003674
R.stricta.8547	unknown protein	AT3G48120	Q6NQC3_ARATH	GO:0005737, GO:0008150, GO:0003674
R.stricta.8548	Amyrin synthase	H2ER43	H2ER43_CATRO	GO:0008152;GO:0016866
R.stricta.8549	IAP-like protein 1	AT1G17210	Q9SHI0_ARATH	GO:0008270, GO:0006635, GO:0005829, GO:0005634, GO:0016558, GO:0005634, GO:0006635, GO:0005634, GO:0009524, GO:0009524, GO:0016558, GO:0016558
R.stricta.8550	RNA helicase family protein	AT3G62310	Q9LZQ9_ARATH	GO:0003676, GO:0009560, GO:0008026, GO:0009560, GO:0005524, GO:0005730, GO:0003724, GO:0005829, GO:0005730, GO:0005524, GO:0005634, GO:0004386
R.stricta.8551	Beta-galactosidase	D7SKW9	D7SKW9_VITVI	GO:0004565;GO:0005975;GO:0030246;GO:0043169
R.stricta.8552	Protein kinase protein with adenine nucleotide alpha hydrolases-like domain	AT3G13690	Q9LIC9_ARATH	GO:0006468, GO:0006468, GO:0004674, GO:0004672, GO:0006468, GO:0005524, GO:0005886, GO:0046777, GO:0046777, GO:0016772, GO:0004674, GO:0005524, GO:0004713, GO:0016301, GO:0004672, GO:0004713, GO:0046777
R.stricta.8553	Potassium transporter, putative	B9T7V7	B9T7V7_RICCO	GO:0015079;GO:0016020
R.stricta.8554	Leucine-rich repeat transmembrane protein kinase	AT1G07650	Y1765_ARATH	GO:0006468, GO:0016301, GO:0004674, GO:0004672, GO:0005524, GO:0005886, GO:0007169, GO:0005524, GO:0006468, GO:0016772, GO:0006468, GO:0004674, GO:0004713, GO:0004674, GO:0004713, GO:0006468, GO:0004674, GO:0006468, GO:0005524, GO:0005886, GO:0006468, GO:0004672, GO:0005524
R.stricta.8555	2Fe-2S ferredoxin-like superfamily protein	AT1G32550	Q9C7Y4_ARATH	GO:0022900, GO:0009055, GO:0009055, GO:0009688, GO:0019288, GO:0009688, GO:0009055, GO:0006098, GO:0051536, GO:0009507, GO:0006098, GO:0009055, GO:0051536, GO:0022900, GO:0010103, GO:0051537, GO:0019288, GO:0009507, GO:0009507
R.stricta.8556	Protein binding protein, putative	B9SNH5	B9SNH5_RICCO	NA
R.stricta.8557	Kinase-related protein of unknown function (DUF1296)	AT3G07660	Q0WUY5_ARATH	GO:0005634, GO:0003674, GO:0008150
R.stricta.8558	unknown protein	AT2G24960	Q9SK37_ARATH	GO:0003674, GO:0008150, GO:0005634, GO:0005634
R.stricta.8559	Protein ABC1, mitochondrial, putative	B9RNR5	B9RNR5_RICCO	GO:0016772
R.stricta.8560	NBS-LRR type resistance protein	A0FD16	A0FD16_BETVU	GO:0006952;GO:0043531
R.stricta.8561	Poly(A) polymerase, putative	B9T6L0	B9T6L0_RICCO	GO:0003723;GO:0004810;GO:0006396
R.stricta.8562	Serine/threonine-protein phosphatase	K4DBE7	K4DBE7_SOLLC	GO:0016787
R.stricta.8563	Serine/threonine-protein phosphatase	K4DBE7	K4DBE7_SOLLC	GO:0016787
R.stricta.8564	transducin family protein / WD-40 repeat family protein	AT3G21540	Q9LVF2_ARATH	GO:0005634, GO:0001510, GO:0000166, GO:0005730, GO:0005834, GO:0005834, GO:0001510, GO:0005834, GO:0005730, GO:0006606, GO:0006406, GO:0006606, GO:0006406, GO:0006406
R.stricta.8565	BTB/POZ domain-containing protein	AT4G15840	O23435_ARATH	GO:0008150
R.stricta.8566	P-loop containing nucleoside triphosphate hydrolases superfamily protein	AT3G16630	Q940B8_ARATH	GO:0033044, GO:0005524, GO:0010228, GO:0033043, GO:0010638, GO:0005795, GO:0003777, GO:0016926, GO:0016049, GO:0010090, GO:0045010, GO:0010090, GO:0005737, GO:0050665, GO:0005886, GO:0045010, GO:0005524, GO:0050665, GO:0016926, GO:0005524, GO:0007018, GO:0010090, GO:0005795, GO:0009888, GO:0033043, GO:0010014, GO:0016926, GO:0005737, GO:0048765, GO:0010090, GO:0007018, GO:0048449, GO:0071555, GO:…
R.stricta.8567	poly(ADP-ribose) polymerase 2	AT2G31320	PARP1_ARATH	GO:0006471, GO:0000724, GO:0006306, GO:0031047, GO:0022402, GO:0006355, GO:0009909, GO:0008270, GO:0010212, GO:0006342, GO:0003677, GO:0009555, GO:0045893, GO:0007129, GO:0016246, GO:0005634, GO:0051567, GO:0007067, GO:0006342, GO:0006281, GO:0005634, GO:0045893, GO:0051567, GO:0006306, GO:0006346, GO:0051287, GO:0010073, GO:0007067, GO:0007129, GO:0035196, GO:0006471, GO:0009616, GO:0016570, GO:…
R.stricta.8568	ARABIDOPSIS SERIN PROTEASE	AT2G32480	Q3EBQ2_ARATH	GO:0016021, GO:0009706, GO:0009507, GO:0005886, GO:0004222, GO:0004222, GO:0004222, GO:0010207, GO:0005886, GO:0010207, GO:0009658, GO:0010207, GO:0009706, GO:0009536, GO:0010207, GO:0009706, GO:0016021, GO:0009507, GO:0009706, GO:0006508, GO:0009658, GO:0004222, GO:0006508, GO:0009706, GO:0006508
R.stricta.8569	RING/U-box superfamily protein	AT4G34040	O49500_ARATH	GO:0005634, GO:0008270, GO:0008270
R.stricta.8570	Subtilisin-like protease	A9XG40	A9XG40_TOBAC	GO:0004252;GO:0006508;GO:0043086
R.stricta.8571	Unknown	NA	NA	NA
R.stricta.8572	RING/U-box protein	AT3G05670	Q9M9X2_ARATH	GO:0005634, GO:0008270, GO:0006355, GO:0003677, GO:0006355, GO:0006355
R.stricta.8573	RPM1 interacting protein 2	AT4G25230	Q8VYC8_ARATH	GO:0008270, GO:0005515, GO:0034052, GO:0004842, GO:0008270, GO:0005515, GO:0034052, GO:0004842, GO:0008270, GO:0005886
R.stricta.8574	Pectinesterase	Q8GS16	Q8GS16_CITSI	GO:0004857;GO:0005618;GO:0030599;GO:0042545;GO:0043086;GO:0045330;GO:0045490
R.stricta.8575	ARID/BRIGHT DNA-binding domain-containing protein	AT1G76510	Q0WNR6_ARATH	GO:0006355, GO:0005634, GO:0045893, GO:0003700, GO:0003677, GO:0009560, GO:0005622, GO:0045893, GO:0006355, GO:0006355, GO:0006355, GO:0003677, GO:0006355, GO:0003677, GO:0006355, GO:0043687, GO:0043687, GO:0005622, GO:0005622, GO:0005634, GO:0009560, GO:0043687, GO:0005622, GO:0005634, GO:0045893
R.stricta.8576	dual specificity protein phosphatase family protein	AT5G23720	Q8L613_ARATH	GO:0008138, GO:0006470, GO:0004725, GO:0008138, GO:0005737, GO:0004721, GO:0006470, GO:0043405, GO:0009737, GO:0006470, GO:0008138, GO:0000188, GO:0043405, GO:0033549, GO:0043622, GO:0043405, GO:0006470, GO:0016311, GO:0006470, GO:0016772, GO:0005515, GO:0006470, GO:0043622, GO:0010119, GO:0004725, GO:0016311, GO:0043407, GO:0006470, GO:0016772, GO:0016772, GO:0016791, GO:0008138, GO:0004725, GO:…
R.stricta.8577	JHL05D22.13 protein	E6NU32	E6NU32_9ROSI	NA
R.stricta.8578	RNA polymerase sigma factor rpoD, putative	B9RRX0	B9RRX0_RICCO	GO:0003677;GO:0003700;GO:0006352;GO:0016987
R.stricta.8579	Paramyosin, putative	B9S9W3	B9S9W3_RICCO	NA
R.stricta.8580	serine carboxypeptidase-like 29	AT4G30810	SCP29_ARATH	GO:0005773, GO:0006508, GO:0005576, GO:0006508, GO:0004185, GO:0004185, GO:0005773, GO:0019932
R.stricta.8581	transferases, transferring glycosyl groups	AT1G78280	FB92_ARATH	GO:0052542, GO:0005634, GO:0007166, GO:0006355, GO:0006355, GO:0005829, GO:0016757, GO:0010200, GO:0006355, GO:0016772
R.stricta.8582	Ribosomal protein S5/Elongation factor G/III/V family protein	AT1G06220	Q9LNC5_ARATH	GO:0045694, GO:0003924, GO:0009793, GO:0005525, GO:0005618, GO:0005618, GO:0005886, GO:0005737, GO:0005525, GO:0003924, GO:0016607, GO:0005886, GO:0003746, GO:0016607, GO:0005525, GO:0008135, GO:0045694, GO:0005525, GO:0005737
R.stricta.8583	BEL1-like homeodomain 2	AT4G36870	BLH2_ARATH	GO:0005634, GO:0006355, GO:0009965, GO:0006355, GO:0006355, GO:0006355, GO:0043565, GO:0006355, GO:0006355, GO:0003700, GO:0003677, GO:0048513, GO:0003700, GO:0043565, GO:0005634, GO:0003700
R.stricta.8584	zinc ion binding	AT1G21651	Q8VZ06_ARATH	GO:0004672;GO:0005524;GO:0008270
R.stricta.8585	myb-like transcription factor family protein	AT5G47390	Q9LVS0_ARATH	GO:0005634, GO:0009737, GO:0006355, GO:0009751, GO:0009651, GO:0003676, GO:0009651, GO:0009739, GO:0006355, GO:0003677, GO:0006355, GO:0009723, GO:0046686, GO:0003677, GO:0009753, GO:0008270, GO:0003700
R.stricta.8586	Cation efflux family protein	AT2G04620		GO:0016021, GO:0016020, GO:0008324, GO:0008324, GO:0055085, GO:0055085, GO:0006812, GO:0015562, GO:0008324, GO:0006812
R.stricta.8587	unknown protein	AT5G16550	Q9FFC9_ARATH	GO:0005634, GO:0003674, GO:0008150, GO:0005783
R.stricta.8588	4-amino-4-deoxychorismate lyase	Q5DQ95	Q5DQ95_SOLLC	GO:0016829
R.stricta.8589	Pentatricopeptide repeat (PPR-like) superfamily protein	AT3G16010	PP236_ARATH	GO:0005739, GO:0008150
R.stricta.8590	FUNCTIONS IN: molecular_function unknown	AT1G23230	Q9LR38_ARATH	GO:0005634, GO:0003674, GO:0005634, GO:0010413, GO:0006487, GO:0045492, GO:0010413, GO:0045492, GO:0006487, GO:0006487
R.stricta.8591	Tetratricopeptide repeat (TPR)-like superfamily protein	AT5G35430	Q93ZI7_ARATH	GO:0008150, GO:0006007, GO:0005575
R.stricta.8592	phototropin 2	AT5G58140	PHOT2_ARATH	GO:0000155, GO:0000155, GO:0045893, GO:0010181, GO:0000155, GO:0000023, GO:0010118, GO:0004674, GO:0005886, GO:0006468, GO:0046777, GO:0010181, GO:0004674, GO:0004674, GO:0005886, GO:0007165, GO:0006468, GO:0006364, GO:0006364, GO:0004674, GO:0005524, GO:0000155, GO:0004674, GO:0010207, GO:0042793, GO:0046777, GO:0046777, GO:0035304, GO:0046777, GO:0000155, GO:0004672, GO:0004871, GO:0009637, GO:…
R.stricta.8593	heavy metal atpase 5	AT1G63440	AHM7_ARATH	GO:0046688, GO:0046872, GO:0030001, GO:0008152, GO:0046034, GO:0015662, GO:0016020, GO:0006754, GO:0003824, GO:0016021, GO:0006812, GO:0005524, GO:0000166, GO:0043682, GO:0015662, GO:0015662, GO:0015662, GO:0006754, GO:0005524, GO:0046034, GO:0043682, GO:0010273, GO:0005886, GO:0010043
R.stricta.8594	alpha-amylase-like 3	AT1G69830	Q94A41_ARATH	GO:0005983, GO:0009570, GO:0043169, GO:0005982, GO:0009570, GO:0009570, GO:0004556, GO:0009570, GO:0009507, GO:0009570, GO:0003824, GO:0007623, GO:0009507, GO:0004556, GO:0005509, GO:0009507, GO:0009570, GO:0009570, GO:0005982, GO:0005576, GO:0005975, GO:0004556, GO:0009570, GO:0005983
R.stricta.8595	Transducin family protein / WD-40 repeat family protein	AT1G04140	Q94C94_ARATH	GO:0006486, GO:0006486, GO:0006487, GO:0008150, GO:0000166, GO:0006486, GO:0006487, GO:0006487
R.stricta.8596	CONTAINS InterPro DOMAIN/s: Beta-Casp domain (InterPro:IPR022712)	AT3G07530		GO:0003674, GO:0008150, GO:0005634
R.stricta.8597	Granule-bound starch synthase 2, chloroplastic/amyloplastic	Q43847	SSY2_SOLTU	GO:0009011;GO:0009501;GO:0009507;GO:0019252
R.stricta.8598	Ribulose bisphosphate carboxylase/oxygenase activase 1, chloroplast, putative	B9T427	B9T427_RICCO	GO:0005524
R.stricta.8599	Calcium-dependent lipid-binding (CaLB domain) plant phosphoribosyltransferase family protein	AT3G57880	Q9M2R0_ARATH	GO:0009506, GO:0000162, GO:0005783, GO:0000162, GO:0005618, GO:0003674, GO:0005783, GO:0005739
R.stricta.8600	phosphoglucosamine mutase family protein	AT5G17530	Q8W4R0_ARATH	GO:0016868, GO:0016868, GO:0009507, GO:0005975, GO:0009570, GO:0005737, GO:0005975, GO:0009507, GO:0009570, GO:0009570, GO:0006048, GO:0016868, GO:0005737, GO:0006048, GO:0016868, GO:0009570, GO:0005737, GO:0004610, GO:0005829, GO:0005975, GO:0005975
R.stricta.8601	Unknown	NA	NA	NA
R.stricta.8602	glycoside hydrolase family 2 protein	AT1G09010	EBM_ARATH	GO:0005773, GO:0003824, GO:0005773, GO:0005576, GO:0004553, GO:0005975, GO:0004553, GO:0043169
R.stricta.8603	Protein of unknown function (DUF3527)	AT4G11450	Q9LE58_ARATH	GO:0008150, GO:0005634, GO:0010089, GO:0044036, GO:0044036
R.stricta.8604	RNA-binding (RRM/RBD/RNP motifs) family protein	AT5G55670	Q9FM71_ARATH	GO:0003676, GO:0000166, GO:0000166, GO:0005634, GO:0005634, GO:0008150, GO:0003723, GO:0003676
R.stricta.8605	Starch-branching enzyme I	B9VQB3	B9VQB3_NELNU	GO:0003844;GO:0004553;GO:0005978;GO:0043169
R.stricta.8606	Tetratricopeptide repeat (TPR)-like superfamily protein	AT2G29670	O82388_ARATH	GO:0009507
R.stricta.8607	Protein prenylyltransferase superfamily protein	AT5G17270	Q9FFI4_ARATH	GO:0009560, GO:0045893, GO:0006406, GO:0016579, GO:0010074, GO:0009640, GO:0008150, GO:0016579, GO:0010388, GO:0009560, GO:0005634, GO:0006406, GO:0016567, GO:0016571, GO:0045893, GO:0045893, GO:0016567, GO:0009640, GO:0016571, GO:0016571, GO:0009909, GO:0006406, GO:0010074, GO:0006606, GO:0016571, GO:0000085, GO:0010388, GO:0006606, GO:0010388, GO:0016579, GO:0016567
R.stricta.8608	unknown protein	AT3G50910	Q94BX2_ARATH	GO:0008150, GO:0009407, GO:0010200, GO:0003674, GO:0009407, GO:0005634, GO:0010583
R.stricta.8609	H(+)-ATPase 8	AT3G42640	PMA8_ARATH	GO:0015662, GO:0005886, GO:0006754, GO:0016020, GO:0016887, GO:0008152, GO:0016887, GO:0005737, GO:0006200, GO:0005524, GO:0006812, GO:0006754, GO:0016021, GO:0006200, GO:0016020, GO:0000166, GO:0003824, GO:0015662, GO:0046872, GO:0005524
R.stricta.8610	PATATIN-like protein 6	AT2G39220	O80959_ARATH	GO:0045735, GO:0008152, GO:0006629
R.stricta.8611	RNA binding (RRM/RBD/RNP motifs) family protein	AT3G45630	Q9M1E4_ARATH	GO:0009506, GO:0003723, GO:0005634, GO:0003676, GO:0008270, GO:0000166
R.stricta.8612	Erecta, putative	B9RQX5	B9RQX5_RICCO	GO:0004674;GO:0005524;GO:0016021;GO:0032440
R.stricta.8613	Calmodulin-binding protein	AT5G57580	Q9FKL6_ARATH	GO:0006487, GO:0006487, GO:0006487, GO:0005516, GO:0005516, GO:0008150, GO:0005634
R.stricta.8614	CRM family member 3A	AT3G23070	Q9LS85_ARATH	GO:0009507, GO:0000373, GO:0003723, GO:0009507, GO:0000373, GO:0048316
R.stricta.8615	Restriction endonuclease, type II-like superfamily protein	AT5G41150	XPF_ARATH	GO:0000724, GO:0006296, GO:0000014, GO:0006259, GO:0000724, GO:0006289, GO:0006281, GO:0000710, GO:0006296, GO:0000710, GO:0000712, GO:0000712, GO:0003697, GO:0003677, GO:0006289, GO:0006281, GO:0000110, GO:0000710, GO:0000110, GO:0006289, GO:0005634, GO:0004518, GO:0006296, GO:0009314, GO:0006296, GO:0000724, GO:0006979, GO:0005634, GO:0006281
R.stricta.8616	DOMON domain-containing protein / dopamine beta-monooxygenase N-terminal domain-containing protein	AT5G54830	Q9FFU6_ARATH	GO:0005794, GO:0004497, GO:0016021, GO:0005768, GO:0005802, GO:0005768, GO:0008152
R.stricta.8617	Peptidase C78, ubiquitin fold modifier-specific peptidase 1/ 2	AT3G48380	UFSP_ARATH	GO:0009507, GO:0009507, GO:0009507, GO:0008150, GO:0003674
R.stricta.8618	ACT11D09.4	Q6E438	Q6E438_CUCME	NA
R.stricta.8619	agenet domain-containing protein	AT1G09320	Q500V5_ARATH	GO:0008150, GO:0009688, GO:0009688, GO:0005634, GO:0003723
R.stricta.8620	Kinesin heavy chain, putative	B9RBV4	B9RBV4_RICCO	GO:0003777;GO:0005524;GO:0005874;GO:0005875;GO:0007018
R.stricta.8621	Cl-channel clc-7	B9N720	B9N720_POPTR	GO:0005247;GO:0016021
R.stricta.8622	Os06g0153200 protein (Fragment)	Q0DEG9	Q0DEG9_ORYSJ	GO:0016021
R.stricta.8623	unknown protein	AT1G16810	Q9FZ43_ARATH	GO:0005634, GO:0008150, GO:0003674, GO:0005634
R.stricta.8624	Beta-galactosidase	E3UVW5	E3UVW5_SOLLC	GO:0004565;GO:0005975;GO:0030246;GO:0043169
R.stricta.8625	Nucleic acid binding protein, putative	B9RFQ6	B9RFQ6_RICCO	GO:0005777
R.stricta.8626	Na+/H+ antiporter (Precursor)	Q70MT2	Q70MT2_POPEU	GO:0016021;GO:0055085
R.stricta.8627	Hydrogen peroxide induced protein 1	J7F198	J7F198_CAMSI	NA
R.stricta.8628	cationic amino acid transporter 2	AT1G58030	CATA2_ARATH	GO:0005773, GO:0009705, GO:0009705, GO:0048573, GO:0055085, GO:0003333, GO:0016020, GO:0003333, GO:0005774, GO:0055085, GO:0048573, GO:0005773, GO:0016558, GO:0016558, GO:0006810, GO:0009705, GO:0005774, GO:0015171, GO:0006635, GO:0005774, GO:0006810, GO:0016558, GO:0006635
R.stricta.8629	Type I inositol polyphosphate 5-phosphatase, putative	B9SFH8	B9SFH8_RICCO	GO:0004445;GO:0046854;GO:0052658;GO:0052659
R.stricta.8630	ERS1 (Fragment)	B5G4Z6	B5G4Z6_GOSBA	GO:0000155;GO:0000160;GO:0005524;GO:0016020;GO:0023014
R.stricta.8631	ATP binding protein, putative	B9S250	B9S250_RICCO	NA
R.stricta.8632	PAP/OAS1 substrate-binding domain superfamily	AT3G51620	Q3EAL9_ARATH	GO:0008150, GO:0003674, GO:0005634
R.stricta.8633	Ypt/Rab-GAP domain of gyp1p superfamily protein	AT2G43490	B6EUB2_ARATH	GO:0005794, GO:0032313, GO:0005794, GO:0005622, GO:0032313, GO:0032313, GO:0005794, GO:0032313, GO:0032313, GO:0005097, GO:0005097, GO:0005097, GO:0032313, GO:0032313, GO:0005622, GO:0032313, GO:0032313, GO:0005622, GO:0005097, GO:0032313, GO:0032313, GO:0005097, GO:0032313, GO:0032313, GO:0005622, GO:0005794, GO:0032313, GO:0005622, GO:0032313, GO:0005794, GO:0032313, GO:0005097, GO:0005622, GO:…
R.stricta.8634	Pyruvate kinase	K4AVE6	K4AVE6_SOLLC	GO:0000287;GO:0004743;GO:0006096;GO:0030955
R.stricta.8635	Phosphoglycerate kinase	K4CQK2	K4CQK2_SOLLC	GO:0004618;GO:0006096;GO:0008176;GO:0036265
R.stricta.8636	Protein kinase family protein with ARM repeat domain	AT2G40730	Q0WL65_ARATH	GO:0006409, GO:0006409, GO:0007017, GO:0006468, GO:0005524, GO:0016772, GO:0004672, GO:0005515, GO:0000049, GO:0004672, GO:0006468, GO:0000910, GO:0006409, GO:0006468, GO:0005524
R.stricta.8637	Amine oxidase	B9RBR2	B9RBR2_RICCO	GO:0005507;GO:0008131;GO:0009308;GO:0048038
R.stricta.8638	Pumilio, putative	B9SY71	B9SY71_RICCO	GO:0003723
R.stricta.8639	FG-GAP repeat-containing protein	AT3G51050	Q8W0Z8_ARATH	GO:0006486, GO:0005774, GO:0003674, GO:0005739, GO:0005774, GO:0008305, GO:0016021, GO:0006486, GO:0005774, GO:0005783, GO:0008305, GO:0007160, GO:0005794, GO:0006486
R.stricta.8640	Basic-leucine zipper (bZIP) transcription factor family protein	AT4G38900	Q8H1F0_ARATH	GO:0030968, GO:0003700, GO:0043565, GO:0005829, GO:0003700, GO:0005634, GO:0043565, GO:0006355, GO:0005634, GO:0006355, GO:0006355, GO:0006355, GO:0030968, GO:0046983, GO:0006355, GO:0005634, GO:0030968, GO:0006355, GO:0046983, GO:0005829, GO:0003700, GO:0006355, GO:0009410, GO:0003677, GO:0003700, GO:0005829, GO:0003700, GO:0043565, GO:0006355, GO:0046983, GO:0006355
R.stricta.8641	Polynucleotidyl transferase, ribonuclease H fold protein with HRDC domain	AT5G35910	A9LLI7_ARATH	GO:0008408, GO:0010388, GO:0003676, GO:0005622, GO:0005829, GO:0008408, GO:0009560, GO:0005634, GO:0010388, GO:0009640, GO:0005622, GO:0006139, GO:0000085, GO:0006139, GO:0010388, GO:0003676, GO:0009640, GO:0009560
R.stricta.8642	Uncharacterized protein	K4B9D5	K4B9D5_SOLLC	NA
R.stricta.8643	Hop-interacting protein THI007	G8Z248	G8Z248_SOLLC	NA
R.stricta.8644	AAA-type ATPase family protein	AT5G64580	Q9FLG0_ARATH	GO:0009941, GO:0006399, GO:0016556, GO:0005524, GO:0009941, GO:0009941, GO:0006399, GO:0009790, GO:0009941, GO:0005524, GO:0016556, GO:0009941, GO:0009536, GO:0017111, GO:0009941, GO:0006364, GO:0006508, GO:0005524, GO:0009507, GO:0009658, GO:0009658, GO:0005524, GO:0006364, GO:0004222, GO:0005886, GO:0009941, GO:0000166, GO:0009941
R.stricta.8645	Leucine-rich receptor-like protein kinase family protein	AT2G25790	Y2579_ARATH	GO:0006468, GO:0006468, GO:0004674, GO:0016772, GO:0005886, GO:0004672, GO:0006468, GO:0009733, GO:0005524, GO:0005524, GO:0007169, GO:0006468, GO:0004672, GO:0006468, GO:0005524, GO:0005783, GO:0016301, GO:0005524, GO:0009741, GO:0004674, GO:0005886, GO:0006468
R.stricta.8646	TCP transcription factor	J7F3K5	J7F3K5_CAMSI	NA
R.stricta.8647	dynamin-like protein 6	AT1G10290	DRP2A_ARATH	GO:0005525, GO:0005886, GO:0005737, GO:0009506, GO:0006896, GO:0005543, GO:0005774, GO:0005774, GO:0005525, GO:0005886, GO:0016020, GO:0005794, GO:0003924, GO:0005774, GO:0005886, GO:0006896, GO:0003924
R.stricta.8648	P-loop nucleoside triphosphate hydrolases superfamily protein with CH (Calponin Homology) domain	AT1G63640	Q3ECJ3_ARATH	GO:0031048, GO:0006306, GO:0007018, GO:0010267, GO:0006342, GO:0003777, GO:0051567, GO:0009616, GO:0005524, GO:0005524, GO:0016572, GO:0005524, GO:0031047, GO:0031048, GO:0000911, GO:0016572, GO:0034968, GO:0035196, GO:0016458, GO:0000226, GO:0006346, GO:0016570, GO:0016570, GO:0016570, GO:0005886, GO:0006306, GO:0006306, GO:0006342, GO:0003777, GO:0003777, GO:0051322, GO:0031047, GO:0010267, GO:…
R.stricta.8649	Pentatricopeptide repeat (PPR) superfamily protein	AT1G73710	PP118_ARATH	GO:0008150, GO:0003674, GO:0005575
R.stricta.8650	AAA-type ATPase family protein	AT4G02480	Q0WM93_ARATH	GO:0005524, GO:0016887, GO:0009630, GO:0000166, GO:0005524, GO:0009507, GO:0006487, GO:0017111, GO:0006487, GO:0006487
R.stricta.8651	Disease resistance protein, putative	Q6L432	Q6L432_SOLDE	GO:0006952;GO:0043531
R.stricta.8652	Mechanosensitive ion channel domain-containing protein	F8WLB3	F8WLB3_CITUN	GO:0016020;GO:0055085
R.stricta.8653	ARM repeat superfamily protein	AT4G27060	MAPT_ARATH	GO:0022402, GO:0009826, GO:0010005, GO:0007275, GO:0009826, GO:0008017, GO:0009507, GO:0010031, GO:0000226, GO:0006396, GO:0010005, GO:0006396, GO:0000226
R.stricta.8654	Vps51/Vps67 family (components of vesicular transport) protein	AT5G16300	Q3E9H0_ARATH	GO:0016926, GO:0005794, GO:0005794, GO:0005829, GO:0005794, GO:0008150, GO:0050665, GO:0005829, GO:0016926, GO:0010228, GO:0005794, GO:0003674, GO:0050665, GO:0005829, GO:0016926
R.stricta.8655	Thioredoxin-like protein Clot	I0BZV4	I0BZV4_9ROSI	NA
R.stricta.8656	Ribonuclease P protein subunit P38-related	AT5G53020	Q9LVV0_ARATH	GO:0008150, GO:0005737
R.stricta.8657	Galactose oxidase/kelch repeat superfamily protein	AT5G42350	FK117_ARATH	GO:0005575, GO:0008150, GO:0003674
R.stricta.8658	GAMMA-TUBULIN COMPLEX PROTEIN 4	AT3G53760	GCP4_ARATH	GO:0005815, GO:0000226, GO:0009506, GO:0016570, GO:0015631, GO:0016570, GO:0005515, GO:0000922, GO:0040007, GO:0045298, GO:0000226, GO:0043622, GO:0016570, GO:0009909, GO:0048449, GO:0007020, GO:0007020, GO:0043622, GO:0005739, GO:0016570
R.stricta.8659	acyl-activating enzyme 7	AT3G16910	Q8VZF1_ARATH	GO:0016208, GO:0006083, GO:0003987, GO:0005777, GO:0005777, GO:0019605, GO:0005777, GO:0016208, GO:0006083, GO:0005739, GO:0019605, GO:0006097, GO:0005777, GO:0003987, GO:0008152, GO:0005777, GO:0047760, GO:0003824, GO:0006097, GO:0005777, GO:0006083, GO:0006083
R.stricta.8660	Telomerase reverse transcriptase	B5TFM7	B5TFM7_POPTR	GO:0003677;GO:0003721;GO:0003723;GO:0005634;GO:0006278
R.stricta.8661	Tetratricopeptide repeat (TPR)-like superfamily protein	AT2G18940	PP163_ARATH	GO:0008150, GO:0005739
R.stricta.8662	ribonuclease Ps	AT2G47300	Q4PL84_ARATH	GO:0005634, GO:0004526, GO:0006364, GO:0004526, GO:0005634, GO:0006364
R.stricta.8663	phototropin 1	AT3G45780	PHOT1_ARATH	GO:0046777, GO:0009898, GO:0009903, GO:0006355, GO:0009744, GO:0046777, GO:0016301, GO:0006355, GO:0007165, GO:0009644, GO:0005737, GO:0010218, GO:0005737, GO:0006468, GO:0046777, GO:0009637, GO:0046777, GO:0005515, GO:0042802, GO:0010155, GO:0005773, GO:0009898, GO:0009904, GO:0004674, GO:0005515, GO:0004674, GO:0006355, GO:0000160, GO:0000160, GO:0005886, GO:0009882, GO:0005773, GO:0010181, GO:…
R.stricta.8664	Leucine-rich repeat protein kinase family protein	AT3G23750	Q9LK43_ARATH	GO:0004674, GO:0005524, GO:0005886, GO:0006468, GO:0009506, GO:0005886, GO:0006468, GO:0005886, GO:0005576, GO:0005794, GO:0004672, GO:0004672, GO:0016772, GO:0004672, GO:0004672, GO:0005886, GO:0004674, GO:0005524, GO:0006468
R.stricta.8665	Putative non-phototropic hypocotyl 3-like protein	Q6JJ40	Q6JJ40_IPOTF	GO:0004871;GO:0007165;GO:0009416
R.stricta.8666	SNF2 domain-containing protein / helicase domain-containing protein / zinc finger protein-related	AT1G61140	O22731_ARATH	GO:0005524, GO:0004386, GO:0003676, GO:0003677, GO:0005634, GO:0005524, GO:0005524, GO:0009553, GO:0005524, GO:0005524, GO:0004386, GO:0004386, GO:0005634, GO:0003677, GO:0003677, GO:0008270, GO:0005524, GO:0003677, GO:0003676, GO:0005524, GO:0008270, GO:0005524, GO:0005634, GO:0008270
R.stricta.8667	ubiquitin-specific protease 15	AT1G17110	UBP15_ARATH	GO:0006511, GO:0006511, GO:0005634, GO:0016579, GO:0004843, GO:0006511, GO:0004221, GO:0010154, GO:0016579, GO:0004843, GO:0005576, GO:0048364, GO:0004221, GO:0006511, GO:0016579, GO:0048366, GO:0008270, GO:0048367, GO:0009908, GO:0008283, GO:0005737, GO:0006511, GO:0005576, GO:0008270, GO:0006511
R.stricta.8668	Protein kinase superfamily protein	AT5G24080	Q9FLV4_ARATH	GO:0004713, GO:0004672, GO:0006468, GO:0004674, GO:0004672, GO:0004713, GO:0016301, GO:0005524, GO:0006468, GO:0005886, GO:0006468, GO:0016772, GO:0005524, GO:0004674
R.stricta.8669	Pentatricopeptide repeat (PPR) superfamily protein	AT4G14850	PP312_ARATH	GO:0019288, GO:0019287, GO:0005739, GO:0005739, GO:0048364, GO:0019288, GO:0016125, GO:0034046, GO:0019287, GO:0050790
R.stricta.8670	Auxin response factor 3	Q2LAJ4	Q2LAJ4_SOLLC	GO:0003677;GO:0005634;GO:0006351;GO:0006355;GO:0009725
R.stricta.8671	electron transfer flavoprotein alpha	AT1G50940	ETFA_ARATH	GO:0050660, GO:0005739, GO:0005739, GO:0009055, GO:0005739, GO:0050660, GO:0005507
R.stricta.8672	Forkhead-associated (FHA) domain-containing protein	AT3G54350	Q9M2V2_ARATH	GO:0003674, GO:0006346, GO:0009793, GO:0016246, GO:0009630, GO:0006346, GO:0009560, GO:0016246, GO:0009560, GO:0005634, GO:0005634, GO:0006312, GO:0006346, GO:0005634, GO:0006346
R.stricta.8673	CONTAINS InterPro DOMAIN/s: Leucine-rich repeat, cysteine-containing subtype (InterPro:IPR006553)	AT2G06040	Q0WNX6_ARATH	GO:0008150, GO:0005634, GO:0003674
R.stricta.8674	Putative serine esterase family protein	AT1G58350	Q9SLU9_ARATH	GO:0008150
R.stricta.8675	unknown protein	AT1G73930	Q9C9B4_ARATH	GO:0009507, GO:0008150, GO:0003674, GO:0009507
R.stricta.8676	autophagy 9 (APG9)	AT2G31260	Q8RUS5_ARATH	GO:0006914, GO:0006635, GO:0005634, GO:0006914, GO:0009407, GO:0006635, GO:0043161, GO:0080129, GO:0006914, GO:0006914, GO:0043161, GO:0006914, GO:0043161, GO:0006914, GO:0051788, GO:0009407
R.stricta.8677	unknown protein	AT3G28430	Q8W4P9_ARATH	GO:0008150, GO:0003674
R.stricta.8678	SEU3A protein	Q6H972	Q6H972_ANTMA	NA
R.stricta.8679	PHD finger family protein	AT3G08020	Q0WKW1_ARATH	GO:0008270, GO:0005634
R.stricta.8680	Ubiquitin carboxyl-terminal hydrolase	F6I1Y1	F6I1Y1_VITVI	GO:0004221;GO:0006511;GO:0008234
R.stricta.8681	RNA polymerase II ctd phosphatase, putative	B9SJP1	B9SJP1_RICCO	GO:0004721;GO:0005634
R.stricta.8682	Lipid binding protein, putative	B9S1J0	B9S1J0_RICCO	GO:0005543
R.stricta.8683	unknown protein	AT3G17900	Q9ASZ4_ARATH	GO:0003674, GO:0009507, GO:0008150
R.stricta.8684	NDH-dependent cyclic electron flow 1	AT1G15980	Q9S9N6_ARATH	GO:0009535, GO:0009507, GO:0009773, GO:0009773, GO:0010598, GO:0009534, GO:0009534, GO:0015979, GO:0009507, GO:0009507, GO:0009535, GO:0010598, GO:0016117, GO:0010207, GO:0010207, GO:0010207, GO:0009535, GO:0010598, GO:0010598, GO:0006098, GO:0009534, GO:0010207, GO:0009535, GO:0009535, GO:0015979, GO:0006098, GO:0016117, GO:0009534, GO:0009773
R.stricta.8685	Alcohol dehydrogenase transcription factor Myb/SANT-like family protein	AT2G44730	O80512_ARATH	GO:0006355, GO:0006355, GO:0006355, GO:0003700, GO:0005634, GO:0003677
R.stricta.8686	unknown protein	AT5G28910	Q2V336_ARATH	GO:0005739, GO:0003674, GO:0008150, GO:0005739
R.stricta.8687	Argonaute family protein	AT2G27040	Q9ZVD5_ARATH	GO:0006346, GO:0007267, GO:0031048, GO:0016458, GO:0006306, GO:0016568, GO:0009909, GO:0016458, GO:0016570, GO:0006342, GO:0000226, GO:0051567, GO:0005515, GO:0000226, GO:0030422, GO:0031048, GO:0005634, GO:0035196, GO:0006342, GO:0006306, GO:0019252, GO:0000023, GO:0006275, GO:0006306, GO:0031048, GO:0000724, GO:0006306, GO:0006346, GO:0008283, GO:0009816, GO:0051726, GO:0034968, GO:0051567, GO:…
R.stricta.8688	Pentatricopeptide repeat-containing protein, putative	B9S4A9	B9S4A9_RICCO	NA
R.stricta.8689	DNA mismatch repair protein MutS, type 2	AT1G65070	Q9SS53_ARATH	GO:0006298, GO:0005634, GO:0005524, GO:0005634, GO:0045005, GO:0006298, GO:0030983, GO:0006298, GO:0005524, GO:0005524, GO:0005634, GO:0045005, GO:0006298, GO:0006298, GO:0005524, GO:0006298, GO:0045005, GO:0045005, GO:0006298, GO:0003684, GO:0006298, GO:0045005, GO:0005524, GO:0006298, GO:0003684, GO:0005524, GO:0045005, GO:0030983, GO:0003684
R.stricta.8690	OSJNBa0029L02.4 protein	Q7XMT3	Q7XMT3_ORYSJ	NA
R.stricta.8691	ATP-dependent zinc metalloprotease FtsH (Precursor)	Q9ZP50	Q9ZP50_TOBAC	GO:0004222;GO:0005524;GO:0006200;GO:0006508;GO:0008270;GO:0016021;GO:0016887;GO:0030163
R.stricta.8692	S-adenosyl-L-methionine-dependent methyltransferases superfamily protein	AT2G22400	Q8L601_ARATH	GO:0003723, GO:0008168, GO:0005634
R.stricta.8693	SIT4 phosphatase-associated family protein	AT1G07990	Q8L7T5_ARATH	GO:0008150, GO:0000956, GO:0006487, GO:0006487, GO:0000956, GO:0006487
R.stricta.8694	Long chain acyl-CoA synthetase 9, chloroplastic	Q9CAP8	LACS9_ARATH	GO:0004467;GO:0005524;GO:0009941;GO:0016020
R.stricta.8695	Lipoxygenase	Q6X5R5	Q6X5R5_NICAT	GO:0005506;GO:0016165;GO:0031408
R.stricta.9276	Tetratricopeptide repeat (TPR)-like superfamily protein	AT3G26782	PP258_ARATH	GO:0005739
R.stricta.9277	TCP-1/cpn60 chaperonin family protein	AT3G13470	Q9LJE4_ARATH	GO:0009570, GO:0009658, GO:0009941, GO:0005524, GO:0009570, GO:0044267, GO:0009658, GO:0009570, GO:0009941, GO:0006457, GO:0009941, GO:0009941, GO:0022626, GO:0009570, GO:0022626, GO:0005739, GO:0042026, GO:0009941, GO:0009570, GO:0009941, GO:0005737, GO:0006457, GO:0009941, GO:0009570, GO:0005730, GO:0048481, GO:0009570, GO:0042026, GO:0009507, GO:0044267, GO:0009570, GO:0006457, GO:0005524, GO:…
R.stricta.9278	Ubiquitin-activating enzyme E1b, putative	B9RH95	B9RH95_RICCO	GO:0005524;GO:0006464;GO:0008641
R.stricta.9279	peptidoglycan-binding LysM domain-containing protein	AT1G55000	FB60_ARATH	GO:0016998, GO:0016998, GO:0016998, GO:0016998, GO:0003674, GO:0016998, GO:0016998, GO:0016998, GO:0016998
R.stricta.9280	NRC1	A1X877	A1X877_SOLLC	GO:0006952;GO:0043531
R.stricta.9281	Cationic amino acid transporter 2	I6UDU5	I6UDU5_SOLLC	GO:0015171;GO:0016021
R.stricta.9282	RNA binding protein, putative	B9T4J0	B9T4J0_RICCO	GO:0003723;GO:0004525;GO:0006396;GO:0016075
R.stricta.9283	DNAJ heat shock N-terminal domain-containing protein	AT2G05250	Q9S7L6_ARATH	GO:0031072, GO:0005737, GO:0006457, GO:0006457, GO:0006457
R.stricta.9284	Translation elongation factor G, putative	B9RBP7	B9RBP7_RICCO	GO:0003746;GO:0003924;GO:0005525;GO:0005622;GO:0006184
R.stricta.9285	Tetratricopeptide repeat (TPR)-like superfamily protein	AT1G15510	PPR45_ARATH	GO:0009451, GO:0009658, GO:0009451, GO:0009416, GO:0040007, GO:0009507, GO:0009451, GO:0009451, GO:0009658, GO:0009507
R.stricta.9286	Predicted protein	B9GQS1	B9GQS1_POPTR	NA
R.stricta.9287	PLE, putative	B9S7E4	B9S7E4_RICCO	GO:0000910
R.stricta.9288	unknown protein	AT3G63430	Q9LY72_ARATH	GO:0008150, GO:0005634, GO:0003674
R.stricta.9289	RNA-binding (RRM/RBD/RNP motifs) family protein	AT5G58130	Q9FGT1_ARATH	GO:0080111, GO:0005634, GO:0016458, GO:0051604, GO:0080111, GO:0000166, GO:0005634, GO:0003676, GO:0016458, GO:0003676, GO:0003723, GO:0051604
R.stricta.9290	ATP-binding cassette 14	AT1G31770	AB14G_ARATH	GO:0005524, GO:0005524, GO:0017111, GO:0016887, GO:0042626, GO:0000166, GO:0016020, GO:0042626
R.stricta.9291	Ribosomal protein S3 family protein	AT2G31610	RS31_ARATH	GO:0015935, GO:0005774, GO:0005774, GO:0005773, GO:0022627, GO:0022627, GO:0005622, GO:0005774, GO:0022626, GO:0022627, GO:0006412, GO:0006412, GO:0003735, GO:0022626, GO:0015935, GO:0022627, GO:0009507, GO:0005737, GO:0022626, GO:0022626, GO:0022626, GO:0003735, GO:0006412, GO:0022627, GO:0022626, GO:0022626, GO:0022627, GO:0022627, GO:0022626, GO:0006412, GO:0009506, GO:0009651, GO:0016020, GO:…
R.stricta.9292	Non-lysosomal glucosylceramidase	K4B1P9	K4B1P9_SOLLC	GO:0004348;GO:0006680;GO:0016021
R.stricta.9293	FTSH protease 11	AT5G53170	FTSHB_ARATH	GO:0009507, GO:0009941, GO:0000166, GO:0009941, GO:0010304, GO:0005524, GO:0009408, GO:0009507, GO:0009408, GO:0009941, GO:0005739, GO:0010304, GO:0006508, GO:0016020, GO:0008237, GO:0030163, GO:0005739, GO:0030163, GO:0004222, GO:0019761, GO:0004176, GO:0016887, GO:0032880, GO:0009941, GO:0005524, GO:0017111, GO:0009536, GO:0010304, GO:0019761
R.stricta.9294	tetraacyldisaccharide 4'-kinase family protein	AT3G20480	Q8LEA0_ARATH	GO:2001289, GO:0009029, GO:0009029, GO:0019243, GO:2001289, GO:0005739, GO:0009245, GO:0009029, GO:0019243, GO:0009029, GO:0016020, GO:0009245
R.stricta.9295	tetratricopetide-repeat thioredoxin-like 1	AT1G53300	Q9MAH1_ARATH	GO:0009789, GO:0005634, GO:0006970, GO:0006970, GO:0006970, GO:0009651, GO:0009789, GO:0009651, GO:0006970, GO:0009737
R.stricta.9296	1-D-deoxyxylulose 5-phosphate synthase	Q9XH50	Q9XH50_SOLLC	GO:0008661;GO:0016114
R.stricta.9297	Cell surface glycoprotein 1	F2QQI2	F2QQI2_PICP7	GO:0004553;GO:0005576;GO:0005975;GO:0030248
R.stricta.9298	Subtilase family protein	AT4G20430	Q9SUN6_ARATH	GO:0006508, GO:0004252, GO:0004252, GO:0005576, GO:0006508, GO:0051322, GO:0043086, GO:0006508, GO:0005576, GO:0042802, GO:0008152, GO:0042802, GO:0043086, GO:0000911, GO:0004252, GO:0005618
R.stricta.9299	Nucleic acid binding protein, putative	B9SL49	B9SL49_RICCO	GO:0003676;GO:0008270
R.stricta.9300	CLP-similar protein 3	AT3G04680	Q9SR06_ARATH	GO:0006355, GO:0009909, GO:0009933, GO:0005849, GO:0005634, GO:0009640, GO:0006355, GO:0050826, GO:0000398, GO:0010228, GO:0005849, GO:0006355, GO:0005515, GO:0045893, GO:0005634, GO:0005525, GO:0030422, GO:0043687, GO:0005525, GO:0005525, GO:0035196, GO:0009640, GO:0000398, GO:0010228, GO:0006397, GO:0045893, GO:0006397, GO:0006777, GO:0006777, GO:0016567, GO:0006397, GO:0005525, GO:0010182, GO:…
R.stricta.9301	Zinc finger protein, putative	B9RH32	B9RH32_RICCO	GO:0008270;GO:0032440
R.stricta.9302	receptor-like kinase in flowers 1	AT1G29750	RKF1_ARATH	GO:0004702, GO:0004674, GO:0004674, GO:0006468, GO:0016301, GO:0005524, GO:0006468, GO:0004672, GO:0005524, GO:0004672, GO:0004674, GO:0005524, GO:0007169, GO:0004672, GO:0005524, GO:0006468, GO:0005886, GO:0004713, GO:0005524, GO:0016772, GO:0004674, GO:0004674, GO:0004674, GO:0006468, GO:0004713, GO:0005886, GO:0006468, GO:0004674, GO:0004702, GO:0006468, GO:0006468, GO:0004674, GO:0005524, GO:…
R.stricta.9303	Putative uncharacterized protein	A5C7N5	A5C7N5_VITVI	GO:0005524;GO:0009396;GO:0030145;GO:0030272;GO:0045735;GO:0048046
R.stricta.9304	Chitinase family protein	AT1G05850	Q9MA41_ARATH	GO:0005975, GO:0019761, GO:0009932, GO:0000271, GO:0046686, GO:0007030, GO:0004568, GO:0009825, GO:0010817, GO:0009825, GO:0042742, GO:0008361, GO:0010075, GO:0009409, GO:0030243, GO:0008361, GO:0071555, GO:0048765, GO:0005576, GO:0019761, GO:0009266, GO:0007389, GO:0009737, GO:0010167, GO:0010015, GO:0009651, GO:0006096, GO:0009414, GO:0009269, GO:0009805, GO:0009651, GO:0006972, GO:0009409, GO:…
R.stricta.9305	Pentatricopeptide repeat (PPR) superfamily protein	AT4G14820	PP311_ARATH	GO:0008150, GO:0009507, GO:0003674
R.stricta.9306	Bax inhibitor-1 family protein	AT3G63310	Q9M1V9_ARATH	GO:0009742, GO:0016595, GO:0009826, GO:0009742, GO:0009742, GO:0009742, GO:0009826
R.stricta.9307	Putative RF1 protein	D3WCI7	D3WCI7_NEROL	GO:0009507
R.stricta.9308	unknown protein	AT2G32970	O48768_ARATH	GO:0003674, GO:0008150
R.stricta.9309	anaphase promoting complex 6	AT1G78770	B3DNN5_ARATH	GO:0016458, GO:0006346, GO:0000911, GO:0043687, GO:0031048, GO:0010090, GO:0045893, GO:0043687, GO:0006306, GO:0005634, GO:0031048, GO:0032875, GO:0048765, GO:0005515, GO:0006260, GO:0007131, GO:0071555, GO:0048765, GO:0010564, GO:0000724, GO:0009965, GO:0006270, GO:0032875, GO:0009555, GO:0034968, GO:0009165, GO:0051302, GO:0005515, GO:0005515, GO:0051510, GO:0034968, GO:0007067, GO:0006260, GO:…
R.stricta.9310	unknown protein	AT1G30240	Q0WV78_ARATH	GO:0005634, GO:0006606, GO:0008150, GO:0009220, GO:0006606, GO:0005634, GO:0009220
R.stricta.9311	Kelch repeat protein, putative	B9RLL7	B9RLL7_RICCO	NA
R.stricta.9312	Lipid binding protein, putative	B9SC17	B9SC17_RICCO	GO:0005543
R.stricta.9313	CYCLIN D1	AT1G70210	CCD11_ARATH	GO:0010440, GO:0051726, GO:0045736, GO:0000278, GO:0016538, GO:0005634, GO:0042023, GO:0045736, GO:0045736, GO:0005515, GO:0000080, GO:0005634, GO:0042023, GO:0010440, GO:0042023
R.stricta.9314	Subtilase family protein	AT3G14240	Q9LUM3_ARATH	GO:0008152, GO:0005618, GO:0004252, GO:0006508, GO:0042802, GO:0006508, GO:0004252, GO:0043086
R.stricta.9315	general control non-repressible 5	AT5G64840	AB5F_ARATH	GO:0016887, GO:0005886, GO:0005524, GO:0017111, GO:0009624, GO:0005524, GO:0000166, GO:0005215, GO:0005215
R.stricta.9316	ZIP metal ion transporter family	AT3G08650	Q9C9Z1_ARATH	GO:0055085, GO:0046873, GO:0016020, GO:0030001, GO:0030001, GO:0055085, GO:0046873, GO:0005886, GO:0046873, GO:0005886, GO:0030001, GO:0016020, GO:0055085, GO:0016020, GO:0055085
R.stricta.9317	Glutamine synthetase (Precursor)	Q9SPJ1	Q9SPJ1_JUGNI	GO:0004356;GO:0005524;GO:0006542
R.stricta.9318	6-phosphogluconate dehydrogenase family protein	AT2G41540	O22216_ARATH	GO:0051287, GO:0009331, GO:0016614, GO:0051287, GO:0016616, GO:0051287, GO:0004367, GO:0006072, GO:0009331, GO:0055114, GO:0005975, GO:0004367, GO:0006072, GO:0006072, GO:0005829, GO:0046168, GO:0046168, GO:0005737, GO:0006072, GO:0009413, GO:0009331, GO:0016491, GO:0051287, GO:0055114, GO:0005737, GO:0051287, GO:0016614, GO:0006072, GO:0051287, GO:0046168, GO:0046168, GO:0004367, GO:0009331, GO:…
R.stricta.9319	Malectin/receptor-like protein kinase family protein	AT3G51550	FERON_ARATH	GO:0006468, GO:0005886, GO:0009506, GO:0004672, GO:0005576, GO:0005886, GO:0006833, GO:0046777, GO:0005886, GO:0006468, GO:0016049, GO:0016301, GO:0005524, GO:0050832, GO:0006972, GO:0004672, GO:0030244, GO:0048767, GO:0006468, GO:0009791, GO:0009651, GO:0046686, GO:0004672, GO:0000902, GO:0006972, GO:0043680, GO:0046777, GO:0006096, GO:0006468, GO:0005886, GO:0009651, GO:0009266, GO:0050832, GO:…
R.stricta.9320	cyclic nucleotide-gated channel 15	AT2G28260	CNG15_ARATH	GO:0005261, GO:0005886, GO:0006811, GO:0055085, GO:0005249, GO:0006813, GO:0055085, GO:0030551, GO:0005516, GO:0016020, GO:0005216
R.stricta.9321	P-glycoprotein 13	AT1G27940	AB13B_ARATH	GO:0055085, GO:0016887, GO:0042626, GO:0000166, GO:0042626, GO:0055085, GO:0055085, GO:0010315, GO:0043481, GO:0055085, GO:0005524, GO:0006200, GO:0048440, GO:0016021, GO:0010541, GO:0010048, GO:0005524, GO:0010048, GO:0005886, GO:0042626, GO:0006810, GO:0042626, GO:0017111, GO:0010540, GO:0042626, GO:0006200, GO:0042626, GO:0016021, GO:0010315, GO:0005634, GO:0010315
R.stricta.9322	Unknown	NA	NA	NA
R.stricta.9323	CASC3/Barentsz eIF4AIII binding	AT1G80000	Q93ZJ9_ARATH	GO:0008150, GO:0003674, GO:0005634, GO:0005634
R.stricta.9324	TBP-associated factor 12	AT3G10070	Q9SR71_ARATH	GO:0003677, GO:0006366, GO:0005669, GO:0006352, GO:0006352, GO:0000394, GO:0006352, GO:0005634, GO:0005669, GO:0000394
R.stricta.9325	Cryptochrome 2	Q309E7	Q309E7_NICSY	GO:0003913;GO:0006281
R.stricta.9326	Bromodomain adjacent to zinc finger domain protein 2B	G7K541	G7K541_MEDTR	GO:0003676;GO:0008270
R.stricta.9327	Receptor protein kinase, putative	B9SAG6	B9SAG6_RICCO	GO:0000165;GO:0000186;GO:0004709;GO:0004713;GO:0005524;GO:0016021;GO:0032440
R.stricta.9328	3-ketoacyl-CoA synthase	I1K1C8	I1K1C8_SOYBN	GO:0006633;GO:0016020;GO:0016747
R.stricta.9329	Tubulin/FtsZ family protein	AT2G36250	O82533_ARATH	GO:0006184, GO:0043234, GO:0009570, GO:0005515, GO:0009507, GO:0006184, GO:0003924, GO:0010020, GO:0009570, GO:0005525, GO:0009534, GO:0051258, GO:0009507, GO:0003924, GO:0005515, GO:0043234, GO:0009570, GO:0005525, GO:0010020, GO:0005515, GO:0006184, GO:0005198, GO:0009534, GO:0005515, GO:0051258, GO:0005515, GO:0005515, GO:0005737, GO:0009570, GO:0009570, GO:0010020, GO:0003924, GO:0006184, GO:…
R.stricta.9330	Aspartokinase	K4AS91	K4AS91_SOLLC	GO:0004072;GO:0008652;GO:0016597
R.stricta.9331	Pentatricopeptide repeat-containing protein, putative	B9R930	B9R930_RICCO	NA
R.stricta.9332	Oligosaccharyl transferase, putative	B9RKK0	B9RKK0_RICCO	GO:0004579;GO:0006486;GO:0016020
R.stricta.9333	Pentatricopeptide repeat (PPR) superfamily protein	AT5G59900	PP437_ARATH	GO:0008150, GO:0003674, GO:0005739
R.stricta.9334	Protein of unknown function (DUF300)	AT4G38360	Q9SVE9_ARATH	GO:0006816, GO:0009651, GO:0009651, GO:0007030, GO:0007030, GO:0008150
R.stricta.9335	Pre-mRNA-splicing factor 3	AT1G28060	Q9C7E7_ARATH	GO:0008150, GO:0003674, GO:0005634
R.stricta.9336	Zinc finger C-x8-C-x5-C-x3-H type family protein	AT2G33835	C3H27_ARATH	GO:0003676, GO:0008270, GO:0010220, GO:0003676, GO:0005634, GO:0010220
R.stricta.9337	Protein kinase	E6YCZ1	E6YCZ1_9ROSA	GO:0004672;GO:0005524;GO:0048544
R.stricta.9338	Tospovirus resistance protein D	Q941Q6	Q941Q6_SOLLC	GO:0006952;GO:0043531
R.stricta.9339	AP2 domain-containing transcription factor	B9H6Q2	B9H6Q2_POPTR	GO:0003677;GO:0003700;GO:0005634;GO:0006351
R.stricta.9340	RING/FYVE/PHD zinc finger superfamily protein	AT1G79350	O64516_ARATH	GO:0003677, GO:0009793, GO:0008270, GO:0005634, GO:0006355, GO:0005829, GO:0006355, GO:0006355
R.stricta.9341	Histidyl-tRNA synthetase, putative	B9SHN6	B9SHN6_RICCO	GO:0004821;GO:0005524;GO:0005737;GO:0006427
R.stricta.9342	SOUL heme-binding family protein	AT1G17100	Q9SHG8_ARATH	GO:0005774, GO:0019761, GO:0019761, GO:0009507, GO:0005773, GO:0005774, GO:0005773, GO:0005774, GO:0008150
R.stricta.9343	Ovule receptor-like kinase 28 (Precursor)	A4GWX5	A4GWX5_SOLCH	GO:0004672;GO:0005524;GO:0016021
R.stricta.9344	peptide-N-glycanase 1	AT5G49570	PNG1_ARATH	GO:0010193, GO:0000224, GO:0006499, GO:0000224, GO:0006289, GO:0006289, GO:0003684, GO:0010188, GO:0003824, GO:0005737, GO:0009751, GO:0005634, GO:0006499, GO:0006499, GO:0005829, GO:0006289
R.stricta.9345	DNAJ heat shock N-terminal domain-containing protein	AT5G23240	Q9FMX6_ARATH	GO:0006457, GO:0006457, GO:0031072, GO:0009507, GO:0006457, GO:0006457, GO:0051082, GO:0006457, GO:0006457
R.stricta.9346	with no lysine (K) kinase 8	AT5G41990	WNK8_ARATH	GO:0005515, GO:0048573, GO:0009909, GO:0006888, GO:0010228, GO:0050665, GO:0016926, GO:0050665, GO:0006468, GO:0004672, GO:0006468, GO:0046777, GO:0004672, GO:0016926, GO:0006468, GO:0006468, GO:0043090, GO:0046777, GO:0006865, GO:0005515, GO:0016301, GO:0046777, GO:0048573, GO:0010228, GO:0006468, GO:0009911, GO:0005886, GO:0005634, GO:0005634, GO:0006888, GO:0004672, GO:0016926, GO:0006468, GO:…
R.stricta.9347	SOUL heme-binding family protein	AT2G37970	Q9SH90_ARATH	GO:0009813, GO:0005794, GO:0006499, GO:0006499, GO:0005773, GO:0010017, GO:0005886, GO:0005886, GO:0009744, GO:0009813, GO:0006499, GO:0010224, GO:0010017, GO:0005886, GO:0005773, GO:0005737, GO:0010017, GO:0005886
R.stricta.9348	P-loop containing nucleoside triphosphate hydrolases superfamily protein	AT3G16840	RH13_ARATH	GO:0004386, GO:0003676, GO:0005524, GO:0005634, GO:0005524, GO:0008026, GO:0008026
R.stricta.9349	Glycosyl hydrolase superfamily protein	AT4G01040	Q9M159_ARATH	GO:0005975, GO:0005783, GO:0003824, GO:0004553, GO:0004553, GO:0043169, GO:0004568
R.stricta.9350	BEST Arabidopsis thaliana protein match is: BTB/POZ domain-containing protein (TAIR:AT1G63850.1)	AT3G50780	Q9SVM0_ARATH	GO:0005634, GO:0008150
R.stricta.9351	Pentatricopeptide repeat (PPR-like) superfamily protein	AT1G19720	PPR52_ARATH	GO:0009507, GO:0008150, GO:0005634, GO:0009507, GO:0005737
R.stricta.9352	Predicted protein	B9H4A4	B9H4A4_POPTR	NA
R.stricta.9353	Tetratricopeptide repeat (TPR)-like superfamily protein	AT4G21300	PP333_ARATH	GO:0005739
R.stricta.9354	Chaperone DnaJ-domain superfamily protein	AT5G49580	Q9FGY8_ARATH	GO:0006457, GO:0005737, GO:0006457, GO:0031072, GO:0051082, GO:0006457, GO:0006457, GO:0006457, GO:0006457
R.stricta.9355	Protein of unknown function (DUF640)	AT1G07090	Q9LMK2_ARATH	GO:0008150, GO:0003674, GO:0005634
R.stricta.9356	pre-mRNA-processing protein 40C	AT3G19840	Q9LT25_ARATH	GO:0008380, GO:0005634, GO:0070063, GO:0008380, GO:0070063, GO:0009294
R.stricta.9357	unknown protein	AT5G55060	Q683D2_ARATH	GO:0005737, GO:0008150, GO:0003674, GO:0005737
R.stricta.9358	ALG2-interacting protein X	Q75WV0	Q75WV0_TOBAC	NA
R.stricta.9359	Sec-independent protein translocase protein tatC, putative	B9T1W6	B9T1W6_RICCO	GO:0016021
R.stricta.9360	Exoenzymes regulatory protein aepA, putative	B9RGA4	B9RGA4_RICCO	GO:0005737;GO:0016812;GO:0019556
R.stricta.9361	Vps51/Vps67 family (components of vesicular transport) protein	AT4G02030	Q0WQ75_ARATH	GO:0005829, GO:0008150, GO:0005794, GO:0042732, GO:0005794, GO:0048193, GO:0003674, GO:0030244, GO:0030244, GO:0048193
R.stricta.9362	FUNCTIONS IN: molecular_function unknown	AT3G54500	Q9M1H7_ARATH	GO:0003674, GO:0005634, GO:0005634, GO:0008150, GO:0005634, GO:0005634
R.stricta.9363	U-box domain-containing protein kinase family protein	AT2G45910	PUB33_ARATH	GO:0004672, GO:0016567, GO:0005886, GO:0004674, GO:0000151, GO:0004842, GO:0016301, GO:0004672, GO:0005524, GO:0006468, GO:0016772, GO:0004674, GO:0016567, GO:0005524, GO:0006468, GO:0016567, GO:0006468
R.stricta.9364	Flavonol synthase/flavanone 3-hydroxylase, putative	B9SNS2	B9SNS2_RICCO	GO:0045431;GO:0051555
R.stricta.9365	Glutathione-regulated potassium-efflux system protein kefB, putative	B9RX36	B9RX36_RICCO	GO:0000166;GO:0006813;GO:0015299;GO:0016021
R.stricta.9366	Protein of unknown function (DUF630 and DUF632)	AT2G27090	Q9ZVD1_ARATH	GO:0006499, GO:0006486, GO:0006635, GO:0005634, GO:0006499, GO:0009506, GO:0006486, GO:0006486, GO:0006499, GO:0016558, GO:0016558, GO:0016558, GO:0006635, GO:0005886
R.stricta.9367	FAD/NAD(P)-binding oxidoreductase family protein	AT3G24200	Q2V3S9_ARATH	GO:0019243, GO:0050660, GO:0016709, GO:0005739, GO:0016709, GO:0050660, GO:0050660, GO:0008152, GO:0008152, GO:0016491, GO:0055114, GO:0006744, GO:0004497, GO:0005739, GO:0006744, GO:0016491, GO:0006744, GO:0019243, GO:0055114, GO:0006744, GO:0050660
R.stricta.9368	Helicase protein with RING/U-box domain	AT1G05120	O23055_ARATH	GO:0005524, GO:0003677, GO:0008270, GO:0003677, GO:0005524, GO:0004386, GO:0005524, GO:0003676, GO:0005524, GO:0005634
R.stricta.9369	Membrane trafficking VPS53 family protein	AT1G50500	Q0WQF4_ARATH	GO:0000226, GO:0006890, GO:0000911, GO:0005886, GO:0006970, GO:0000226, GO:0006810, GO:0006970, GO:0005215, GO:0006890, GO:0009408, GO:0009408, GO:0005739
R.stricta.9370	RING/U-box superfamily protein	AT3G26730	Q9LSE3_ARATH	GO:0042138, GO:0008270, GO:0007131, GO:0033044, GO:0007062, GO:0008270, GO:0007131, GO:0007062, GO:0042138, GO:0008150, GO:0045132, GO:0033044
R.stricta.9371	Leucine-rich receptor-like protein kinase family protein	AT1G75820	CLV1_ARATH	GO:0033612, GO:0007169, GO:0005524, GO:0005515, GO:0005515, GO:0005515, GO:0005515, GO:0005515, GO:0004702, GO:0005515, GO:0016020, GO:0007172, GO:0004674, GO:0030154, GO:0006468, GO:0005524, GO:0007172, GO:0005515, GO:0005515, GO:0005515, GO:0006468, GO:0005515, GO:0042802, GO:0005515, GO:0005886, GO:0016021, GO:0005515, GO:0006468, GO:0005515, GO:0005515, GO:0005515, GO:0006468, GO:0006468, GO:…
R.stricta.9372	evolutionarily conserved C-terminal region 2	AT3G13460	Q2V3W2_ARATH	GO:0005737, GO:0005515, GO:0005634, GO:0005634, GO:0005829, GO:0005829, GO:0005634, GO:0005829, GO:0005634
R.stricta.9373	Tetratricopeptide repeat (TPR)-like superfamily protein	AT3G26540	PP256_ARATH	GO:0005739, GO:0008150
R.stricta.9374	unknown protein	AT5G45410	Q9FHJ5_ARATH	GO:0006612, GO:0009867, GO:0009507, GO:0008150, GO:0009863, GO:0003674, GO:0009507, GO:0009867, GO:0010363, GO:0009507, GO:0010363, GO:0009863, GO:0006612
R.stricta.9375	golgin candidate 2	AT1G18190	GOGC2_ARATH	GO:0009630, GO:0008150, GO:0005794, GO:0003674, GO:0005794
R.stricta.9376	methionine--tRNA ligase, putative / methionyl-tRNA synthetase, putative / MetRS, putative	AT4G13780	SYM_ARATH	GO:0006431, GO:0005829, GO:0006431, GO:0004812, GO:0005524, GO:0004825, GO:0000166, GO:0004825, GO:0000049, GO:0006431, GO:0005737, GO:0005524, GO:0046686, GO:0006431, GO:0006431, GO:0006418, GO:0006418, GO:0006431, GO:0005829, GO:0005737, GO:0006418
R.stricta.9377	Transitional endoplasmic reticulum ATPase, putative	B9S0I1	B9S0I1_RICCO	GO:0005524;GO:0008568
R.stricta.9378	unknown protein	AT4G01935	Q3E6U6_ARATH	GO:0003674, GO:0009507, GO:0008150
R.stricta.9379	Protein of unknown function (DUF1644)	AT3G25910	Q9LUA0_ARATH	GO:0008270, GO:0005622, GO:0008150, GO:0005634
R.stricta.9380	Pentatricopeptide repeat (PPR) superfamily protein	AT5G64320	PP444_ARATH	GO:0003674, GO:0005739, GO:0008150
R.stricta.9381	Putative non-LTR retroelement reverse transcriptase	O82276	O82276_ARATH	GO:0003723;GO:0003964;GO:0004523;GO:0006278
R.stricta.9382	Kinase-related protein of unknown function (DUF1296)	AT3G07660	Q0WUY5_ARATH	GO:0005634, GO:0003674, GO:0008150
R.stricta.9383	Sugar transporter, putative	B9SUS6	B9SUS6_RICCO	GO:0008643;GO:0016021;GO:0022891;GO:0032440
R.stricta.9384	P-loop containing nucleoside triphosphate hydrolases superfamily protein	AT1G33290	Q9C877_ARATH	GO:0005524, GO:0009507, GO:0009507, GO:0017111, GO:0000166, GO:0005524
R.stricta.9385	Serine/threonine-protein kinase, putative	B9RMV5	B9RMV5_RICCO	GO:0004683;GO:0005524
R.stricta.9386	F8A24.9 protein	Q9SF88	Q9SF88_ARATH	NA
R.stricta.9387	DNA repair and recombination protein RAD54B, putative	B9RYJ2	B9RYJ2_RICCO	GO:0003677;GO:0004386;GO:0005524;GO:0016740
R.stricta.9388	2-isopropylmalate synthase B	O04974	LEU1B_SOLPN	GO:0003852;GO:0009098
R.stricta.9389	unknown protein	AT3G62010	Q9M264_ARATH	GO:0005634, GO:0005634, GO:0005829
R.stricta.9390	Lanceolate	E2FYM1	E2FYM1_CAPAN	NA
R.stricta.9391	BLISTER	AT3G23980	Q9LIQ9_ARATH	GO:0006355, GO:0005794, GO:0010091, GO:0010091, GO:0048826, GO:0051781, GO:0048316, GO:0010091, GO:0006355, GO:0005634, GO:0006355, GO:0009908, GO:0005829, GO:0009965
R.stricta.9392	S-adenosyl-L-methionine-dependent methyltransferases superfamily protein	AT2G22400	Q8L601_ARATH	GO:0003723, GO:0008168, GO:0005634
R.stricta.9393	rho guanyl-nucleotide exchange factor 1	AT4G38430	ROGF1_ARATH	GO:0005089, GO:0071555, GO:0010075, GO:0009932, GO:0048767, GO:0009825, GO:0008356, GO:0009926, GO:0016324, GO:0008361, GO:0048767, GO:0080092, GO:0080092, GO:0008361, GO:0009860, GO:0010817, GO:0010015, GO:0000271, GO:0071555, GO:0080092, GO:0005634, GO:0005089, GO:0009860, GO:0043481, GO:0009860, GO:0009932, GO:0007389, GO:0040007, GO:0016324
R.stricta.9394	Metallopeptidase M24 family protein	AT1G09300	Q9ZPZ5_ARATH	GO:0030145, GO:0004177, GO:0030145, GO:0006508, GO:0005739, GO:0008235, GO:0005739, GO:0004177, GO:0006508, GO:0008235, GO:0008237, GO:0009987, GO:0009987
R.stricta.9395	F-box family protein	AT5G39450	FB271_ARATH	GO:0003674, GO:0005739, GO:0008150
R.stricta.9396	K+ transporter 1	AT2G26650	B9DI19_ARATH	GO:0048767, GO:0048589, GO:0015706, GO:0010107, GO:0009651, GO:0010090, GO:0005515, GO:0009414, GO:0005515, GO:0005886, GO:0071555, GO:0005242, GO:0016049, GO:0005515, GO:0005515, GO:0090333, GO:0042802, GO:0000041, GO:0048765, GO:0009414, GO:0030551, GO:0016020, GO:0045595, GO:0009651, GO:0005515, GO:0010106, GO:0045010, GO:0005515, GO:0006813, GO:0010107, GO:0005242, GO:0048767, GO:0045010, GO:…
R.stricta.9397	ATP-dependent Clp protease	AT1G33360	Q66GN9_ARATH	GO:0005524, GO:0000166, GO:0006457, GO:0005739, GO:0051082, GO:0016887, GO:0017111, GO:0005524, GO:0006457, GO:0006457
R.stricta.9398	Putative uncharacterized protein	Q1PWZ7	Q1PWZ7_9BACT	GO:0016021
R.stricta.9399	Chloroplast ribosomal protein (Fragment)	C9EFD1	C9EFD1_SOLTU	GO:0005840;GO:0044238
R.stricta.9400	RING/FYVE/PHD-type zinc finger family protein	AT1G29800	Q2V4K1_ARATH	GO:0007165, GO:0046872, GO:0035091, GO:0046872, GO:0008270, GO:0005737, GO:0005737
R.stricta.9401	squamosa promoter binding protein-like 7	AT5G18830	SPL7_ARATH	GO:0045010, GO:0006355, GO:0003700, GO:0010090, GO:0005634, GO:0045010, GO:0048765, GO:0006355, GO:0003677, GO:0003677, GO:0050665, GO:0045492, GO:0010228, GO:0045492, GO:0006355, GO:0003677, GO:0071555, GO:0071555, GO:0003677, GO:0000902, GO:0006355, GO:0007155, GO:0016049, GO:0048193, GO:0009887, GO:0033044, GO:0033044, GO:0010413, GO:0010090, GO:0016926, GO:0016926, GO:0005634, GO:0010090, GO:…
R.stricta.9402	Unknown	NA	NA	NA
R.stricta.9403	Endoplasmic reticulum [ER]-type calcium ATPase	B9H6P8	B9H6P8_POPTR	GO:0005524;GO:0006754;GO:0015444;GO:0016021;GO:0046872
R.stricta.9404	unknown protein	AT1G62870	Q9LQ19_ARATH	GO:0009507
R.stricta.9405	ARF GAP-like zinc finger-containing protein ZIGA4	AT1G08680	AGD14_ARATH	GO:0005634, GO:0005634, GO:0005634, GO:0046777, GO:0032312, GO:0032312, GO:0005886, GO:0032312, GO:0005886, GO:0004674, GO:0008060, GO:0008060, GO:0032312, GO:0003677, GO:0032312, GO:0008270, GO:0046777, GO:0004674, GO:0008270, GO:0032312, GO:0008060, GO:0032312, GO:0005634, GO:0032312, GO:0008270, GO:0046777, GO:0008270, GO:0032312, GO:0032312, GO:0032312, GO:0008060, GO:0005634, GO:0032312, GO:…
R.stricta.9406	paralog of ARC6	AT3G19180	Q2V3U5_ARATH	GO:0009507, GO:0005515, GO:0043572, GO:0009528, GO:0009507, GO:0010020, GO:0010020, GO:0010020, GO:0009528, GO:0009528, GO:0005515, GO:0009507, GO:0043572, GO:0043621, GO:0010020, GO:0009528
R.stricta.9407	Cytoplasmic ribosomal protein S13-like	Q2V995	Q2V995_SOLTU	GO:0003735;GO:0005840;GO:0006412
R.stricta.9408	Noc2p family	AT3G55510	Q0WVH0_ARATH	GO:0005634, GO:0010582, GO:0005634, GO:0009220, GO:0009220, GO:0001510, GO:0001510
R.stricta.9409	Phospholipase D	K4CLQ6	K4CLQ6_SOLLC	GO:0004630;GO:0005509;GO:0016020;GO:0046470
R.stricta.9410	phosphofructokinase 3	AT4G26270	K6PF3_ARATH	GO:0005945, GO:0005524, GO:0003872, GO:0006096, GO:0003872, GO:0005524, GO:0003872, GO:0005829, GO:0006096, GO:0005945, GO:0005945, GO:0006096, GO:0006096, GO:0010053, GO:0005737, GO:0003872, GO:0003872, GO:0005945, GO:0005945, GO:0003872, GO:0005945, GO:0010053
R.stricta.9411	Adenine nucleotide alpha hydrolases-like superfamily protein	AT3G24560	Q8RY55_ARATH	GO:0005524, GO:0005524, GO:0016879, GO:0008033, GO:0009658, GO:0010098, GO:0009507, GO:0005737, GO:0009658, GO:0008033, GO:0009507, GO:0009793, GO:0005737, GO:0000166
R.stricta.9412	Unknown	NA	NA	NA
R.stricta.9413	RINT-1 / TIP-1 family	AT3G47700	Q9STU3_ARATH	GO:0006888, GO:0005829, GO:0042406, GO:0006623, GO:0009507, GO:0006623, GO:0042406, GO:0042406, GO:0042406, GO:0003674, GO:0006888
R.stricta.9414	Tetratricopeptide repeat (TPR)-like superfamily protein	AT1G07590	PPR19_ARATH	GO:0046686, GO:0005739
R.stricta.9415	rotamase FKBP 1	AT3G25230	FKB70_ARATH	GO:0006499, GO:0005829, GO:0042542, GO:0018208, GO:0018208, GO:0000413, GO:0046686, GO:0006457, GO:0003755, GO:0009408, GO:0016020, GO:0006457, GO:0006499, GO:0034976, GO:0070370, GO:0006457, GO:0003755, GO:0006457, GO:0005528, GO:0070370, GO:0034976, GO:0009408, GO:0009408, GO:0005829, GO:0005516, GO:0005737, GO:0006457, GO:0000413, GO:0006457, GO:0006457, GO:0070370, GO:0000413, GO:0005528, GO:…
R.stricta.9416	Transporter, putative	B9T0K7	B9T0K7_RICCO	NA
R.stricta.9417	Copper amine oxidase, putative	B9RAV9	B9RAV9_RICCO	GO:0005507;GO:0008131;GO:0009308;GO:0048038
R.stricta.9418	Tetratricopeptide repeat (TPR)-like superfamily protein	AT5G66520	PP449_ARATH	GO:0008150, GO:0016556, GO:0016556, GO:0005575
R.stricta.9419	Serine/threonine protein kinase, putative	B9S652	B9S652_RICCO	GO:0004674;GO:0005524
R.stricta.9420	Core-2/I-branching beta-1,6-N-acetylglucosaminyltransferase family protein	AT5G11730	Q9LYF7_ARATH	GO:0005739, GO:0005768, GO:0005768, GO:0005794, GO:0005794, GO:0005802, GO:0016757, GO:0016020
R.stricta.9421	Disease resistance protein RGA2, putative	B9S6B0	B9S6B0_RICCO	GO:0004721;GO:0006952;GO:0043531
R.stricta.9422	GNS1/SUR4 membrane protein family	AT3G06470	Q9SQV0_ARATH	GO:0003674, GO:0016021, GO:0016021, GO:0046520, GO:0046520, GO:0008150, GO:0016126
R.stricta.9423	transcription regulator NOT2/NOT3/NOT5 family protein	AT5G18230	Q94JY7_ARATH	GO:0006355, GO:0045892, GO:0006355, GO:0045892, GO:0006355, GO:0005634, GO:0045892, GO:0006355, GO:0005634, GO:0006355, GO:0005634, GO:0006355, GO:0005634
R.stricta.9424	Class II aaRS and biotin synthetases superfamily protein	AT3G62120	Q9M1R2_ARATH	GO:0006418, GO:0005737, GO:0004827, GO:0005829, GO:0006433, GO:0005524, GO:0005524, GO:0006418, GO:0006433, GO:0005829, GO:0000166, GO:0005524, GO:0005524, GO:0016020, GO:0006418, GO:0006433, GO:0006418, GO:0005737, GO:0006418, GO:0009506, GO:0006418, GO:0004827, GO:0006418, GO:0005524, GO:0004812, GO:0004812, GO:0006433, GO:0006418, GO:0005524, GO:0000166, GO:0005737, GO:0006418, GO:0005737, GO:…
R.stricta.9425	C2 domain-containing protein	AT3G18370	Q93ZM0_ARATH	GO:0008150, GO:0005783, GO:0003674
R.stricta.9426	Calcium-dependent lipid-binding (CaLB domain) family protein	AT5G55530	Q9FJ58_ARATH	GO:0005634, GO:0005634, GO:0005634, GO:0003674, GO:0008150
R.stricta.9427	Putative uncharacterized protein	A5AGE5	A5AGE5_VITVI	GO:0003676;GO:0008270;GO:0015074
R.stricta.9428	Transducin/WD40 repeat-like superfamily protein	AT5G42010	Q9FHY2_ARATH	GO:0004871, GO:0030968, GO:0005834, GO:0005834, GO:0005737, GO:0030968, GO:0007165, GO:0030968, GO:0005834
R.stricta.9429	NAD(P)-binding Rossmann-fold superfamily protein	AT5G52810	Q9FLY0_ARATH	GO:0034976, GO:0019468, GO:0000166, GO:0019468, GO:0034976, GO:0019469, GO:0009507, GO:0019469, GO:0019544, GO:0003824, GO:0009627, GO:0009627, GO:0005212, GO:0019544
R.stricta.9430	Chaperone DnaJ-domain superfamily protein	AT5G64360	Q9FMF3_ARATH	GO:0005737, GO:0005634, GO:0009909, GO:0006457, GO:0031072, GO:0031072, GO:0005737, GO:0006457, GO:0006457, GO:0005737, GO:0031072, GO:0005737, GO:0031072, GO:0005737
R.stricta.9431	unknown protein	AT4G16180	Q5Q0B6_ARATH	GO:0008150, GO:0003674, GO:0005886, GO:0005886, GO:0005783
R.stricta.9432	Sterol glucosyltransferase	Q2I015	Q2I015_9SOLA	GO:0016758;GO:0030259
R.stricta.9433	Pentatricopeptide repeat (PPR) superfamily protein	AT2G06000	PP149_ARATH	GO:0005739, GO:0003674, GO:0008150, GO:0005739
R.stricta.9434	vacuolar proton ATPase A3	AT4G39080	Q8W4S4_ARATH	GO:0009941, GO:0000902, GO:0015986, GO:0009705, GO:0009705, GO:0005773, GO:0006816, GO:0005773, GO:0016887, GO:0009941, GO:0031669, GO:0016020, GO:0009705, GO:0009941, GO:0009651, GO:0009705, GO:0005774, GO:0070072, GO:0015986, GO:0016049, GO:0005773, GO:0032119, GO:0007030, GO:0005773, GO:0005886, GO:0043181, GO:0005794, GO:0000325, GO:0000325, GO:0048193, GO:0015986, GO:0009507, GO:0009651, GO:…
R.stricta.9435	SET and MYND domain-containing protein	G7J9Q5	G7J9Q5_MEDTR	NA
R.stricta.9436	Inositol-1,4,5-triphosphate-5-phosphatase	A8IDW2	A8IDW2_SOLLC	GO:0046854
R.stricta.9437	Histone-lysine N-methyltransferase, H3 lysine-9 specific SUVH1	Q93YF5	SUVH1_TOBAC	GO:0005634;GO:0005694;GO:0008270;GO:0018024
R.stricta.9438	basic helix-loop-helix (bHLH) DNA-binding superfamily protein	AT5G08130	C0SVN9_ARATH	GO:0005634, GO:0005515, GO:0005634, GO:0005515, GO:0009742, GO:0003700, GO:0009855, GO:0005634, GO:0005515, GO:0005515, GO:0006355, GO:0003700, GO:0005634, GO:0009944, GO:0009742, GO:0003700, GO:0010072, GO:0005634, GO:0005515, GO:0003677, GO:0006355, GO:0005634, GO:0006355
R.stricta.9439	Zinc finger C-x8-C-x5-C-x3-H type family protein	AT5G42820	U2AFB_ARATH	GO:0009640, GO:0000166, GO:0009909, GO:0008270, GO:0050826, GO:0016567, GO:0008270, GO:0005634, GO:0005634, GO:0016567, GO:0050826, GO:0010162, GO:0000166, GO:0003723, GO:0005634, GO:0009793, GO:0010228, GO:0003723, GO:0010182, GO:0009933, GO:0009845, GO:0009640, GO:0016567, GO:0019915, GO:0003676, GO:0048573, GO:0003723, GO:0005634, GO:0010182, GO:0003676, GO:0005634, GO:0048573
R.stricta.9440	nuclear pore complex protein-related	AT5G05680	Q9FFK6_ARATH	GO:0005635, GO:0009627, GO:0045087, GO:0006611, GO:0009627, GO:0005515, GO:0005635, GO:0000226, GO:0005635, GO:0005635, GO:0005643, GO:0000911, GO:0006611, GO:0005643, GO:0005634, GO:0005643, GO:0000226
R.stricta.9441	Pentatricopeptide repeat (PPR-like) superfamily protein	AT1G13040	PPR40_ARATH	GO:0008150, GO:0016114, GO:0009688, GO:0009688, GO:0005774, GO:0005774, GO:0005774, GO:0005739, GO:0016114
R.stricta.9442	FUNCTIONS IN: molecular_function unknown	AT5G61820	Q8VZ21_ARATH	GO:0009738, GO:0046482, GO:0009610, GO:0009738, GO:0009507, GO:0046482, GO:0005773, GO:0005773, GO:0003674, GO:0008150
R.stricta.9443	Protein kinase superfamily protein	AT5G58950	Q9FIL6_ARATH	GO:0006468, GO:0016772, GO:0005829, GO:0004712, GO:0004674, GO:0005524, GO:0004672, GO:0004712, GO:0006468, GO:0004672, GO:0016301, GO:0004674, GO:0006468, GO:0005524, GO:0005886
R.stricta.9444	Lung seven transmembrane receptor family protein	AT1G61670	Q8GYD0_ARATH	GO:0005794, GO:0003674, GO:0016021, GO:0005794
R.stricta.9445	unknown protein	AT4G02715	Q8L757_ARATH	GO:0005634, GO:0008150, GO:0003674
R.stricta.9446	TBP-associated factor 12	AT3G10070	Q9SR71_ARATH	GO:0003677, GO:0006366, GO:0005669, GO:0006352, GO:0006352, GO:0000394, GO:0006352, GO:0005634, GO:0005669, GO:0000394
R.stricta.9447	Poly-A binding protein, putative	B9T0A6	B9T0A6_RICCO	GO:0000166;GO:0003676
R.stricta.9448	Endomembrane protein 70 protein family	AT5G35160	Q9FYQ8_ARATH	GO:0005794, GO:0016021, GO:0005768, GO:0005768, GO:0005794, GO:0016021, GO:0005794, GO:0005794, GO:0005802, GO:0005739, GO:0016021
R.stricta.9449	Phototropic-responsive NPH3 family protein	AT5G66560	Q94A73_ARATH	GO:0009416, GO:0004871, GO:0004871, GO:0009416, GO:0005886, GO:0005886
R.stricta.9450	unknown protein	AT3G01720	Q8VYF9_ARATH	GO:0009744, GO:0006816, GO:0009749, GO:0007030, GO:0016757, GO:0009651, GO:0009651, GO:0007030, GO:0008150, GO:0009750
R.stricta.9451	Tetratricopeptide repeat (TPR)-like superfamily protein	AT1G77230	O80657_ARATH	GO:0008150
R.stricta.9452	squamosa promoter binding protein-like 7	AT5G18830	SPL7_ARATH	GO:0045010, GO:0006355, GO:0003700, GO:0010090, GO:0005634, GO:0045010, GO:0048765, GO:0006355, GO:0003677, GO:0003677, GO:0050665, GO:0045492, GO:0010228, GO:0045492, GO:0006355, GO:0003677, GO:0071555, GO:0071555, GO:0003677, GO:0000902, GO:0006355, GO:0007155, GO:0016049, GO:0048193, GO:0009887, GO:0033044, GO:0033044, GO:0010413, GO:0010090, GO:0016926, GO:0016926, GO:0005634, GO:0010090, GO:…
R.stricta.9453	translocon at the outer envelope membrane of chloroplasts 75-III	AT3G46740	TC753_ARATH	GO:0031359, GO:0031359, GO:0010006, GO:0009941, GO:0009941, GO:0009658, GO:0009658, GO:0031359, GO:0005774, GO:0010006, GO:0009941, GO:0009658, GO:0009941, GO:0045037, GO:0005774, GO:0009941, GO:0015450, GO:0005774, GO:0009941, GO:0009507, GO:0009507, GO:0045037, GO:0009941, GO:0009536, GO:0009941, GO:0045036, GO:0016020, GO:0010006, GO:0048598, GO:0031359, GO:0009507, GO:0009941, GO:0009941, GO:…
R.stricta.9454	Plant protein of unknown function (DUF869)	AT3G05270	FPP3_ARATH	NA
R.stricta.9455	FAR1-related sequence 10	AT5G28530	FRS10_ARATH	GO:0005634, GO:0009639, GO:0008270
R.stricta.9456	defective in exine formation protein (DEX1)	AT3G09090	Q9FV30_ARATH	GO:0016020, GO:0005509, GO:0005576, GO:0010208, GO:0005576, GO:0005783, GO:0010208, GO:0005576, GO:0010208
R.stricta.9457	Pentatricopeptide repeat (PPR) superfamily protein	AT5G03800	PP363_ARATH	GO:0009507, GO:0003824, GO:0009793, GO:0016020, GO:0009793
R.stricta.9458	Pentatricopeptide repeat-containing protein, putative	B9RI58	B9RI58_RICCO	NA
R.stricta.9459	S-adenosyl-L-methionine-dependent methyltransferases superfamily protein	AT5G04060	Q9LZA4_ARATH	GO:0005802, GO:0005794, GO:0008168, GO:0005768, GO:0005794, GO:0005768
R.stricta.9460	Transducin/WD40 repeat-like superfamily protein	AT5G66240	Q9FH64_ARATH	GO:0080008, GO:0005737, GO:0080008, GO:0048573, GO:0048573, GO:0000166, GO:0005737, GO:0005737
R.stricta.9461	P-loop containing nucleoside triphosphate hydrolases superfamily protein	AT5G63630	RH31_ARATH	GO:0005739, GO:0004386, GO:0003676, GO:0008026, GO:0005524, GO:0008026, GO:0005524
R.stricta.9462	Transcription factor, putative	B9S9F0	B9S9F0_RICCO	NA
R.stricta.9463	INVOLVED IN: photosystem II assembly, regulation of chlorophyll biosynthetic process, photosystem I assembly, thylakoid membrane organization, RNA modification	AT3G22690	PP249_ARATH	GO:0009507, GO:0010027, GO:0010207, GO:0048564, GO:0010380, GO:0048564, GO:0009507, GO:0010207, GO:0010207, GO:0048564, GO:0009451, GO:0010027, GO:0009507, GO:0009451, GO:0010207, GO:0048564, GO:0010380
R.stricta.9464	Spermidine synthase	O82147	SPDE_COFAR	GO:0004766;GO:0008295
R.stricta.9465	Uncharacterized protein	K4B710	K4B710_SOLLC	NA
R.stricta.9466	Receptor-like protein kinase (Precursor)	Q96387	Q96387_CATRO	GO:0004674;GO:0005524
R.stricta.9467	glycosyltransferase family protein 47	AT5G04500	Q84WB7_ARATH	GO:0031227, GO:0016757, GO:0031227, GO:0031227, GO:0016758, GO:0031227, GO:0016757
R.stricta.9468	Protein of unknown function (DUF2921)	AT4G21700	Q9SVS7_ARATH	GO:0009507, GO:0005768, GO:0008150, GO:0005794, GO:0009507, GO:0005802, GO:0005768
R.stricta.9469	phosphate transporter 4	AT5G44370	ANTR5_ARATH	GO:0055085, GO:0016021, GO:0009624, GO:0005351, GO:0055085, GO:0015144, GO:0015706, GO:0005315, GO:0016020, GO:0008514, GO:0005794, GO:0005794
R.stricta.9470	Type I inositol-1,4,5-trisphosphate 5-phosphatase CVP2	G7K3S6	G7K3S6_MEDTR	GO:0046854
R.stricta.9471	Leucine-rich repeat receptor-like protein kinase family protein	AT5G06940	Y5694_ARATH	GO:0004672, GO:0006468, GO:0005524, GO:0016301, GO:0016772, GO:0005524, GO:0005576, GO:0006468, GO:0006468, GO:0004672
R.stricta.9472	2-deoxyglucose-6-phosphate phosphatase, putative	B9RQ06	B9RQ06_RICCO	NA
R.stricta.9473	5-methyltetrahydropteroyltriglutamate--homocysteine methyltransferase	Q42699	METE_CATRO	GO:0003871;GO:0005737;GO:0008270;GO:0009086
R.stricta.9474	Nucleoporin interacting component (Nup93/Nic96-like) family protein	AT2G41620	Y2162_ARATH	GO:0031048, GO:0043247, GO:0009909, GO:0007062, GO:0010182, GO:0016567, GO:0005634, GO:0032204, GO:0005515, GO:0009506, GO:0032204, GO:0010074, GO:0031048, GO:0009933, GO:0010228, GO:0010074, GO:0009793, GO:0050826, GO:0005635, GO:0019915, GO:0009845, GO:0043247, GO:0043247, GO:0043247, GO:0006310, GO:0005730, GO:0016567, GO:0032204, GO:0031048, GO:0005635, GO:0007126, GO:0006406, GO:0010162, GO:…
R.stricta.9475	dsRNA-binding protein 3	AT3G26932	Q9LJF5_ARATH	GO:0051607, GO:0005622, GO:0003723, GO:0035196, GO:0003725, GO:0010267, GO:0003725, GO:0003725, GO:0010267, GO:0008150, GO:0005622, GO:0003723, GO:0035196, GO:0051607
R.stricta.9476	Endosomal P24A protein, putative	B9SEZ5	B9SEZ5_RICCO	GO:0016021
R.stricta.9477	CBL-interacting protein kinase 18	C4P7W7	C4P7W7_VITVI	GO:0004674;GO:0005524;GO:0007165
R.stricta.9478	Ubiquitin carboxyl-terminal hydrolase	K4CGI4	K4CGI4_SOLLC	GO:0004221;GO:0006511
R.stricta.9479	QUASIMODO2 LIKE 2	AT2G03480	Q3EC77_ARATH	GO:0008168, GO:0005794, GO:0008168, GO:0005794
R.stricta.9480	Receptor-like kinase 17 (Precursor)	A5A0Y6	A5A0Y6_SOLCH	GO:0004672;GO:0005524
R.stricta.9481	RING/FYVE/PHD zinc finger superfamily protein	AT1G50620	Q9C6P8_ARATH	GO:0008270, GO:0006355, GO:0006355, GO:0006355, GO:0005634, GO:0003677
R.stricta.9482	OSBP(oxysterol binding protein)-related protein 1D	AT1G13170	Q9SAF0_ARATH	GO:0008142, GO:0005543, GO:0008202, GO:0005543, GO:0005634, GO:0005634
R.stricta.9483	Phosphoinositide 3-kinase	Q4QXM0	Q4QXM0_TOBAC	GO:0005524;GO:0016303;GO:0036092;GO:0048015
R.stricta.9484	FAR1-related sequence 5	AT4G38180	FRS5_ARATH	GO:0009639, GO:0008270, GO:0005634
R.stricta.9485	Tetratricopeptide repeat (TPR)-like superfamily protein	AT4G21065	PP330_ARATH	NA
R.stricta.9486	unknown protein	AT5G62170	Q9FIS0_ARATH	GO:0008150, GO:0005634, GO:0003674
R.stricta.9487	Protein kinase, putative	B9SRD1	B9SRD1_RICCO	GO:0004674;GO:0004715;GO:0005524
R.stricta.9488	Sucrose synthase	Q0E7D3	Q0E7D3_COFAR	GO:0005985;GO:0009058;GO:0016157
R.stricta.9489	Aldehyde dehydrogenase	K4C6K6	K4C6K6_SOLLC	GO:0004030;GO:0006081
R.stricta.9490	Auxin efflux facilitator SlPIN4	E5KGD4	E5KGD4_SOLLC	GO:0016021;GO:0055085
R.stricta.9491	Major facilitator superfamily protein	AT3G09470	B9DFQ8_ARATH	GO:0008150, GO:0003674, GO:0005886
R.stricta.9492	Glycosyl hydrolase family 38 protein	AT5G66150	Q9FKW9_ARATH	GO:0004553, GO:0005975, GO:0008270, GO:0030246, GO:0004559, GO:0006013, GO:0003824, GO:0004559, GO:0015923, GO:0005576
R.stricta.9493	P-loop containing nucleoside triphosphate hydrolases superfamily protein	AT1G72040	Q501D4_ARATH	GO:0005524, GO:0019136, GO:0005634, GO:0006139, GO:0016773, GO:0006139, GO:0006139, GO:0005634, GO:0005524, GO:0006139
R.stricta.9494	P-loop containing nucleoside triphosphate hydrolases superfamily protein	AT2G33730	RH21_ARATH	GO:0008026, GO:0006486, GO:0008026, GO:0006486, GO:0006486, GO:0005634, GO:0005524, GO:0003676, GO:0005634, GO:0005737, GO:0005524, GO:0004386
R.stricta.9495	DNAJ heat shock N-terminal domain-containing protein	AT4G10130	O82623_ARATH	GO:0005737, GO:0006457, GO:0006457, GO:0006457, GO:0031072
R.stricta.9496	Translation initiation factor IF2/IF5	AT1G77840	IF5Z_ARATH	GO:0006413, GO:0005634, GO:0003743, GO:0006446, GO:0006865, GO:0006446, GO:0005737, GO:0006413, GO:0005634, GO:0006413, GO:0006446, GO:0003743
R.stricta.9497	Transcription elongation factor (TFIIS) family protein	AT4G24200	Q9STX4_ARATH	GO:0003677, GO:0005634, GO:0005634, GO:0005739, GO:0006351
R.stricta.9498	prolyl oligopeptidase family protein	AT5G24260	Q9FNF6_ARATH	GO:0006508, GO:0005829, GO:0016020, GO:0008236, GO:0005886, GO:0006508, GO:0016020
R.stricta.9499	unknown protein	AT1G33810	Q8L9M8_ARATH	GO:0009535, GO:0009535, GO:0009535, GO:0005634, GO:0009941, GO:0045036, GO:0009536, GO:0009941, GO:0009535, GO:0009535, GO:0009507, GO:0009941, GO:0003674, GO:0008150, GO:0009941, GO:0009535, GO:0009535, GO:0009941, GO:0009941, GO:0009535, GO:0009535, GO:0009941, GO:0009941, GO:0045036, GO:0009535
R.stricta.9500	Outer arm dynein light chain 1 protein	AT1G78230	Q9C9Q9_ARATH	GO:0005773, GO:0005576, GO:0008150, GO:0005773
R.stricta.9501	DNA topoisomerase	B9H4K8	B9H4K8_POPTR	GO:0000712;GO:0003917;GO:0005694;GO:0006265;GO:0006281;GO:0007067;GO:0008270
R.stricta.9502	polyamine oxidase 4	AT1G65840	PAO4_ARATH	GO:0005777, GO:0006598, GO:0055114, GO:0005634, GO:0009805, GO:0009698, GO:0042398, GO:0046592, GO:0009611, GO:0006598, GO:0005777, GO:0006598, GO:0006598, GO:0042398, GO:0009805, GO:0046592, GO:0006598, GO:0009698, GO:0008131, GO:0006598
R.stricta.9503	Ethylene receptor isoform 1	A1E4D6	A1E4D6_COFCA	GO:0000155;GO:0000156;GO:0005524;GO:0005789;GO:0006355;GO:0009873;GO:0023014;GO:0035556
R.stricta.9504	Protein of unknown function (DUF688)	AT2G30990	B3H6L8_ARATH	GO:0003674, GO:0006569, GO:0005634, GO:0008150, GO:0005634, GO:0006569, GO:0005634, GO:0009684, GO:0009684
R.stricta.9505	CLIP-associated protein	AT2G20190	Q8RWY6_ARATH	GO:0048767, GO:0009932, GO:0043622, GO:0043622, GO:0009506, GO:0009825, GO:0005938, GO:0005938, GO:0007067, GO:0030243, GO:0000271, GO:0009932, GO:0009524, GO:0050821, GO:0009832, GO:0005886, GO:0009524, GO:0005737, GO:0051010, GO:0016049, GO:0005876, GO:0071555, GO:0016049, GO:0043622, GO:0043622, GO:0007026, GO:0071555, GO:0007026, GO:0007067, GO:0048767, GO:0043481, GO:0010817, GO:0030243
R.stricta.9506	Tex protein-relatedtranscription accessory protein, putative	B9RZW3	B9RZW3_RICCO	GO:0003723;GO:0003735;GO:0005840;GO:0006412
R.stricta.9507	Ubiquitin-protein ligase bre-1, putative	B9SY00	B9SY00_RICCO	GO:0008270;GO:0016874
R.stricta.9508	thylakoid lumen 15.0 kDa protein	AT5G52970	TL15B_ARATH	GO:0019288, GO:0009543, GO:0009579, GO:0009543, GO:0009507, GO:0009793, GO:0006098, GO:0009507, GO:0009543, GO:0010027, GO:0006364, GO:0016226, GO:0009543, GO:0009543, GO:0009543, GO:0009507, GO:0010027, GO:0048481, GO:0009543, GO:0006364, GO:0009543, GO:0010228, GO:0015995, GO:0019288, GO:0006098, GO:0016226, GO:0003674, GO:0008150, GO:0031977, GO:0009579, GO:0015995
R.stricta.9509	SEC14 cytosolic factor, putative	B9SWQ7	B9SWQ7_RICCO	NA
R.stricta.9510	Protein phosphatase 2c, putative	B9S4N3	B9S4N3_RICCO	GO:0004674;GO:0004721;GO:0005524
R.stricta.9511	unknown protein	AT3G13410	Q93WB8_ARATH	GO:0007033, GO:0006816, GO:0016049, GO:0000902, GO:0007033, GO:0009651, GO:0008150, GO:0003674, GO:0005783, GO:0005783, GO:0009651, GO:0007030, GO:0048193, GO:0000902, GO:0007030, GO:0048193
R.stricta.9512	Pentatricopeptide repeat (PPR) superfamily protein	AT2G13600	PP151_ARATH	GO:0005739, GO:0080156, GO:0010182, GO:0010182, GO:0005739, GO:0003674, GO:0080156
R.stricta.9513	Cullin 4	A9LK40	A9LK40_SOLLC	GO:0006511;GO:0031461
R.stricta.9514	unknown protein	AT3G56820	Q94EG4_ARATH	GO:0008150, GO:0005802, GO:0005794, GO:0005768, GO:0005768, GO:0005794, GO:0005739, GO:0003674
R.stricta.9515	catalytics	AT4G03200	Q8W4J1_ARATH	GO:0003824, GO:0003824, GO:0009507, GO:0005576, GO:0005576, GO:0009507
R.stricta.9516	Pentatricopeptide repeat (PPR) superfamily protein	AT3G09060	PP221_ARATH	GO:0003674, GO:0005739, GO:0008150
R.stricta.9517	Leucine-rich repeat protein kinase family protein	AT5G67200	Y5720_ARATH	GO:0004672, GO:0005524, GO:0010051, GO:0048519, GO:0004674, GO:0010073, GO:0051567, GO:0004672, GO:0009944, GO:0006342, GO:0006468, GO:0005524, GO:0005886, GO:0004674, GO:0006468, GO:0006468, GO:0051567, GO:0005886, GO:0006468, GO:0005886, GO:0009855, GO:0006342, GO:0005524, GO:0016772, GO:0048439, GO:0010014, GO:0006468, GO:0009887, GO:0005524, GO:0007169, GO:0051567, GO:0051567, GO:0006342, GO:…
R.stricta.9518	Nucleic acid binding protein, putative	B9R7R3	B9R7R3_RICCO	GO:0003676;GO:0005622;GO:0008270
R.stricta.9519		AT1G13120	Q0WPZ7_ARATH	GO:0005515, GO:0009560, GO:0005634, GO:0005643, GO:0006312, GO:0009793, GO:0009560, GO:0005643, GO:0005635, GO:0005635, GO:0048316, GO:0005643
R.stricta.9520	F-box/RNI-like superfamily protein	AT1G21410	Q9LPL4_ARATH	GO:0005515, GO:0045892, GO:0010311, GO:0071365, GO:0031146, GO:0005634, GO:0031146, GO:0005515, GO:0051781, GO:0031146, GO:0045892, GO:0016567, GO:0031146, GO:0045892, GO:0004842, GO:0005515, GO:0016567, GO:0005737, GO:0005515, GO:0005634, GO:0031146, GO:0016567, GO:0019005, GO:0031146, GO:0005515, GO:0019005
R.stricta.9521	Heat shock protein binding protein, putative	B9SVD0	B9SVD0_RICCO	GO:0006457;GO:0006950
R.stricta.9522	1,2-alpha-L-fucosidases	AT4G34260	FUCO2_ARATH	GO:0003824, GO:0047513, GO:0004560, GO:0005576
R.stricta.9523	Aspartokinase	K4AS91	K4AS91_SOLLC	GO:0004072;GO:0008652;GO:0016597
R.stricta.9524	Oxysterol-binding protein, putative	B9RJA1	B9RJA1_RICCO	GO:0005543
R.stricta.9525	4-hydroxyphenylpyruvate dioxygenase (Fragment)	F1BPV1	F1BPV1_SOLPN	GO:0003868;GO:0009072;GO:0046872
R.stricta.9526	DDT domain-containing protein	AT5G08630	Q9FNM6_ARATH	GO:0008150, GO:0003674, GO:0005634
R.stricta.9527	Tetratricopeptide repeat (TPR)-like superfamily protein	AT1G08070	PPR21_ARATH	GO:0009507, GO:0031425, GO:0031425, GO:0003674
R.stricta.9528	Eukaryotic release factor 1 (eRF1) family protein	AT4G27650	Q9ZT87_ARATH	GO:0006415, GO:0006415, GO:0006415, GO:0006415, GO:0005634, GO:0007126, GO:0003747
R.stricta.9529	Pentatricopeptide repeat-containing protein, putative	B9SPQ9	B9SPQ9_RICCO	NA
R.stricta.9530	Histone H2A	D7MEI1	D7MEI1_ARALL	GO:0000786;GO:0003677;GO:0005634;GO:0006334
R.stricta.9531	Protein kinase	J7M5Y4	J7M5Y4_NICBE	GO:0004672;GO:0005524
R.stricta.9532	DENN (AEX-3) domain-containing protein	AT5G35560	Q9FJA0_ARATH	GO:0003674, GO:0008150, GO:0005634
R.stricta.9533	Cytosine-specific methyltransferase	K4DI54	K4DI54_SOLLC	GO:0003677;GO:0005634;GO:0006306;GO:0008168
R.stricta.9534	Putative uncharacterized protein	B9RZT5	B9RZT5_RICCO	NA
R.stricta.9535	P-loop containing nucleoside triphosphate hydrolases superfamily protein	AT3G58570	RH52_ARATH	GO:0005524, GO:0009507, GO:0008026, GO:0003676, GO:0005524, GO:0004386, GO:0008026
R.stricta.9536	Peptidyl-prolyl cis-trans isomerase	K4AZ74	K4AZ74_SOLLC	GO:0006457
R.stricta.9537	Pentatricopeptide repeat (PPR) superfamily protein	AT4G32450	PP346_ARATH	GO:0005739, GO:0008150
R.stricta.9538	Unknown	NA	NA	NA
R.stricta.9539	Histidine kinase-, DNA gyrase B-, and HSP90-like ATPase family protein	AT5G50780	Q9FGW3_ARATH	GO:0005524, GO:0008150, GO:0005524, GO:0005634, GO:0005524, GO:0005524
R.stricta.9540	Protein of unknown function (duplicated DUF1399)	AT2G22660	Q2V469_ARATH	GO:0003674, GO:0005886, GO:0008150, GO:0005737, GO:0005886, GO:0005634
R.stricta.9541	Zinc finger (C3HC4-type RING finger) family protein	AT2G38970	Q8S9I2_ARATH	GO:0008270, GO:0008270, GO:0004842, GO:0005576
R.stricta.9542	Plant protein of unknown function (DUF863)	AT1G26620	Q9FZE6_ARATH	GO:0005575, GO:0008150, GO:0003674
R.stricta.9543	BTB/POZ domain-containing protein	AT1G63850	Q9CAJ9_ARATH	GO:0008150, GO:0005634
R.stricta.9544	Kinase-related protein of unknown function (DUF1296)	AT3G13990	Q8L7T4_ARATH	GO:0005829, GO:0008150, GO:0005634, GO:0005634, GO:0005634, GO:0003674
R.stricta.9545	Major facilitator superfamily protein	AT3G21670	Q9LVE0_ARATH	GO:0006857, GO:0016020, GO:0016020, GO:0005215, GO:0005886, GO:0006857, GO:0005215, GO:0005215
R.stricta.9546	Double Clp-N motif-containing P-loop nucleoside triphosphate hydrolases superfamily protein	AT3G52490	Q9SVD0_ARATH	GO:0019538, GO:0005737
R.stricta.9547	ATP-dependent RNA helicase, mitochondrial, putative	AT5G39840	Q9FLF1_ARATH	GO:0004004, GO:0005739, GO:0003676, GO:0005524, GO:0009220, GO:0009220, GO:0005524, GO:0016817, GO:0005739, GO:0004386
R.stricta.9548	FUNCTIONS IN: molecular_function unknown	AT3G54500	Q9M1H7_ARATH	GO:0003674, GO:0005634, GO:0005634, GO:0008150, GO:0005634, GO:0005634
R.stricta.9549	Mitochondrial deoxynucleotide carrier, putative	B9RHU3	B9RHU3_RICCO	GO:0016021;GO:0055085
R.stricta.9550	RING/U-box superfamily protein	AT4G03000	Q0WPJ7_ARATH	GO:0008270, GO:0005634, GO:0008270, GO:0005634, GO:0008150
R.stricta.9551	unknown protein	AT5G53930	Q9FN33_ARATH	GO:0005634
R.stricta.9552	FtsJ-like methyltransferase family protein	AT4G25730	Q8VZJ4_ARATH	GO:0005634, GO:0032259, GO:0003676, GO:0019243, GO:0019243, GO:0001510, GO:0006364, GO:0008168, GO:0008168, GO:0005634, GO:0006364, GO:0001510
R.stricta.9553	Cullin 1B	Q711G7	Q711G7_TOBAC	GO:0006511;GO:0031461
R.stricta.9554	ETHYLENE-INSENSITIVE3-like 3	AT1G73730	EIL3_ARATH	GO:0009738, GO:0006355, GO:0007165, GO:0035556, GO:0009723, GO:0003677, GO:0009867, GO:0009651, GO:0006355, GO:0042762, GO:0009873, GO:0009738, GO:0000303, GO:0006355, GO:0006612, GO:0009414, GO:0009873, GO:0043069, GO:0009414, GO:0009651, GO:0009970, GO:0050832, GO:0009862, GO:0009862, GO:0010363, GO:0009409, GO:0009753, GO:0009873, GO:0030968, GO:0009970, GO:0003700, GO:0003700, GO:0009737, GO:…
R.stricta.9555	HEAT SHOCK PROTEIN 89.1	AT3G07770	Q0WRS4_ARATH	GO:0005524, GO:0006457, GO:0005739, GO:0006457, GO:0009570, GO:0009570, GO:0005524, GO:0009507, GO:0006457, GO:0006457, GO:0005739, GO:0005524, GO:0005524, GO:0051082, GO:0005524, GO:0005524, GO:0009570, GO:0005618, GO:0005739, GO:0006457, GO:0005739, GO:0006457, GO:0009570
R.stricta.9556	BEL1-like homeodomain 1	AT2G35940	BLH1_ARATH	GO:0010363, GO:0009862, GO:0006355, GO:0005634, GO:0019344, GO:0006355, GO:0009743, GO:0019344, GO:0043565, GO:0006355, GO:0010363, GO:0043565, GO:0009733, GO:0006612, GO:0003677, GO:0006355, GO:0000303, GO:0009610, GO:0006612, GO:0003700, GO:0006355, GO:0010197, GO:0009963, GO:0046982, GO:0009737, GO:0005634, GO:0005737, GO:0006355, GO:0003700, GO:0003700, GO:0003677, GO:0010197, GO:0006355, GO:…
R.stricta.9557	pentatricopeptide (PPR) repeat-containing protein	AT1G74600	PP121_ARATH	GO:0080156, GO:0005739, GO:0080156, GO:0009507, GO:0005739
R.stricta.9558	DNA ligase	K4D9P5	K4D9P5_SOLLC	GO:0003677;GO:0003910;GO:0005524;GO:0006260;GO:0006310;GO:0051103
R.stricta.9559	PHCLF3	Q76I94	Q76I94_PETHY	GO:0031519
R.stricta.9560	Glutamyl-tRNA reductase	A5BZY3	A5BZY3_VITVI	GO:0006782;GO:0006979;GO:0008883;GO:0009416;GO:0015995;GO:0050661
R.stricta.10715	NPK1-related protein kinase 1	AT1G09000	ANP1_ARATH	GO:0004713, GO:0071555, GO:0004674, GO:0006468, GO:0007155, GO:0009908, GO:0006468, GO:0045010, GO:0016301, GO:0010090, GO:0005524, GO:0016772, GO:0005524, GO:0004709, GO:0048765, GO:0010090, GO:0046777, GO:0010090, GO:0006468, GO:0004709, GO:0004674, GO:0004674, GO:0004672, GO:0005737, GO:0045010, GO:0046777, GO:0006979, GO:0004672, GO:0004713, GO:0046777, GO:0071555, GO:0048765, GO:0004674
R.stricta.10716	RING/FYVE/PHD-type zinc finger family protein	AT1G77250	Q1JPM3_ARATH	GO:0006355, GO:0003677, GO:0008270, GO:0006355, GO:0005634, GO:0006355
R.stricta.10717	IQ-domain 10	AT3G15050	Q9LKA0_ARATH	GO:0005634, GO:0045492, GO:0005516, GO:0045492, GO:0010413, GO:0008150, GO:0010413
R.stricta.10718	unknown protein	AT3G32930	Q9LHC4_ARATH	GO:0009941, GO:0009941, GO:0009941, GO:0009941, GO:0009941, GO:0009507, GO:0009941, GO:0009941, GO:0008150, GO:0003674, GO:0009941
R.stricta.10719	Haloacid dehalogenase-like hydrolase (HAD) superfamily protein	AT2G38740	Q9ZVJ5_ARATH	GO:0005737, GO:0008152, GO:0016787, GO:0005829, GO:0005886, GO:0016787, GO:0003824
R.stricta.10720	Hydroxymethylglutaryl-CoA reductase	Q6GX36	Q6GX36_CATRO	GO:0004420;GO:0008299;GO:0015936;GO:0016021;GO:0050661
R.stricta.10721	CDPK-related kinase	AT3G50530	Q9M117_ARATH	GO:0004674, GO:0010228, GO:0006468, GO:0005886, GO:0005886, GO:0016926, GO:0005524, GO:0006499, GO:0005509, GO:0016301, GO:0050665, GO:0006468, GO:0004674, GO:0006468, GO:0004674, GO:0005524, GO:0005524, GO:0016772, GO:0050665, GO:0004672, GO:0006499, GO:0004723, GO:0004672, GO:0006468, GO:0004713, GO:0005524, GO:0004674, GO:0006468, GO:0016926, GO:0016772, GO:0006499, GO:0004713, GO:0016926, GO:…
R.stricta.10722	Uncharacterized protein	K4D468	K4D468_SOLLC	NA
R.stricta.10723	P-loop containing nucleoside triphosphate hydrolases superfamily protein	AT3G19720	Q84N64_ARATH	GO:0005777, GO:0005515, GO:0005525, GO:0009707, GO:0009707, GO:0016559, GO:0003924, GO:0009707, GO:0005525, GO:0007623, GO:0042802, GO:0010020, GO:0005525, GO:0005777, GO:0005737, GO:0005515, GO:0005515, GO:0009707, GO:0005515, GO:0003924, GO:0009707, GO:0005525, GO:0003924, GO:0009507, GO:0010020, GO:0016559, GO:0005515, GO:0005515, GO:0005515, GO:0005739, GO:0005515, GO:0005525, GO:0005737, GO:…
R.stricta.10724	Pyruvate dehydrogenase, putative	B9RNK3	B9RNK3_RICCO	GO:0004739;GO:0006096;GO:0043231
R.stricta.10725	microtubule-associated proteins 70-2	AT1G24764	Q8L7S4_ARATH	GO:0008017, GO:0007010, GO:0007010, GO:0005634, GO:0005874
R.stricta.10726	RNA helicase family protein	AT4G18465		GO:0005829, GO:0003724, GO:0005524, GO:0004386, GO:0008026, GO:0009506, GO:0003676, GO:0005634, GO:0005524
R.stricta.10727	cullin 3	AT1G26830	Q9ZVH4_ARATH	GO:0006511, GO:0005515, GO:0005634, GO:0000151, GO:0006511, GO:0005515, GO:0009639, GO:0009639, GO:0005515, GO:0009911, GO:0005515, GO:0005515, GO:0005829, GO:0031625, GO:0006511, GO:0008284, GO:0005515, GO:0005515, GO:0009960, GO:0005515, GO:0005515, GO:0005515, GO:0009793, GO:0005515, GO:0006511, GO:0005515, GO:0005515, GO:0005515, GO:0007049, GO:0031461, GO:0005515, GO:0005515, GO:0005515, GO:…
R.stricta.10728	Calcium-dependent protein kinase 1	D1MEN6	D1MEN6_PANGI	GO:0004674;GO:0005509;GO:0005524
R.stricta.10729	Endo-1,3-1,4-beta-d-glucanase, putative	B9RSS3	B9RSS3_RICCO	GO:0008806
R.stricta.10730	Leucine-rich repeat protein kinase family protein	AT5G45780	Y5457_ARATH	GO:0005886, GO:0004672, GO:0005524, GO:0004674, GO:0006468, GO:0006468, GO:0004674, GO:0005524, GO:0009560, GO:0005524, GO:0004674, GO:0006468, GO:0009560, GO:0006468, GO:0004672, GO:0006468, GO:0005524, GO:0016772, GO:0004674, GO:0007169, GO:0006468, GO:0016301
R.stricta.10731	DnaJ domain	AT3G11450	Q9CAY2_ARATH	GO:0005634, GO:0006457, GO:0031072, GO:0003677, GO:0006457, GO:0006457
R.stricta.10732	Domain of unknown function (DUF23)	AT4G20170	O65431_ARATH	GO:0042546, GO:0005575
R.stricta.10733	Tubulin beta chain, putative	B9R897	B9R897_RICCO	GO:0003924;GO:0005198;GO:0005525;GO:0005737;GO:0005874;GO:0007018;GO:0051258
R.stricta.10734	S-adenosyl-L-methionine-dependent methyltransferases superfamily protein	AT5G26180	Q8GYE8_ARATH	GO:0005737, GO:0005737, GO:0003674, GO:0008150
R.stricta.10735	ascorbate peroxidase 6	AT4G32320	APX6_ARATH	GO:0004601, GO:0006979, GO:0016688, GO:0055114, GO:0005829, GO:0005576, GO:0020037
R.stricta.10736	Unknown	NA	NA	NA
R.stricta.10737	Serine/threonine-protein kinase cdk9, putative	B9REV9	B9REV9_RICCO	GO:0005524;GO:0008353
R.stricta.10738	Rubber elongation factor protein (REF)	AT1G67360	Y1736_ARATH	GO:0005773, GO:0005737, GO:0005773, GO:0008150, GO:0005737, GO:0005773, GO:0005773
R.stricta.10739	Putative uncharacterized protein	F6H388	F6H388_VITVI	NA
R.stricta.10740	Protein VERNALIZATION-INSENSITIVE, putative	B9RJY2	B9RJY2_RICCO	NA
R.stricta.10741	Putative uncharacterized protein	F6I0L3	F6I0L3_VITVI	NA
R.stricta.10742	Microtubule-associated protein MAP65-1a	Q9FEV9	Q9FEV9_TOBAC	GO:0000910
R.stricta.10743	TPX2 (targeting protein for Xklp2) protein family	AT1G70950	Q67Y69_ARATH	GO:0005634, GO:0008150, GO:0003674
R.stricta.10744	CONTAINS InterPro DOMAIN/s: Uncharacterised conserved protein UCP022260 (InterPro:IPR016802)	AT3G54000	Q3EAJ7_ARATH	GO:0005634, GO:0005634, GO:0008150, GO:0003674, GO:0005634
R.stricta.10745	Protein binding protein, putative	B9SZD2	B9SZD2_RICCO	GO:0051260
R.stricta.10746	Tetratricopeptide repeat (TPR)-like superfamily protein	AT5G02130	Q9LZL9_ARATH	GO:0009688, GO:0009688, GO:0005575, GO:0008150
R.stricta.10747	Unknown	NA	NA	NA
R.stricta.10748	sulfate transporter 1	AT1G78000	SUT12_ARATH	GO:0008272, GO:0016020, GO:0008272, GO:0006810, GO:0010167, GO:0006857, GO:0016020, GO:0015706, GO:0009970, GO:0006810, GO:0005215, GO:0000041, GO:0009970, GO:0005215, GO:0015116, GO:0008271, GO:0055085, GO:0005886, GO:0015116, GO:0055085, GO:0008272, GO:0055085, GO:0016021, GO:0080160, GO:0055085, GO:0008271, GO:0008272, GO:0016021
R.stricta.10749	cleavage and polyadenylation specificity factor 100	AT5G23880	CPSF2_ARATH	GO:0005515, GO:0035196, GO:0035196, GO:0009640, GO:0006397, GO:0016787, GO:0009506, GO:0031047, GO:0009640, GO:0006306, GO:0022402, GO:0005515, GO:0016569, GO:0005634, GO:0010388, GO:0006342, GO:0010267, GO:0006397, GO:0006378, GO:0010388, GO:0009616, GO:0010267, GO:0005515, GO:0009220, GO:0035194, GO:0005847, GO:0006396, GO:0006378, GO:0006379, GO:0005515, GO:0009793, GO:0005515, GO:0031047, GO:…
R.stricta.10750	unknown protein	AT3G52240	Q8GYC9_ARATH	GO:0003674, GO:0005634, GO:0008150
R.stricta.10751	Pentatricopeptide repeat (PPR-like) superfamily protein	AT5G16420	PP388_ARATH	GO:0005739, GO:0008150, GO:0003674
R.stricta.10752	Calcium-dependent protein kinase 4	Q5EDD1	Q5EDD1_CAPAN	GO:0004674;GO:0005509;GO:0005524
R.stricta.10753	EDS1-like protein	Q8S3U2	Q8S3U2_NICBE	GO:0004806;GO:0006629
R.stricta.10754	Peptidase S24/S26A/S26B/S26C family protein	AT2G31140	Q84VZ6_ARATH	GO:0005774, GO:0005774, GO:0005774, GO:0003674, GO:0005739, GO:0008150
R.stricta.10755	phosphoinositide 4-kinase gamma 4	AT2G46500	Q9ZPY9_ARATH	GO:0006499, GO:0006612, GO:0050832, GO:0009862, GO:0009738, GO:0009409, GO:0042538, GO:0009867, GO:0031348, GO:0005829, GO:0006499, GO:0005829, GO:0043069, GO:0006944, GO:0042538, GO:0002679, GO:0004430, GO:0010200, GO:0016773, GO:0050832, GO:0002679, GO:0016773, GO:0000165, GO:0009507, GO:0016773, GO:0007154, GO:0009507, GO:0046854, GO:0009414, GO:0009409, GO:0009862, GO:0009862, GO:0009507, GO:…
R.stricta.10756	TATA binding protein associated factor	Q3LHL0	Q3LHL0_SOLTU	GO:0005669;GO:0006352
R.stricta.10757	Protein C9orf32, putative	B9T6A2	B9T6A2_RICCO	GO:0008168;GO:0032259
R.stricta.10758	sequence-specific DNA binding transcription factors	AT3G18380	Q8RWJ7_ARATH	GO:0043565, GO:0003700, GO:0005634, GO:0006355, GO:0006355, GO:0006355, GO:0006355, GO:0043565, GO:0006355, GO:0009560, GO:0006355, GO:0003700, GO:0043565, GO:0006355, GO:0006355, GO:0003700, GO:0009560, GO:0005634, GO:0005634, GO:0006355
R.stricta.10759	ATP binding protein, putative	B9R782	B9R782_RICCO	GO:0004672;GO:0005524
R.stricta.10760	FUNCTIONS IN: molecular_function unknown	AT1G60995	Q8GWG6_ARATH	NA
R.stricta.10761	Protein of unknown function (DUF594)	AT5G45540	Q9FHI2_ARATH	GO:0003674, GO:0008150, GO:0005739
R.stricta.10762	MYB transcription factor (Fragment)	A1DR85	A1DR85_CATRO	GO:0003677;GO:0003682
R.stricta.10763	Glucose-6-phosphate 1-dehydrogenase	Q9LL88	Q9LL88_TOBAC	GO:0004345;GO:0006098;GO:0050661
R.stricta.10764	tetraacyldisaccharide 4'-kinase family protein	AT3G20480	Q8LEA0_ARATH	GO:2001289, GO:0009029, GO:0009029, GO:0019243, GO:2001289, GO:0005739, GO:0009245, GO:0009029, GO:0019243, GO:0009029, GO:0016020, GO:0009245
R.stricta.10765	Uncharacterized protein	I3SBW7	I3SBW7_LOTJA	NA
R.stricta.10766	F-box family protein	B9HCS6	B9HCS6_POPTR	NA
R.stricta.10767	Oligopeptidase, putative	B9RMK4	B9RMK4_RICCO	GO:0004222;GO:0006508;GO:0046872
R.stricta.10768	Oxidoreductase, putative	B9SU86	B9SU86_RICCO	GO:0004601;GO:0004666;GO:0006979;GO:0020037
R.stricta.10769	Transcription factor BZIP1	Q400L1	Q400L1_CATRO	GO:0003700;GO:0043565
R.stricta.10770	cytochrome P450, family 86, subfamily A, polypeptide 8	AT2G45970	O80823_ARATH	GO:0005506, GO:0018685, GO:0019825, GO:0005576, GO:0009055, GO:0016705, GO:0006631, GO:0055114, GO:0020037, GO:0006631, GO:0018685
R.stricta.10771	Glycosyltransferase, putative	B9SQA7	B9SQA7_RICCO	GO:0009058;GO:0016740
R.stricta.10772	Phosphatidylinositol-4-phosphate 5-kinase family protein	AT1G60890	PI5K8_ARATH	GO:0046488, GO:0005524, GO:0046488, GO:0016308, GO:0016308, GO:0005524, GO:0005524, GO:0046488, GO:0005634, GO:0016307, GO:0005524, GO:0016308, GO:0016307, GO:0016308, GO:0046488, GO:0016307, GO:0016308, GO:0016308, GO:0005886, GO:0016307
R.stricta.10773	Protein ariadne-1, putative	B9RZD6	B9RZD6_RICCO	GO:0008270
R.stricta.10774	cation/H+ exchanger 20	AT3G53720	Q9M353_ARATH	GO:0030104, GO:0016021, GO:0009507, GO:0006812, GO:0035725, GO:0015299, GO:0055085, GO:0055085, GO:0006885, GO:0012505, GO:0035725, GO:0012505, GO:0006812, GO:0005451, GO:0006623, GO:0005783, GO:0015385, GO:0030007, GO:0006623, GO:0030104
R.stricta.10775	Sphingosine-1-phosphate phosphohydrolase, putative	B9SYU5	B9SYU5_RICCO	GO:0008152;GO:0016020;GO:0016787
R.stricta.10776	zinc finger (Ran-binding) family protein	AT1G55040	Q9C7M2_ARATH	GO:0008270, GO:0048046, GO:0005634, GO:0005739
R.stricta.10777	P-loop containing nucleoside triphosphate hydrolases superfamily protein	AT3G09720	RH57_ARATH	GO:0009220, GO:0008026, GO:0005524, GO:0004386, GO:0005524, GO:0005634, GO:0008026, GO:0009220, GO:0003676
R.stricta.10778	MATE efflux family protein	AT3G21690	Q9LVD9_ARATH	GO:0005774, GO:0016020, GO:0005774, GO:0006855, GO:0006855, GO:0005774, GO:0005215, GO:0055085, GO:0055085, GO:0016020, GO:0015297, GO:0015824, GO:0015238, GO:0005886, GO:0015297, GO:0009610
R.stricta.10779	RNA binding protein, putative	B9SS16	B9SS16_RICCO	GO:0003723;GO:0003964;GO:0006278;GO:0006397
R.stricta.10780	Pentatricopeptide repeat (PPR) superfamily protein	AT1G77010	PP127_ARATH	GO:0005739, GO:0008150
R.stricta.10781	Pentatricopeptide repeat (PPR-like) superfamily protein	AT4G11690	PP306_ARATH	GO:0005739, GO:0008150
R.stricta.10782	Glycosyltransferase, CAZy family GT47	B9GRC8	B9GRC8_POPTR	GO:0009826;GO:0009863;GO:0009969;GO:0010256;GO:0016757;GO:0030173;GO:0042353
R.stricta.10783	transducin family protein / WD-40 repeat family protein	AT4G34280	Q8GYY7_ARATH	GO:0005739, GO:0080008, GO:0080008, GO:0008150, GO:0000166
R.stricta.10784	Tm-1 protein	K4Q2T9	K4Q2T9_SOLHA	NA
R.stricta.10785	chloroplast thylakoid lumen protein	AT4G02530	TL16_ARATH	GO:0009941, GO:0031977, GO:0009570, GO:0009535, GO:0009535, GO:0015995, GO:0009534, GO:0009507, GO:0042742, GO:0009814, GO:0016117, GO:0042742, GO:0009535, GO:0003674, GO:0009535, GO:0010027, GO:0006636, GO:0009941, GO:0009535, GO:0009534, GO:0009570, GO:0009534, GO:0009534, GO:0009570, GO:0009543, GO:0009579, GO:0009409, GO:0009543, GO:0009535, GO:0009535, GO:0008150, GO:0009543, GO:0009579, GO:…
R.stricta.10786	PYRIMIDINE B	AT3G20330	Q683J9_ARATH	GO:0016597, GO:0016036, GO:0009220, GO:0004070, GO:0006207, GO:0009220, GO:0009570, GO:0006520, GO:0006520, GO:0005829, GO:0016597, GO:0016743, GO:0009570, GO:0016743, GO:0009507, GO:0016036, GO:0006520, GO:0009507, GO:0006207, GO:0006164, GO:0009570, GO:0009570, GO:0009570, GO:0009220, GO:0006164, GO:0009570, GO:0005515, GO:0004070, GO:0006520, GO:0009570, GO:0009220, GO:0009570
R.stricta.10787	Putative uncharacterized protein	A5AZ16	A5AZ16_VITVI	GO:0003723;GO:0003964;GO:0005634;GO:0006278;GO:0008270;GO:0015074
R.stricta.10788	general control non-repressible 3	AT1G64550	AB3F_ARATH	GO:0006606, GO:0005737, GO:0046686, GO:0007010, GO:0017111, GO:0006406, GO:0009651, GO:0006406, GO:0006094, GO:0042742, GO:0006606, GO:0005215, GO:0010498, GO:0005524, GO:0046686, GO:0000166, GO:0005524, GO:0016887, GO:0010498, GO:0042742, GO:0006096, GO:0006406, GO:0007010, GO:0006096, GO:0005215, GO:0010498, GO:0009651, GO:0005829
R.stricta.10789	Eukaryotic aspartyl protease family protein	AT5G43100	Q9FMH3_ARATH	GO:0006508, GO:0004190, GO:0005794, GO:0009507, GO:0005794, GO:0005802, GO:0005768, GO:0006508, GO:0005768
R.stricta.10790	pescadillo-related	AT5G14520	Q9LYK7_ARATH	GO:0005622, GO:0005634, GO:0006606, GO:0006606, GO:0051604, GO:0051604, GO:0003713, GO:0042254
R.stricta.10791	Tousled-like protein	B2YHW0	B2YHW0_SOLLC	GO:0004674;GO:0005524
R.stricta.10792	Phosphoenolpyruvate carboxylase family protein	AT3G61530	Q9M315_ARATH	GO:0015940, GO:0015940, GO:0015940, GO:0015940, GO:0015940, GO:0003864, GO:0003824, GO:0009507, GO:0005739, GO:0003864, GO:0015940, GO:0015940, GO:0015940, GO:0003864, GO:0003864, GO:0009507, GO:0003824, GO:0008270, GO:0050897
R.stricta.10793	heteroglycan glucosidase 1	AT3G23640	Q93Y12_ARATH	GO:0009507, GO:0005634, GO:0009507, GO:0004553, GO:0005975, GO:0004553, GO:0005975, GO:0004553, GO:0005634
R.stricta.10794	Protein phosphatase 2c, putative	B9SXA9	B9SXA9_RICCO	GO:0004722;GO:0006470;GO:0046872
R.stricta.10795	Calcineurin-like metallo-phosphoesterase superfamily protein	AT3G03305	Q0WVZ1_ARATH	GO:0004722, GO:0016787, GO:0005575
R.stricta.10796	exocyst subunit exo70 family protein F1	AT5G50380	Q0WPV2_ARATH	GO:0006904, GO:0006904, GO:0000145, GO:0009644, GO:0042542, GO:0005737, GO:0000145, GO:0006887, GO:0005829, GO:0000145, GO:0005886, GO:0000145, GO:0006887
R.stricta.10797	Glycosyltransferase QUASIMODO1, putative	B9T3B4	B9T3B4_RICCO	GO:0016757
R.stricta.10798	Big map kinase/bmk, putative	B9SR58	B9SR58_RICCO	GO:0000165;GO:0004707;GO:0005524
R.stricta.10799	acetyl Co-enzyme a carboxylase carboxyltransferase alpha subunit	AT2G38040	Q9LD43_ARATH	GO:0009317, GO:0009941, GO:0009570, GO:0006744, GO:0009507, GO:0016874, GO:0009570, GO:0009941, GO:0009317, GO:0006633, GO:0003989, GO:0016874, GO:0009570, GO:0006633, GO:0009507, GO:0009941, GO:0009507, GO:0003989, GO:0003989, GO:0009570, GO:0006633, GO:0009941, GO:0009941, GO:0009941, GO:0009507, GO:0009536, GO:0009941, GO:0009570, GO:0006744, GO:0009941, GO:0009941, GO:0009317, GO:0009507, GO:…
R.stricta.10800	galacturonosyltransferase 7	AT2G38650	Q9ZVI7_ARATH	GO:0005794, GO:0047262, GO:0016926, GO:0016757, GO:0016926, GO:0016926, GO:0005794, GO:0005802, GO:0016051, GO:0016757, GO:0005768, GO:0050665, GO:0005794, GO:0016757, GO:0010228, GO:0050665, GO:0005768, GO:0016757, GO:0005794
R.stricta.10801	P-loop containing nucleoside triphosphate hydrolases superfamily protein	AT5G27550		GO:0003777, GO:0007018, GO:0003777, GO:0005737, GO:0005524, GO:0005524
R.stricta.10802	unknown protein	AT3G52610	Q8H1S5_ARATH	GO:0005634, GO:0003674, GO:0008150
R.stricta.10803	Putative chaperon P13.9	Q9ATG0	Q9ATG0_CASSA	NA
R.stricta.10804	Protein kinase	Q40541	Q40541_TOBAC	GO:0004674;GO:0005524
R.stricta.10805	Calcium-binding EF-hand family protein	AT5G28900	Q8VZQ4_ARATH	GO:0005509, GO:0005737, GO:0005634, GO:0008150, GO:0005509, GO:0005634
R.stricta.10806	Mitochondrial intermediate peptidase, putative	B9R9Q2	B9R9Q2_RICCO	GO:0004222;GO:0006508;GO:0046872
R.stricta.10807	Amine oxidase	B9RBR2	B9RBR2_RICCO	GO:0005507;GO:0008131;GO:0009308;GO:0048038
R.stricta.10808	6-phosphogluconate dehydrogenase family protein	AT2G41540	O22216_ARATH	GO:0051287, GO:0009331, GO:0016614, GO:0051287, GO:0016616, GO:0051287, GO:0004367, GO:0006072, GO:0009331, GO:0055114, GO:0005975, GO:0004367, GO:0006072, GO:0006072, GO:0005829, GO:0046168, GO:0046168, GO:0005737, GO:0006072, GO:0009413, GO:0009331, GO:0016491, GO:0051287, GO:0055114, GO:0005737, GO:0051287, GO:0016614, GO:0006072, GO:0051287, GO:0046168, GO:0046168, GO:0004367, GO:0009331, GO:…
R.stricta.10809	Glycosyltransferase	F4YF68	F4YF68_9APIA	GO:0016740
R.stricta.10810	basic helix-loop-helix (bHLH) DNA-binding superfamily protein	AT5G08130	C0SVN9_ARATH	GO:0005634, GO:0005515, GO:0005634, GO:0005515, GO:0009742, GO:0003700, GO:0009855, GO:0005634, GO:0005515, GO:0005515, GO:0006355, GO:0003700, GO:0005634, GO:0009944, GO:0009742, GO:0003700, GO:0010072, GO:0005634, GO:0005515, GO:0003677, GO:0006355, GO:0005634, GO:0006355
R.stricta.10811	shaggy-like kinase 13	AT5G14640	KSG5_ARATH	GO:0006972, GO:0004674, GO:0004674, GO:0016772, GO:0005524, GO:0005829, GO:0009651, GO:0006468, GO:0005524, GO:0004674, GO:0006972, GO:0004672, GO:0004672, GO:0004672, GO:0006468, GO:0006468, GO:0046777, GO:0046777, GO:0009507, GO:0046777, GO:0004672, GO:0004674, GO:0009651
R.stricta.10812	HCP-like superfamily protein	AT1G18260	Q9LM25_ARATH	GO:0030433, GO:0005783, GO:0005783, GO:0030433, GO:0030433, GO:0030433, GO:0042538, GO:0016020, GO:0006888, GO:0030433, GO:0030433, GO:0042538, GO:0006888
R.stricta.10813	Major facilitator superfamily protein	AT2G20780	PLT4_ARATH	GO:0055085, GO:0022857, GO:0016020, GO:0015144, GO:0015144, GO:0005886, GO:0005351, GO:0055085, GO:0005215, GO:0016021, GO:0016020, GO:0022891, GO:0006810
R.stricta.10814	NAD(P)-binding Rossmann-fold superfamily protein	AT1G30620	A8MR41_ARATH	GO:0005794, GO:0052542, GO:0003978, GO:0005794, GO:0005794, GO:0019567, GO:0003824, GO:0000166, GO:0003978, GO:0050373, GO:0019567, GO:0005794, GO:0044237, GO:0006012, GO:0006012, GO:0050662, GO:0005794, GO:0006012, GO:0044237, GO:0003978, GO:0000166, GO:0003824, GO:0050662, GO:0035556, GO:0009738, GO:0009738, GO:0003824, GO:0009723, GO:0000166, GO:0009225, GO:0005794, GO:0050662, GO:0044237, GO:…
R.stricta.10815	RNA polymerase II transcription mediators	AT5G20170	Q3E9A6_ARATH	GO:0001104, GO:0006357, GO:0016592, GO:0016592, GO:0005634, GO:0006357, GO:0006357
R.stricta.10816	MAC/Perforin domain-containing protein	AT1G29690	CADH1_ARATH	GO:0010310, GO:0010337, GO:0009626, GO:0009862, GO:0052542, GO:0006955, GO:0042742, GO:0010337, GO:0009862, GO:0050832, GO:0031348, GO:0009862, GO:0050832, GO:0010310, GO:0010363, GO:0008219, GO:0009867, GO:0043069, GO:0006944, GO:0006944, GO:0006612, GO:0002679, GO:0000165, GO:0010363, GO:0010200, GO:0006612, GO:0009626, GO:0009862, GO:0009867, GO:0042742, GO:0002679
R.stricta.10817	Sil1, putative	B9RG44	B9RG44_RICCO	NA
R.stricta.10818	Polynucleotidyl transferase, ribonuclease H-like superfamily protein	AT3G25430	PARNL_ARATH	GO:0003676, GO:0009451, GO:0005634, GO:0004540, GO:0009451, GO:0009507
R.stricta.10819	nudix hydrolase homolog 3	AT1G79690	NUDT3_ARATH	GO:0016787, GO:0008239, GO:0005829, GO:0005773, GO:0006508, GO:0005515, GO:0005737, GO:0016787, GO:0005829, GO:0005773, GO:0005737
R.stricta.10820	Pyruvate decarboxylase 1	Q84V95	Q84V95_LOTCO	GO:0000287;GO:0004737;GO:0008152;GO:0030976
R.stricta.10821	heat shock protein 70	AT3G12580	Q9LHA8_ARATH	GO:0009615, GO:0009644, GO:0009617, GO:0006457, GO:0009408, GO:0031625, GO:0006457, GO:0006457, GO:0005886, GO:0009408, GO:0005774, GO:0046686, GO:0005886, GO:0005524, GO:0042542, GO:0005739, GO:0005618, GO:0009408, GO:0005829, GO:0006457, GO:0016567, GO:0016567, GO:0048046, GO:0009408, GO:0034976, GO:0009408, GO:0006457, GO:0009408, GO:0016567, GO:0034976, GO:0005794, GO:0005524, GO:0005829, GO:…
R.stricta.10822	Predicted protein	B9N360	B9N360_POPTR	NA
R.stricta.10823	Peptidyl-tRNA hydrolase II (PTH2) family protein	AT4G32900	Q3E6Z5_ARATH	GO:0009507, GO:0009507, GO:0004045, GO:0004045
R.stricta.10824	DNAJ heat shock N-terminal domain-containing protein	AT1G65280	Q0WVU7_ARATH	GO:0010048, GO:0006457, GO:0006457, GO:0031072, GO:0005634, GO:0006457, GO:0010048, GO:0007346
R.stricta.10825	Auxin influx carrier protein	C0SU68	C0SU68_ZINEL	GO:0016021
R.stricta.10826	FTSH protease 6	AT5G15250	FTSH6_ARATH	GO:0017111, GO:0008233, GO:0008270, GO:0004222, GO:0006508, GO:0016020, GO:0008237, GO:0016887, GO:0008270, GO:0009507, GO:0000166, GO:0009408, GO:0006508, GO:0000166, GO:0016020, GO:0009644, GO:0017111, GO:0005524, GO:0005524, GO:0005524, GO:0010304, GO:0005524, GO:0006457, GO:0030163, GO:0009408, GO:0006457, GO:0010304, GO:0030163, GO:0009507, GO:0016021, GO:0030163, GO:0042542, GO:0008270, GO:…
R.stricta.10827	tRNA pseudouridine synthase d, putative	B9RER1	B9RER1_RICCO	GO:0001522;GO:0003723;GO:0009982
R.stricta.10828	High molecular weight heat shock protein	Q9M6R1	Q9M6R1_MALDO	GO:0005524;GO:0006950
R.stricta.10829	JHL18I08.2 protein	E6NU58	E6NU58_9ROSI	GO:0004176;GO:0006508
R.stricta.10830	Tetratricopeptide repeat (TPR)-like superfamily protein	AT2G31240	Q8VZQ8_ARATH	GO:0034976, GO:0042542, GO:0009507, GO:0006457, GO:0009220, GO:0006457, GO:0009408, GO:0008150, GO:0009644, GO:0009220, GO:0006457, GO:0009408, GO:0034976
R.stricta.10831	Tetratricopeptide repeat (TPR)-like superfamily protein	AT3G09650	PP222_ARATH	GO:0019252, GO:0009570, GO:0000023, GO:0009570, GO:0003729, GO:0019252, GO:0006397, GO:0000023, GO:0009507, GO:0006397, GO:0009570, GO:0009570
R.stricta.10832	Cytosolic purine 5-nucleotidase, putative	B9S015	B9S015_RICCO	GO:0008253
R.stricta.10833	Nucleolar GTP-binding protein 1	K4CFR8	K4CFR8_SOLLC	GO:0005525;GO:0005730
R.stricta.10834	Pentatricopeptide repeat (PPR) superfamily protein	AT3G22670	PP248_ARATH	GO:0008150, GO:0005739
R.stricta.10835	mRNAadenosine methylase	AT4G10760	MTA70_ARATH	GO:0006139, GO:0080009, GO:0009793, GO:0008757, GO:0009507, GO:0016607, GO:0005515, GO:0008168, GO:0005634, GO:0080009, GO:0016607, GO:0006139
R.stricta.10836	Plant protein of unknown function (DUF639)	AT3G18350	Q9LS55_ARATH	GO:0008150, GO:0003674, GO:0005739
R.stricta.10837	pseudo-response regulator 5	AT5G24470	APRR5_ARATH	GO:0048574, GO:0045892, GO:0005982, GO:0042752, GO:0006355, GO:0006355, GO:0006355, GO:0045892, GO:0003677, GO:0005634, GO:0005982, GO:0051170, GO:0009640, GO:0000160, GO:0005634, GO:0000156, GO:0045892, GO:0007623, GO:0006355, GO:0007623, GO:0003677, GO:0006355, GO:0009640, GO:0048574, GO:0006355, GO:0010114, GO:0000156, GO:0051170, GO:0010218, GO:0009639, GO:0007623
R.stricta.10838	Tetratricopeptide repeat (TPR)-like superfamily protein	AT4G02750	PP301_ARATH	GO:0005739
[truncated: 26,020 more rows]
