# Supplementary material for: The temporal foliar transcriptome of the perennial C3 desert plant Rhazya stricta in its natural environment
Source: BMC Plant Biol. 2014 Jan 4;14:2. doi: 10.1186/1471-2229-14-2 (PMC3906910; doi:10.1186/1471-2229-14-2)
Supplement: Additional file 3 — Is a table showing the average CPM and results of test for significant differential expression of contigs. [file 1471-2229-14-2-S3.xlsx]

## Sheet: Sheet1
Supplemental Table 3, gene expression values and significant differential expression. Column A shows ID; columns B-G show Count per million (CPM) for gene expression. Columns I-N show significance of FDR corrected P-values for gene expression based on pairwise comparisons; *** < 0.001, ** < 0.01, * < 0.05, NS > 0.05. CPM shows leaf and time and FDR shows comparison within leaf tissue between time…
ID	Apical Dusk	Apical Morning	Apical Midday	Mature Dusk	Mature Morning	Mature Midday		Apical Morning - Midday	Apical Midday - Dusk	Apical Morning- Dusk	Mature Morning - Midday	Mature Midday - Dusk	Mature Morning- Dusk
R.stricta.1	145.828	215.055	145.581	25.4313	179.634	65.7705		*	NS	NS	***	***	***
R.stricta.10	0.310388	0.473065	0.617261	0.0986712	0.619534	2.41789		NS	NS	NS	***	***	***
R.stricta.100	4.75041	2.69489	4.53197	4.41604	2.21568	3.4775		*	NS	NS	NS	NS	NS
R.stricta.1000	3.38828	1.18844	1.6578	3.03204	0.8619	1.05489		NS	**	**	NS	***	***
R.stricta.10000	46.8927	33.5912	46.4966	59.5098	16.0942	41.0963		NS	NS	NS	***	*	***
R.stricta.10001	18.1969	0.163044	3.34026	83.9387	2.88974	50.4455		***	***	***	***	NS	***
R.stricta.10002	15.7467	17.9782	22.6578	2.63619	4.62653	5.6775		NS	*	NS	NS	***	***
R.stricta.10003	90.8678	89.6512	46.6216	98.5588	89.1327	45.1715		***	***	NS	***	***	NS
R.stricta.10004	286.355	77.5938	111.332	308.852	4.03845	88.3435		NS	***	***	***	***	***
R.stricta.10005	24.3487	23.7512	22.893	20.7274	16.2008	20.903		NS	NS	NS	NS	NS	NS
R.stricta.10006	38.2784	31.9508	33.1286	28.7269	19.7267	24.9412		NS	NS	NS	NS	NS	NS
R.stricta.10007	51.2806	40.4836	35.9773	34.0222	13.4826	20.1832		NS	*	NS	NS	***	***
R.stricta.10008	6.57471	7.72616	9.50555	6.08378	4.23515	7.15237		NS	**	NS	**	NS	NS
R.stricta.10009	40.4377	31.3575	43.4558	43.72	21.7426	43.4368		*	NS	NS	***	NS	**
R.stricta.1001	0	0	0.0019201	0	0	0		***	***	***	***	***	***
R.stricta.10010	84.4065	29.6943	52.7804	122.498	34.1229	66.9345		***	***	NS	***	NS	***
R.stricta.10011	54.8664	65.7679	30.5829	76.0879	182.325	52.0268		NS	NS	NS	NS	NS	NS
R.stricta.10012	50.9617	43.7335	51.6103	43.7673	32.7282	37.0498		*	NS	NS	NS	NS	*
R.stricta.10013	37.4044	37.293	32.0603	27.1334	28.2645	29.0278		***	NS	***	***	NS	***
R.stricta.10014	33.2058	50.066	30.1605	29.7108	44.5181	23.3135		*	NS	NS	***	NS	***
R.stricta.10015	42.3846	33.2207	45.4904	36.5585	16.3158	31.2088		NS	NS	NS	*	**	***
R.stricta.10016	13.8876	14.2263	13.1823	11.7171	17.1136	15.5022		***	***	*	***	***	*
R.stricta.10017	103.194	50.9208	8.82882	44.4825	21.5586	2.59032		***	*	***	***	NS	***
R.stricta.10018	59.2054	8.52953	39.5825	99.8939	32.2165	86.5541		NS	NS	NS	***	NS	**
R.stricta.10019	126.588	121.283	97.2722	92.8765	128.535	81.2507		NS	NS	NS	NS	NS	NS
R.stricta.1002	134.348	93.4641	105.51	20.8408	15.4281	25.5149		**	NS	NS	**	*	NS
R.stricta.10020	26.3979	19.1542	31.6364	28.9072	21.5904	40.6485		NS	NS	NS	***	**	**
R.stricta.10021	185.698	173.503	166.845	5.46807	12.9375	2.21362		NS	NS	NS	NS	NS	NS
R.stricta.10022	49.815	37.4375	46.9138	55.0776	41.1156	54.066		NS	**	NS	NS	**	**
R.stricta.10023	57.8757	39.9812	35.1845	84.6968	41.791	56.1342		NS	*	NS	**	NS	*
R.stricta.10024	31.0396	31.4301	37.5895	45.5234	48.1155	42.7291		NS	*	**	***	*	***
R.stricta.10025	40.4706	63.3344	51.2872	54.9042	102.957	69.8177		NS	NS	NS	***	***	***
R.stricta.10026	10.1581	11.0511	7.73571	22.3474	51.1182	6.13861		NS	NS	NS	***	NS	**
R.stricta.10027	19.2565	16.7119	19.4012	17.2352	8.63316	17.9054		NS	NS	NS	NS	NS	NS
R.stricta.10028	12.3684	9.72605	11.7334	11.5816	9.67067	11.425		NS	NS	NS	***	NS	***
R.stricta.10029	56.2252	38.7501	48.6023	51.106	20.502	47.7962		NS	***	***	***	***	***
R.stricta.1003	0.0385404	0.0837014	0.0209604	0.086069	0.0657695	0.0277288		***	***	NS	***	***	NS
R.stricta.10030	92.0718	26.1404	36.5969	124.148	6.54455	27.7845		*	***	*	NS	***	NS
R.stricta.10031	28.7901	29.6663	49.2987	23.2507	14.1421	36.4079		NS	***	*	NS	**	*
R.stricta.10032	21.3037	38.868	73.7212	39.5221	56.8637	102.055		NS	NS	NS	NS	NS	NS
R.stricta.10033	33.5691	44.891	62.4441	29.9213	39.368	48.302		***	*	NS	NS	NS	NS
R.stricta.10034	16.6509	10.7008	14.2292	13.4398	9.20481	11.0156		**	NS	***	***	NS	***
R.stricta.10035	26.8825	19.7821	33.9488	36.4336	27.7893	41.2375		*	***	NS	**	NS	NS
R.stricta.10036	8.94405	19.0491	11.5131	5.60835	38.6824	7.30842		***	NS	***	***	**	***
R.stricta.10037	26.2595	20.0249	16.5183	24.6777	21.7158	19.2941		***	*	***	***	***	***
R.stricta.10038	399.348	47.7761	231.162	389.89	9.83365	151.489		***	*	***	***	***	***
R.stricta.10039	54.7994	120.38	73.7314	62.9952	249.865	144.667		***	NS	***	***	*	***
R.stricta.1004	4.88435	0.159395	2.02313	15.9427	0.725228	2.92208		***	***	NS	*	**	NS
R.stricta.10040	11.911	38.8994	15.1305	9.33025	41.5634	12.7652		***	NS	**	***	NS	***
R.stricta.10041	24.6368	20.2323	37.4012	33.0151	29.5547	44.7721		NS	NS	NS	***	NS	***
R.stricta.10042	97.3222	137.057	86.9855	153.182	225.157	111.003		NS	NS	NS	NS	**	*
R.stricta.10043	18.8832	21.7942	21.088	20.2159	65.5549	24.3257		***	***	NS	***	***	***
R.stricta.10044	28.3191	29.6076	25.0448	8.34253	3.16508	4.27549		**	NS	*	***	NS	**
R.stricta.10045	9.85976	9.1083	17.8816	9.08001	11.3986	21.9949		**	NS	**	**	*	NS
R.stricta.10046	37.2959	43.2279	32.896	31.6395	37.0351	26.7719		NS	NS	NS	NS	***	***
R.stricta.10047	18.6535	8.29388	14.8567	10.4076	7.54487	14.6679		***	NS	**	***	NS	***
R.stricta.10048	20.5874	27.0576	25.8982	13.15	32.429	46.1753		NS	NS	NS	NS	NS	NS
R.stricta.10049	9.94625	4.1501	9.58501	10.3401	3.15402	10.6858		NS	NS	NS	**	NS	NS
R.stricta.1005	0	1.15478	0	0	0.119549	0		NS	NS	NS	***	NS	***
R.stricta.10050	84.3329	51.9986	62.8787	182.232	161.268	143.15		NS	NS	NS	**	*	NS
R.stricta.10051	32.5499	24.9423	27.6774	28.0149	16.3984	29.2397		***	NS	**	***	NS	**
R.stricta.10052	11.9635	9.56217	11.1731	9.33738	4.0659	7.78642		***	*	NS	***	***	NS
R.stricta.10053	99.4189	77.6721	54.8949	148.762	143.447	69.1634		***	***	NS	NS	***	***
R.stricta.10054	52.5461	80.0391	42.5108	43.644	59.7941	34.5085		**	NS	NS	**	*	NS
R.stricta.10055	124.957	143.946	75.9793	39.4257	44.8994	13.0817		*	**	***	***	***	***
R.stricta.10056	56.173	52.2175	31.0704	49.351	16.936	19.1486		*	*	NS	*	*	NS
R.stricta.10057	23.6959	13.1972	29.229	23.4785	15.0092	36.8736		NS	*	NS	NS	NS	*
R.stricta.10058	21.9292	52.9231	35.9935	16.0025	79.0887	43.7701		***	***	NS	***	***	***
R.stricta.10059	66.4573	56.6093	44.9054	77.008	56.2829	52.0157		***	NS	**	**	**	NS
R.stricta.1006	0.0104756	0	0.0149541	0	0	0.0612948		NS	***	NS	NS	NS	NS
R.stricta.10060	78.9418	45.6312	47.4249	34.0021	17.3832	23.5507		NS	*	*	***	***	***
R.stricta.10061	59.3928	69.9538	22.1554	43.7381	16.478	1.71187		NS	NS	NS	NS	NS	NS
R.stricta.10062	32.2613	43.1102	31.1366	10.6236	7.88589	14.1298		*	*	NS	NS	NS	NS
R.stricta.10063	59.7513	34.4484	29.2702	44.136	34.0743	30.8407		NS	NS	NS	***	NS	*
R.stricta.10064	50.6087	30.2127	36.1789	55.7059	11.8635	26.1672		*	NS	NS	NS	NS	NS
R.stricta.10065	15.1393	12.634	14.5689	15.9099	12.9843	12.6064		NS	**	*	NS	***	*
R.stricta.10066	29.5868	26.9709	42.8989	16.005	18.9651	19.6434		***	**	NS	***	**	NS
R.stricta.10067	46.5879	39.5692	49.8334	42.3638	43.2555	35.0438		NS	NS	NS	NS	***	***
R.stricta.10068	23.2929	15.764	20.9899	26.225	16.241	22.7663		***	NS	NS	**	NS	*
R.stricta.10069	29.4878	33.5719	37.9043	26.2911	27.2331	38.2512		NS	NS	NS	NS	NS	NS
R.stricta.1007	0.224474	0.560436	0.451906	0.212232	0.542341	0.324423		NS	NS	NS	*	NS	*
R.stricta.10070	47.4595	52.7824	23.6303	15.9821	19.4723	9.29328		*	NS	NS	**	NS	NS
R.stricta.10071	6.23964	5.31041	5.48241	5.89893	21.2579	25.3586		***	NS	**	*	NS	NS
R.stricta.10072	72.1294	40.2402	85.8166	51.3537	24.3154	47.5842		*	NS	NS	***	NS	**
R.stricta.10073	27.8568	28.8701	29.5579	25.7264	22.6326	25.7155		NS	NS	NS	NS	NS	NS
R.stricta.10074	268.946	232.839	234.253	242.178	124.847	199.565		NS	*	NS	NS	***	NS
R.stricta.10075	157.245	107.733	155.133	178.787	99.6444	170.31		NS	*	NS	***	***	NS
R.stricta.10076	29.1228	9.44604	42.464	31.3178	15.6243	34.8346		NS	NS	NS	NS	NS	NS
R.stricta.10077	30.125	34.1317	27.9797	27.0378	33.3025	26.0553		NS	NS	NS	NS	*	NS
R.stricta.10078	25.3914	27.0855	25.4303	18.6801	18.0145	18.4364		*	NS	**	***	*	***
R.stricta.10079	144.558	148.526	176.015	125.408	127.282	190.002		NS	***	**	NS	***	**
R.stricta.1008	0.0104756	0	0.0184551	0.00659128	0.0265568	0.108949		NS	NS	NS	NS	***	NS
R.stricta.10080	49.1994	49.3772	74.3776	40.1381	33.988	77.9061		***	NS	*	**	**	NS
R.stricta.10081	28.2325	23.7556	25.7483	16.5142	14.6837	18.2052		*	NS	NS	***	NS	**
R.stricta.10082	60.3179	59.4964	62.0917	69.2197	58.2494	78.3012		NS	***	***	*	***	***
R.stricta.10083	88.8311	48.0408	70.2252	79.5254	16.6909	56.3802		***	NS	***	***	NS	***
R.stricta.10084	27.2525	38.117	40.7782	27.8623	33.4432	40.8236		NS	*	NS	***	NS	*
R.stricta.10085	28.7347	21.9594	25.6837	36.9554	24.1727	24.2444		NS	NS	NS	NS	NS	NS
R.stricta.10086	17.0106	22.5612	12.779	16.6335	13.5364	10.5015		NS	NS	NS	NS	NS	NS
R.stricta.10087	44.7857	53.458	42.9025	37.8195	47.3826	33.9982		***	*	***	***	NS	***
R.stricta.10088	6.49557	139.828	100.293	8.01994	331.683	214.659		*	NS	NS	*	***	NS
R.stricta.10089	10.8113	2.2196	8.69577	14.0711	3.15273	13.2168		NS	NS	NS	*	NS	*
R.stricta.1009	0.169064	0.186813	0.152121	0.185161	0.230246	0.241391		**	*	NS	***	***	NS
R.stricta.10090	39.6406	43.7471	48.9274	23.619	13.3989	23.8294		*	NS	*	**	***	**
R.stricta.10091	63.0189	49.8966	66.5568	60.1178	49.4486	54.8017		***	**	NS	***	*	NS
R.stricta.10092	17.7721	13.7093	13.8564	17.4582	15.9984	15.7638		NS	***	***	NS	***	***
R.stricta.10093	39.511	13.7776	48.1789	44.4287	9.10388	40.907		**	*	NS	**	NS	***
R.stricta.10094	76.5982	67.1716	49.4397	80.4624	42.8061	34.6248		NS	NS	NS	*	NS	*
R.stricta.10095	18.5474	18.0226	17.2605	21.0465	22.7685	20.9466		***	***	***	***	***	***
R.stricta.10096	14.3705	11.8176	19.7177	14.9633	10.0182	27.5071		*	NS	NS	*	*	NS
R.stricta.10097	26.6003	32.6991	26.8999	9.72039	4.80255	4.08299		NS	NS	NS	NS	***	***
R.stricta.10098	21.1217	27.2991	10.8552	48.3727	46.5128	27.8076		NS	*	***	**	**	***
R.stricta.10099	6.80634	9.95262	11.4762	6.35351	10.4811	12.2442		*	NS	NS	NS	*	*
R.stricta.101	0.0157475	0	0.0262206	0.00659128	0	0.0274061		NS	NS	NS	***	***	NS
R.stricta.1010	0.0783414	0.0417807	0.0309849	0.0290386	0.0271451	0.0206288		NS	NS	NS	NS	NS	NS
R.stricta.10100	16.9243	12.8147	22.0438	20.6332	8.74797	16.3409		NS	NS	NS	**	***	NS
R.stricta.10101	14.4129	13.5142	14.3064	22.1121	25.1912	22.2889		*	*	***	***	*	***
R.stricta.10102	46.5923	167.89	108.498	56.2629	288.399	108.786		NS	NS	NS	NS	NS	NS
R.stricta.10103	30.7813	26.3641	34.3937	22.5265	18.0207	26.5942		*	NS	**	***	*	**
R.stricta.10104	153.458	184.565	173.091	46.55	18.7191	24.987		NS	*	NS	NS	NS	NS
R.stricta.10105	22.7414	34.6774	30.2898	16.7823	30.7429	24.2792		NS	NS	NS	NS	NS	NS
R.stricta.10106	107.035	76.0278	103.804	108.91	121.482	132.926		**	NS	***	***	**	***
R.stricta.10107	159.51	140.929	124.469	150.857	120.153	93.5715		***	NS	***	***	NS	***
R.stricta.10108	25.8341	27.4582	26.5939	30.0328	25.9671	41.42		***	NS	***	***	*	***
R.stricta.10109	68.6396	61.8433	56.5266	63.2252	46.5362	42.1281		***	*	NS	***	**	NS
R.stricta.1011	0.99422	2.46952	1.6147	1.38139	4.07298	2.21953		***	NS	***	***	**	***
R.stricta.10110	31.5022	26.8013	26.7056	31.1659	23.9359	29.0816		***	NS	***	***	NS	***
R.stricta.10111	32.4348	68.2643	46.2046	6.48175	10.7999	3.51736		***	***	NS	***	***	***
R.stricta.10112	19.3703	18.3791	22.7405	10.8613	7.75471	10.9258		NS	NS	NS	NS	NS	NS
R.stricta.10113	53.9198	49.7978	53.2215	33.8225	22.9946	25.8071		NS	NS	NS	*	NS	NS
R.stricta.10114	37.5873	54.6095	42.9508	21.1372	37.4069	26.792		**	NS	***	***	***	***
R.stricta.10115	11.9336	29.8443	13.9668	11.744	39.5889	13.5563		NS	*	NS	NS	***	*
R.stricta.10116	14.442	5.30399	16.8227	13.0089	4.61363	17.3607		NS	***	**	NS	***	*
R.stricta.10117	10.1348	6.03239	14.1343	9.69199	5.59969	14.9178		NS	**	NS	NS	*	*
R.stricta.10118	25.0668	46.1358	25.3578	17.4252	47.0841	25.607		***	NS	***	***	*	***
R.stricta.10119	30.988	45.5138	34.5047	17.6996	25.6502	19.5429		**	NS	NS	***	*	NS
R.stricta.1012	9.77211	15.3751	2.41542	0.442101	1.26499	0.0467412		***	NS	*	***	*	**
R.stricta.10120	15.2185	14.5215	13.2779	13.6205	10.1601	13.2761		**	NS	*	*	NS	NS
R.stricta.10121	59.6841	51.154	64.8206	80.9917	55.8135	83.0808		***	***	NS	NS	NS	NS
R.stricta.10122	63.892	34.335	51.2586	68.7454	25.787	45.065		***	*	NS	***	**	***
R.stricta.10123	12.1897	12.806	16.2507	9.73264	11.2339	15.7623		***	***	NS	*	***	NS
R.stricta.10124	50.3562	30.1845	31.2402	65.2778	36.5088	37.4651		NS	NS	NS	NS	**	NS
R.stricta.10125	22.2534	31.6866	53.1716	17.0794	30.8765	28.9991		***	NS	***	***	NS	***
R.stricta.10126	87.3011	199.153	89.4416	123.107	398.737	182.353		***	NS	***	***	NS	***
R.stricta.10127	61.1199	62.3084	47.9852	59.1648	56.4045	43.7074		***	**	NS	**	***	NS
R.stricta.10128	18.559	8.58452	25.0134	32.0848	12.7083	49.1847		**	NS	NS	**	NS	NS
R.stricta.10129	12.3634	7.0701	11.165	12.6401	6.95388	11.4052		NS	NS	NS	*	***	NS
R.stricta.1013	0.0470463	0.011759	0.020267	0.0320347	0	0.00770139		NS	NS	NS	***	***	NS
R.stricta.10130	86.1186	69.8255	52.3104	92.22	70.4897	77.2339		NS	NS	NS	NS	NS	NS
R.stricta.10131	18.7913	13.8408	23.683	14.9088	7.03118	20.2869		**	***	***	NS	***	***
R.stricta.10132	34.7158	28.7345	17.8119	38.5157	23.7242	21.6216		***	*	***	***	NS	***
R.stricta.10133	57.9997	58.4426	53.3691	79.747	50.0252	50.1877		***	**	***	***	***	***
R.stricta.10134	52.0631	123.532	59.7228	40.4957	142.478	40.896		***	*	***	***	*	***
R.stricta.10135	149.302	44.2356	126.687	165.164	24.4261	131.935		*	**	NS	*	NS	NS
R.stricta.10136	10.9572	9.46181	14.7206	11.0757	10.2176	17.2753		***	NS	NS	***	*	***
R.stricta.10137	72.4217	71.517	57.5623	87.4369	81.2599	69.7514		***	NS	**	***	**	***
R.stricta.10138	83.9065	66.8751	64.0751	95.5898	56.1429	51.8755		***	**	NS	***	***	NS
R.stricta.10139	30.1458	27.4182	34.0116	35.225	25.493	49.3303		NS	NS	NS	NS	NS	NS
R.stricta.1014	0	0	0.0019201	0.00748036	0	0		***	***	NS	***	***	NS
R.stricta.10140	26.5873	18.7565	20.5379	32.8547	25.9911	26.7586		***	*	***	***	NS	***
R.stricta.10141	37.1863	69.1081	133.367	23.4939	88.9574	89.17		***	NS	**	***	NS	*
R.stricta.10142	159.119	26.1133	104.3	243.018	62.0976	214.045		***	NS	***	***	NS	***
R.stricta.10143	49.9318	149.046	81.1632	45.6192	208.613	93.8992		***	**	***	***	***	***
R.stricta.10144	61.1026	14.2095	73.6415	80.9848	13.5891	99.5068		NS	NS	NS	NS	NS	NS
R.stricta.10145	21.3192	19.6895	28.4004	20.7674	14.7456	22.746		***	NS	**	***	***	NS
R.stricta.10146	25.3676	31.2473	17.4872	32.8992	61.6734	20.5994		***	NS	***	NS	***	***
R.stricta.10147	68.0218	37.2999	64.2439	59.7044	14.6504	39.9517		***	NS	***	*	NS	NS
R.stricta.10148	58.6553	35.0156	102.047	48.8141	32.1362	158.449		NS	**	**	***	***	***
R.stricta.10149	388.579	245.763	278.613	369.567	280.084	354.019		NS	NS	NS	NS	***	***
R.stricta.1015	79.3759	45.8665	154.327	116.922	105.283	400.68		NS	NS	NS	NS	NS	NS
R.stricta.10150	73.4884	29.2687	91.0257	109.904	39.087	105.032		NS	NS	NS	*	NS	NS
R.stricta.10151	14.9551	22.1029	12.7715	16.3382	18.7384	13.8207		NS	NS	NS	NS	***	***
R.stricta.10152	17.0472	119.017	26.155	11.4861	203.992	10.4685		***	NS	*	**	NS	***
R.stricta.10153	70.9475	612.273	164.094	86.0548	1466.45	348.603		NS	NS	NS	NS	NS	**
R.stricta.10154	90.1813	98.7391	90.5894	67.0051	65.9924	71.9358		***	***	***	***	***	***
R.stricta.10155	15.7988	24.804	11.9588	8.38662	7.80836	3.91179		***	NS	*	***	NS	*
R.stricta.10156	89.0821	46.4218	91.3544	107.383	44.4565	60.3236		*	NS	***	***	NS	***
R.stricta.10157	74.8909	35.4458	70.3196	130.198	74.5395	125.964		**	*	***	***	*	***
R.stricta.10158	20.5313	33.2232	31.4662	7.58797	2.48805	13.7351		NS	NS	NS	NS	*	NS
R.stricta.10159	22.127	11.4532	13.6685	4.68244	1.353	1.83225		***	*	*	***	NS	***
R.stricta.1016	0.318762	0.290051	0.582318	0.291749	0.440854	1.11468		*	NS	NS	***	NS	***
R.stricta.10160	30.6927	31.6798	39.4388	38.5818	34.2394	43.7243		*	*	NS	***	***	**
R.stricta.10161	32.7002	23.8683	27.2228	28.0204	27.407	24.2659		***	*	NS	**	**	NS
R.stricta.10162	25.4851	20.3371	23.5752	31.0565	11.5804	16.6943		NS	**	**	NS	***	***
R.stricta.10163	119.476	70.2454	121.182	102.143	45.5301	81.059		***	NS	***	***	NS	***
R.stricta.10164	20.9941	22.132	20.0893	12.7446	6.19425	9.25658		***	*	***	***	***	***
R.stricta.10165	56.4846	10.7494	27.842	76.7315	22.7478	43.4259		***	*	**	***	NS	NS
R.stricta.10166	85.3495	102.76	76.6649	76.0097	78.1993	65.2634		**	NS	***	***	***	***
R.stricta.10167	23.9969	12.4138	17.7281	31.7003	14.8422	28.1551		NS	*	NS	*	**	***
R.stricta.10168	106.292	54.3309	76.6799	104.813	27.5113	77.377		NS	NS	NS	*	NS	NS
R.stricta.10169	189.362	111.308	129.318	112.642	77.5615	75.9045		***	**	***	***	***	***
R.stricta.1017	0.535072	0.375011	0.158238	0.916585	0.420852	0.221332		NS	NS	NS	**	***	***
R.stricta.10170	10.6694	5.80769	14.5323	12.8811	2.96207	10.6333		**	NS	NS	NS	NS	NS
R.stricta.10171	37.022	44.3252	34.8612	12.3376	21.6775	13.61		NS	NS	NS	***	NS	*
R.stricta.10172	29.0096	25.4606	20.7353	31.2599	35.9977	20.129		NS	*	NS	NS	NS	**
R.stricta.10173	12.6058	9.15532	16.7626	10.3879	8.37185	15.6197		***	NS	***	***	***	***
R.stricta.10174	18.2505	24.6045	25.8301	13.3966	21.0994	21.0624		*	*	NS	***	*	***
R.stricta.10175	30.8436	57.7613	28.4002	13.0855	22.6545	11.7683		NS	NS	NS	NS	NS	NS
R.stricta.10176	101.675	28.5144	66.1666	103.581	10.3902	45.5153		***	*	***	***	NS	***
R.stricta.10177	57.5019	33.6654	69.3112	78.9083	47.023	88.9255		***	NS	NS	***	***	***
R.stricta.10178	16.5208	4.75265	10.2999	29.4871	4.33832	12.4822		*	NS	NS	NS	NS	NS
R.stricta.10179	175.086	118.99	118.634	300.506	121.177	191.455		NS	NS	NS	***	***	NS
R.stricta.1018	0.264539	0.153714	0.332898	0.0547844	0.130941	0.167109		NS	**	NS	NS	***	**
R.stricta.10180	37.7576	30.7835	34.8179	35.9367	27.3893	40.6114		***	***	NS	***	***	***
R.stricta.10181	22.8907	90.8991	32.7984	15.8247	148.63	33.8718		*	NS	*	*	NS	**
R.stricta.10182	44.8276	28.3904	30.5578	65.598	20.6034	36.4614		NS	NS	NS	NS	***	**
R.stricta.10183	46.0777	26.1257	48.6948	37.1427	26.4807	35.0225		NS	***	**	***	***	***
R.stricta.10184	12.5552	11.0872	14.6319	10.768	4.94007	11.8893		NS	*	NS	NS	***	NS
R.stricta.10185	91.9331	68.4233	64.6534	91.7179	48.7175	71.2723		***	NS	***	***	NS	***
R.stricta.10186	18.244	50.9299	22.0468	18.2323	105.342	39.1234		NS	NS	NS	NS	NS	NS
R.stricta.10187	76.7316	65.3488	43.0105	14.1563	48.5797	7.46019		***	**	*	***	**	***
R.stricta.10188	23.6884	21.6354	22.2942	24.2193	22.8472	25.1902		***	NS	***	***	NS	***
R.stricta.10189	35.262	10.4555	25.1156	44.9205	12.6164	33.7299		**	*	NS	**	***	NS
R.stricta.1019	0.156811	0.303672	0.120069	0.107186	0.0937257	0.0913661		***	**	***	***	***	***
R.stricta.10190	37.2677	44.8592	28.8699	26.0454	46.6996	14.9536		NS	NS	NS	NS	NS	NS
R.stricta.10191	48.8436	40.1895	54.3694	34.5517	24.5585	35.8525		***	***	NS	***	***	NS
R.stricta.10192	56.2032	50.2468	50.2037	22.4295	24.7421	11.2635		*	*	***	***	*	***
R.stricta.10193	40.1483	28.6881	27.0575	40.3056	22.1989	25.2435		***	**	NS	***	***	NS
R.stricta.10194	59.9875	67.8883	22.6412	44.1299	16.1581	1.74797		**	***	NS	***	***	NS
R.stricta.10195	110.744	70.2542	92.2481	104.49	56.3856	82.5359		***	***	NS	***	***	NS
R.stricta.10196	25.6229	27.6624	24.6723	11.1411	4.97337	6.09343		***	***	***	***	***	***
R.stricta.10197	41.6375	54.8602	56.5078	50.533	125.094	86.8856		NS	NS	NS	*	NS	NS
R.stricta.10198	108.537	84.2807	74.5344	118.836	70.4078	68.4278		NS	NS	NS	**	***	NS
R.stricta.10199	29.9384	144.973	18.4486	42.4657	492.432	39.3577		***	***	NS	***	***	NS
R.stricta.102	0.18811	0.405927	0.0971854	0.0580709	0.14735	0.0569483		***	***	*	***	***	NS
R.stricta.1020	0	0	0.00260207	0	0	0.004664		***	*	***	NS	***	***
R.stricta.10200	21.6332	19.9283	17.0674	10.0059	7.33815	6.96682		***	*	NS	***	NS	NS
R.stricta.10201	39.6463	24.819	52.884	46.4884	20.515	61.6816		***	NS	*	***	**	NS
R.stricta.10202	14.2341	34.6547	12.9495	19.8312	69.9105	19.8843		***	NS	***	***	NS	***
R.stricta.10203	14.9402	11.9318	22.4229	20.6306	16.9248	36.4572		***	***	***	***	***	***
R.stricta.10204	199.414	11.0428	125.137	334.142	15.2914	194.764		***	*	NS	**	**	NS
R.stricta.10205	56.3475	50.9241	49.3009	48.7907	41.2117	47.8197		NS	*	NS	NS	***	**
R.stricta.10206	68.4842	66.1	39.5833	73.9786	55.9729	25.8121		NS	NS	NS	NS	NS	NS
R.stricta.10207	36.0032	58.4675	45.5872	47.8516	92.7697	61.5829		NS	NS	NS	NS	NS	NS
R.stricta.10208	15.6424	9.38561	21.5269	15.2785	9.5859	32.2181		NS	NS	NS	NS	***	*
R.stricta.10209	89.8614	58.2355	42.0485	112.193	80.094	53.5015		NS	NS	NS	*	NS	NS
R.stricta.1021	0.0173967	0	0.00484557	0.0281433	0.00956652	0.0440494		*	NS	*	NS	***	***
R.stricta.10210	134.808	93.8206	63.1962	98.8359	60.2826	35.2516		**	NS	NS	*	NS	NS
R.stricta.10211	27.4662	174.002	49.3507	29.8318	261.371	88.6072		***	***	NS	***	***	NS
R.stricta.10212	30.4368	26.6262	27.0281	5.12075	6.13912	4.60911		*	NS	**	NS	***	***
R.stricta.10213	39.239	39.7115	36.5032	25.6183	16.883	14.992		*	**	NS	***	NS	***
R.stricta.10214	17.6515	18.385	39.4949	11.818	12.9468	36.4856		NS	NS	NS	***	*	**
R.stricta.10215	14.3235	22.6167	47.4527	4.49183	3.35319	18.3212		***	***	***	***	***	***
R.stricta.10216	15.1246	4.69092	9.53255	22.2991	7.82574	11.2437		***	NS	*	***	NS	***
R.stricta.10217	11.2553	6.75089	14.4524	13.5117	7.48289	15.365		**	NS	*	**	NS	NS
R.stricta.10218	145.262	80.2169	156.89	179.729	128.277	240.132		NS	***	***	***	**	***
R.stricta.10219	33.299	10.4621	27.6405	32.2381	3.43235	23.3422		***	NS	***	***	*	***
R.stricta.1022	9.70138	175.788	39.3726	9.13497	377.586	110.88		***	*	NS	***	***	**
R.stricta.10220	29.4556	28.375	19.5463	33.2287	24.4376	21.4293		***	NS	***	***	NS	***
R.stricta.10221	52.874	57.6511	74.4001	34.3428	15.2052	17.2049		NS	NS	NS	NS	NS	NS
R.stricta.10222	27.3215	24.0692	25.0157	35.5016	27.7145	31.6334		***	NS	***	***	NS	***
R.stricta.10223	14.0111	13.5648	13.4112	5.87464	4.7312	6.66746		***	NS	***	***	**	***
R.stricta.10224	47.3767	39.0583	49.513	31.0332	43.0685	69.5055		***	***	NS	***	*	***
R.stricta.10225	48.6453	49.9488	46.254	45.0214	38.5319	36.5761		*	*	NS	NS	NS	NS
R.stricta.10226	29.7414	41.0248	31.4152	10.0998	23.2974	22.6627		NS	*	NS	**	***	***
R.stricta.10227	54.4719	53.9253	41.37	32.3294	27.5021	25.7551		*	NS	NS	***	NS	**
R.stricta.10228	15.6868	12.8142	7.67219	16.4023	11.0475	6.68321		***	NS	***	**	**	***
R.stricta.10229	11.0844	28.0414	15.5192	14.1095	52.9494	48.9942		**	NS	*	***	NS	***
R.stricta.1023	0.79762	1.26058	4.48892	0.676864	5.99269	1.20499		***	NS	**	NS	NS	NS
R.stricta.10230	80.3293	65.3377	73.0787	19.9419	44.2389	9.7569		*	NS	*	NS	NS	NS
R.stricta.10231	14.0339	40.805	21.6565	5.50731	30.6225	14.3229		NS	**	*	*	NS	NS
R.stricta.10232	14.6616	9.00737	16.455	15.6181	5.15671	15.372		***	**	NS	***	***	*
R.stricta.10233	79.062	89.3357	73.8321	54.7868	52.7106	49.1805		***	NS	***	***	NS	***
R.stricta.10234	55.9174	79.3411	77.4941	48.2318	123.828	63.5956		**	***	NS	NS	NS	NS
R.stricta.10235	24.7617	9.49959	23.9124	21.2771	6.71798	27.2624		***	*	NS	***	*	*
R.stricta.10236	106.105	120.813	70.0876	108.162	133.874	58.2521		***	NS	***	***	***	***
R.stricta.10237	38.8786	9.3596	39.7824	27.4773	2.49375	32.235		***	NS	***	***	NS	***
R.stricta.10238	41.4395	37.7152	38.1019	45.5973	32.1551	39.8806		NS	NS	*	**	NS	NS
R.stricta.10239	57.9607	16.7015	38.4105	38.0952	7.96219	25.6151		***	NS	***	***	NS	***
R.stricta.1024	0.00869833	0.0553297	0.00857748	0.007928	0.0089007	0		NS	***	***	*	***	***
R.stricta.10240	30.0982	5.06698	19.159	36.4134	3.19514	18.7501		***	NS	***	***	NS	***
R.stricta.10241	13.2034	10.3476	21.773	14.7869	6.49236	17.326		**	**	NS	**	**	NS
R.stricta.10242	52.3475	44.0118	60.1251	55.6779	42.5141	47.0162		***	NS	***	***	NS	***
R.stricta.10243	43.5232	59.4471	61.6761	35.1488	104.52	74.126		NS	NS	NS	NS	NS	NS
R.stricta.10244	44.0271	43.8436	34.5263	41.8859	52.2279	30.6559		***	**	**	***	**	**
R.stricta.10245	57.2721	86.6105	64.9013	36.6398	50.689	45.8766		***	NS	***	***	***	***
R.stricta.10246	140.044	184.644	138.233	139.605	201.273	113.773		***	**	***	***	***	***
R.stricta.10247	39.3582	22.4131	36.0459	32.7976	23.6902	30.5268		***	**	NS	***	**	***
R.stricta.10248	38.4669	24.2719	32.3452	37.8636	25.8441	32.4719		***	NS	***	***	NS	***
R.stricta.10249	6.91989	8.5451	9.97148	6.42537	4.53682	7.49048		***	NS	***	***	NS	***
R.stricta.1025	1.87712	1.8218	0.725157	3.14886	1.0856	0.234823		***	*	NS	***	NS	*
R.stricta.10250	60.7435	81.9778	62.0631	59.4936	93.6197	57.8645		NS	NS	*	**	NS	NS
R.stricta.10251	91.2287	71.3092	54.0591	98.1465	72.4059	80.5764		*	*	NS	**	***	NS
R.stricta.10252	19.1962	13.1237	21.9797	18.1712	10.4897	21.0775		NS	***	*	**	***	***
R.stricta.10253	30.1221	78.395	35.8504	21.0742	133.445	50.5374		NS	***	***	NS	**	*
R.stricta.10254	10.6127	1.78344	10.4212	13.7097	2.05487	11.7672		***	***	*	***	*	***
R.stricta.10255	41.9228	47.4603	42.0709	51.6176	48.2514	42.4731		***	NS	**	*	NS	**
R.stricta.10256	88.4361	166.567	76.4908	81.7302	202.946	92.8156		NS	NS	**	***	NS	***
R.stricta.10257	82.5234	34.8799	34.2342	111.775	39.1048	34.1012		***	NS	***	***	**	***
R.stricta.10258	77.0799	255.623	58.726	57.5752	203.014	52.7586		NS	***	***	NS	***	***
R.stricta.10259	12.0405	10.9202	16.3748	13.482	10.6586	18.7437		**	NS	*	***	**	***
R.stricta.1026	2.12695	0.666916	1.84479	2.90175	0.486033	1.89953		*	NS	NS	***	NS	***
R.stricta.10260	37.8244	39.0327	41.9349	45.5865	39.397	51.8805		NS	NS	NS	NS	NS	NS
R.stricta.10261	15.2725	8.86356	18.8528	11.4538	5.88334	14.397		**	**	NS	***	***	NS
R.stricta.10262	38.3425	73.501	31.9728	35.357	78.9322	20.1796		NS	**	***	***	***	***
R.stricta.10263	11.4069	64.0503	24.0058	4.86642	165.537	24.4179		NS	NS	NS	***	NS	***
R.stricta.10264	11.6102	7.04712	20.4806	8.8302	2.64846	15.4226		NS	NS	**	***	*	***
R.stricta.10265	18.329	30.1504	17.5456	10.8369	18.666	9.37078		***	***	NS	***	***	NS
R.stricta.10266	96.0872	32.2817	82.7954	214.768	60.2238	185.797		NS	NS	NS	NS	NS	NS
R.stricta.10267	32.911	24.9254	40.5813	18.0122	9.83127	20.9285		NS	NS	NS	**	NS	NS
R.stricta.10268	27.3864	41.5135	29.9607	7.94758	3.98022	9.08947		***	***	*	***	*	***
R.stricta.10269	44.4354	36.4282	31.7409	46.9476	31.1743	28.5739		***	***	NS	***	***	**
R.stricta.1027	1.1442	0.369369	0.308921	3.77583	0.812734	0.422095		NS	NS	NS	*	NS	NS
R.stricta.10270	334.467	155.82	176.42	294.135	163.506	180.539		NS	***	*	***	***	***
R.stricta.10271	40.6764	24.2119	63.8287	54.3317	10.7867	65.9252		*	NS	**	***	*	***
R.stricta.10272	67.0696	39.5019	58.1725	69.0161	37.5498	53.8062		*	NS	NS	NS	NS	NS
R.stricta.10273	30.7993	17.7447	23.8823	34.7943	13.8976	31.5486		NS	***	***	**	***	***
R.stricta.10274	35.3749	56.9004	31.3594	27.8194	62.8042	33.6748		NS	*	NS	**	*	NS
R.stricta.10275	38.5324	111.054	138.466	48.9507	355.753	329.736		NS	NS	NS	NS	***	***
R.stricta.10276	45.0233	57.3979	39.829	56.5504	88.8906	37.1603		***	NS	***	***	NS	***
R.stricta.10277	203.563	262.535	189.83	216.407	384.973	256.614		*	*	NS	*	***	*
R.stricta.10278	84.7068	85.3139	78.3722	102.488	81.8334	84.8128		***	NS	***	***	NS	***
R.stricta.10279	51.4973	44.0102	33.7032	77.3537	55.1024	39.8071		***	NS	NS	***	NS	**
R.stricta.1028	0.31026	0.451858	0.325005	0.0781472	0.349523	0.608395		***	**	***	***	**	***
R.stricta.10280	347.804	132.188	181.661	559.96	61.5221	213.362		NS	NS	NS	***	NS	*
R.stricta.10281	32.7218	22.0501	29.1323	30.9434	11.9724	27.7687		NS	NS	NS	***	**	NS
R.stricta.10282	34.4596	13.496	20.3969	28.4635	3.1867	16.9726		NS	NS	NS	NS	NS	NS
R.stricta.10283	43.7862	68.9022	10.5332	37.8526	16.4754	1.256		**	*	***	***	NS	***
R.stricta.10284	14.5319	12.6433	11.7804	13.3297	9.39623	10.3105		***	***	NS	***	NS	NS
R.stricta.10285	38.5142	40.8317	40.8366	39.1702	34.4196	31.4021		NS	NS	NS	NS	*	NS
R.stricta.10286	40.7694	47.4573	21.5443	40.5767	80.3805	29.0069		NS	NS	NS	***	NS	***
R.stricta.10287	73.3752	79.5572	43.493	64.4976	74.781	30.3897		NS	**	NS	NS	**	NS
R.stricta.10288	21.4695	14.3674	18.3888	19.9341	10.4037	18.4905		NS	NS	NS	**	*	NS
R.stricta.10289	15.0235	19.979	23.5812	5.87918	12.4494	9.12873		**	***	***	***	***	***
R.stricta.1029	0.343597	0.580263	0.194479	0.439845	0.385472	0.139767		NS	NS	NS	**	NS	NS
R.stricta.10290	45.1016	25.4971	35.4516	45.4501	18.8737	33.4182		***	***	NS	***	**	**
R.stricta.10291	46.065	35.7244	48.5984	52.6885	36.3256	42.3065		NS	*	NS	*	***	NS
R.stricta.10292	101.408	238.415	247.168	98.0409	181.005	146.858		NS	NS	NS	*	NS	NS
R.stricta.10293	12.8002	12.8822	17.8737	8.52491	6.12139	11.899		***	***	NS	***	NS	*
R.stricta.10294	28.0367	24.4467	27.4217	19.5248	27.3273	30.5993		NS	NS	NS	*	NS	NS
R.stricta.10295	44.3078	10.8065	33.3078	63.0486	14.2432	53.7241		***	*	*	***	*	***
R.stricta.10296	22.5746	19.4152	14.7048	29.7219	15.5746	13.9099		***	*	***	***	NS	***
R.stricta.10297	49.4729	105.511	30.2314	5.60234	54.1503	4.15633		***	***	NS	***	***	NS
R.stricta.10298	88.9524	58.5502	107.631	113.617	56.121	117.336		***	*	***	***	NS	***
R.stricta.10299	41.636	18.7743	53.7864	35.5424	7.78581	45.0471		*	NS	**	**	**	***
R.stricta.103	2.93436	2.81319	3.36814	0.834248	1.73935	0.625709		NS	**	NS	NS	***	**
R.stricta.1030	0	0	0	0	0	0.0042429		***	NS	***	***	NS	***
R.stricta.10300	18.4619	22.7812	17.0896	10.305	9.87257	5.23463		NS	NS	NS	NS	NS	NS
R.stricta.10301	13.9	10.8848	12.7854	12.1432	8.67638	12.0092		NS	NS	NS	*	NS	*
R.stricta.10302	24.7316	58.5471	37.3222	8.00303	16.4812	5.74307		***	NS	***	***	NS	***
R.stricta.10303	22.534	18.7096	31.343	30.462	19.8155	35.0215		**	NS	NS	NS	NS	NS
R.stricta.10304	11.0758	11.6734	13.6687	4.35565	3.99296	5.77861		*	NS	**	NS	NS	**
R.stricta.10305	70.6609	54.2811	61.0036	67.0719	27.9448	51.5389		NS	NS	*	***	***	NS
R.stricta.10306	80.6301	105.006	137.52	15.1926	9.64899	8.13576		***	***	NS	***	***	***
R.stricta.10307	30.8281	27.0927	25.196	42.1306	32.9581	30.6119		***	***	NS	***	***	*
R.stricta.10308	53.7391	22.5624	33.3647	78.2066	13.648	40.6271		NS	NS	NS	*	***	NS
R.stricta.10309	29.8933	25.9591	23.4871	27.5832	25.6954	23.0254		***	NS	**	**	NS	**
R.stricta.1031	0.0698392	0.0526933	0.0755154	0.0862142	0.0442129	0.0793532		***	NS	NS	***	***	NS
R.stricta.10310	122.886	74.7022	286.867	134.119	46.6005	227.221		NS	***	**	***	***	***
R.stricta.10311	23.4715	18.9407	17.1694	30.7413	21.1899	20.6324		NS	***	**	NS	***	***
R.stricta.10312	43.537	37.6536	40.537	45.5719	27.0405	40.9635		NS	NS	NS	NS	***	***
R.stricta.10313	16.0317	9.0006	4.77319	28.0229	38.3138	21.9863		NS	NS	NS	NS	*	**
R.stricta.10314	74.551	46.2101	59.8843	96.2245	62.137	96.6218		*	NS	NS	**	NS	**
R.stricta.10315	116.686	195.425	64.6024	149.201	401.012	79.5073		***	*	**	***	***	*
R.stricta.10316	176.738	28.2997	115.422	266.453	67.786	236.303		***	***	NS	***	***	NS
R.stricta.10317	26.83	18.1855	50.7648	25.4186	14.68	52.0783		NS	NS	*	**	NS	***
R.stricta.10318	13.6844	27.8837	16.2813	11.9217	50.4319	13.5263		***	*	*	***	**	**
R.stricta.10319	38.5888	21.9491	29.9483	45.1315	19.4968	31.3592		NS	NS	NS	***	NS	**
R.stricta.1032	0	0.023518	0.01997	0	0	0.00461589		NS	NS	NS	***	NS	**
R.stricta.10320	38.7188	27.9504	25.4027	38.6806	21.0422	24.255		NS	NS	NS	NS	**	**
R.stricta.10321	166.731	35.5296	139.708	201.436	19.8104	140.111		*	NS	NS	**	NS	NS
R.stricta.10322	24.317	25.3875	25.9526	29.8864	22.6227	26.7181		**	NS	NS	*	***	NS
R.stricta.10323	35.3869	26.6883	29.0718	32.8715	19.1464	28.3734		NS	*	NS	***	***	NS
R.stricta.10324	569.715	141.799	461.336	615.325	96.1118	372.922		***	***	NS	***	***	**
R.stricta.10325	42.3972	28.3683	50.8373	46.4708	30.021	53.2701		**	*	***	***	*	***
R.stricta.10326	20.0517	25.1839	21.6021	22.4397	25.1566	25.5066		***	NS	***	***	NS	***
R.stricta.10327	78.297	93.6388	80.6993	62.9578	36.8333	29.5309		NS	***	**	NS	***	**
R.stricta.10328	12.8259	10.0977	37.3415	7.77345	12.329	45.3931		NS	NS	NS	NS	NS	NS
R.stricta.10329	13.1212	13.1363	22.0116	6.88983	8.0905	24.3089		**	***	***	***	***	***
R.stricta.1033	30.5421	24.2004	22.937	27.8714	18.8629	17.5297		NS	NS	NS	***	***	NS
R.stricta.10330	3084.62	1187.38	3182	4171.58	1628.18	3591.75		*	NS	**	*	*	***
R.stricta.10331	93.7258	100.599	71.2535	135.315	123.108	62.3202		NS	NS	NS	***	NS	***
R.stricta.10332	7.51291	13.1855	15.7158	2.00566	0.653379	4.11047		***	***	***	***	***	***
R.stricta.10333	19.8714	23.6984	27.2704	15.5453	23.8239	28.9262		***	NS	NS	***	NS	***
R.stricta.10334	22.8123	17.0233	20.5128	32.3325	15.1009	20.198		***	NS	***	***	NS	**
R.stricta.10335	11.246	11.7209	11.2686	10.24	11.6218	12.389		*	*	NS	***	**	NS
R.stricta.10336	39.0298	38.287	30.3546	56.0468	71.5229	57.9216		***	NS	***	**	***	NS
R.stricta.10337	16.2626	7.5202	23.4061	15.4386	7.49411	30.8782		NS	NS	NS	NS	NS	NS
R.stricta.10338	11.7462	9.98094	18.8573	10.9052	10.0372	25.0432		***	NS	**	NS	***	***
R.stricta.10339	32.977	36.7642	34.4399	32.7517	38.139	33.3994		***	NS	*	***	NS	***
R.stricta.1034	1.768	2.94377	0.900046	2.17886	3.80713	1.00667		*	***	NS	*	**	NS
R.stricta.10340	29.4309	23.466	29.8899	25.0794	11.8776	30.1922		*	NS	NS	NS	NS	NS
R.stricta.10341	58.0708	44.2122	57.6113	45.4516	24.2522	49.9088		NS	NS	NS	NS	**	NS
R.stricta.10342	40.4626	38.1446	41.6954	30.2622	44.6578	44.877		**	***	***	***	***	***
R.stricta.10343	56.4419	57.2519	48.2884	66.5258	56.2123	51.6949		NS	NS	NS	NS	NS	NS
R.stricta.10344	52.4979	40.3337	65.4545	63.1279	60.0025	94.7447		NS	NS	*	*	NS	NS
R.stricta.10345	132.18	124.769	168.369	116.527	99.0091	192.507		*	***	NS	NS	***	***
R.stricta.10346	16.1407	26.9337	5.84358	14.8635	27.503	5.40226		***	NS	***	***	*	***
R.stricta.10347	23.4575	10.264	15.8676	25.0779	8.87745	17.9535		NS	*	**	***	**	***
R.stricta.10348	87.9344	40.2465	91.2605	104.696	30.8319	96.2046		NS	***	*	*	***	**
R.stricta.10349	44.518	19.0681	18.8561	55.8523	21.9579	26.8148		***	NS	***	***	NS	***
R.stricta.1035	2.46502	4.36768	2.70766	0.415099	0.373666	0.315625		***	NS	***	***	NS	***
R.stricta.10350	44.726	98.3476	72.6353	41.6852	171.89	99.113		***	*	**	***	***	NS
R.stricta.10351	71.5186	56.6056	55.5228	61.2873	46.4503	36.7211		***	***	***	***	***	***
R.stricta.10352	60.7783	78.292	66.1749	30.2283	39.2278	35.4821		*	NS	NS	***	NS	***
R.stricta.10353	145.986	165.403	128.209	20.1991	56.4638	14.4364		***	NS	***	***	NS	***
R.stricta.10354	376.234	49.3225	186.994	425.072	32.1692	206.488		**	NS	*	***	NS	NS
R.stricta.10355	39.2133	24.797	39.4387	31.415	11.9116	29.0661		***	***	NS	***	***	NS
R.stricta.10356	12.7806	3.22268	13.0558	13.4073	5.41968	13.319		***	***	*	***	*	***
R.stricta.10357	27.5642	23.794	20.3052	31.5587	27.4025	22.4643		***	*	*	***	NS	*
R.stricta.10358	43.0069	18.3485	34.8201	51.2537	30.8819	24.9288		NS	*	**	***	***	***
R.stricta.10359	17.6	17.3515	16.0884	17.5041	17.3896	18.6176		NS	NS	NS	NS	*	NS
R.stricta.1036	0	0	0	0	0	0		***	NS	**	***	*	***
R.stricta.10360	60.3205	27.0668	57.8073	29.5575	9.65549	8.99889		NS	NS	NS	NS	NS	*
R.stricta.10361	21.7425	13.2524	21.2838	23.429	10.3796	21.9437		*	NS	*	**	**	***
R.stricta.10362	23.2202	14.7921	10.5363	19.6164	13.4017	10.6531		***	***	NS	***	***	NS
R.stricta.10363	9.69469	3.91315	9.2693	14.0744	13.4632	10.1187		NS	*	NS	NS	*	*
R.stricta.10364	45.5177	49.4921	47.7594	42.2403	43.3863	53.9946		NS	NS	*	*	NS	**
R.stricta.10365	43.877	141.837	106.942	46.3188	265.504	92.7722		***	NS	***	***	NS	***
R.stricta.10366	42.324	34.1254	38.4567	42.2939	28.8815	41.281		*	NS	NS	***	NS	NS
R.stricta.10367	23.4824	14.0391	17.292	26.0503	15.0215	23.1446		NS	***	NS	***	***	NS
R.stricta.10368	95.6925	132.687	223.875	108.966	205.252	323.942		NS	**	NS	*	NS	NS
R.stricta.10369	16.5628	2.97611	12.3183	26.5361	3.44975	16.5233		NS	NS	NS	NS	NS	NS
R.stricta.1037	0.163857	0.190139	0.178487	0.0311456	0.0994596	0.178045		NS	NS	NS	***	NS	***
R.stricta.10370	29.2787	41.8959	35.9151	21.8893	39.7511	28.8092		***	***	NS	***	***	NS
R.stricta.10371	30.6435	15.0795	13.7832	19.1338	7.38357	5.81871		*	NS	NS	*	NS	NS
R.stricta.10372	495.453	62.1147	483.839	338.753	29.042	398.755		NS	*	NS	NS	NS	NS
R.stricta.10373	66.6314	27.5579	59.6707	65.3786	11.2974	49.4952		NS	**	NS	***	***	NS
R.stricta.10374	63.8623	101.611	39.3035	62.7712	54.4932	17.3405		NS	NS	NS	NS	NS	NS
R.stricta.10375	80.6093	483.701	253.62	74.1911	613.05	233.305		***	*	***	NS	NS	NS
R.stricta.10376	22.2692	15.94	21.4026	29.3919	13.1107	23.4791		NS	***	***	NS	NS	NS
R.stricta.10377	66.5968	120.44	62.8562	61.9971	124.553	55.6974		NS	NS	NS	NS	NS	NS
R.stricta.10378	56.4822	68.4284	51.9965	61.0467	59.5564	47.0464		***	NS	NS	NS	NS	NS
R.stricta.10379	36.58	24.2441	13.3142	49.8203	35.2318	16.1364		***	***	*	***	***	**
R.stricta.1038	0.887156	0.882064	0.534969	1.38836	0.595907	0.671602		NS	***	**	NS	***	***
R.stricta.10380	42.5926	25.4574	67.2077	57.4188	11.3068	69.5495		NS	**	*	NS	**	**
R.stricta.10381	33.9869	20.0958	43.0819	42.8897	22.8579	50.5847		NS	NS	NS	NS	NS	NS
R.stricta.10382	35.2436	17.5659	22.9658	54.0551	9.37028	20.4639		**	NS	NS	***	NS	**
R.stricta.10383	141.663	115.277	126.059	158.797	104.397	110.479		***	NS	***	***	NS	***
R.stricta.10384	38.3915	50.1414	32.8637	30.1036	48.9702	22.0056		***	***	NS	***	***	NS
R.stricta.10385	46.7742	31.9285	42.0558	42.7761	23.7177	35.3246		NS	NS	NS	*	NS	NS
R.stricta.10386	76.8738	47.4247	64.5355	79.465	35.394	55.3304		***	NS	*	***	NS	***
R.stricta.10387	292.845	325.875	2878.06	302.043	146.261	2610.49		***	***	***	***	***	***
R.stricta.10388	37.7784	53.6482	62.1899	25.4143	41.0322	43.0604		***	**	***	***	*	***
R.stricta.10389	18.7844	11.3916	15.1542	15.7889	7.88009	11.7965		NS	NS	NS	*	NS	NS
R.stricta.1039	14.2211	2.85631	11.4007	18.469	3.35022	19.7184		NS	NS	NS	NS	NS	NS
R.stricta.10390	44.064	48.3516	27.4656	50.3165	62.5825	31.729		NS	NS	NS	*	NS	NS
R.stricta.10391	31.8358	19.8236	18.1612	53.686	40.475	30.3082		NS	NS	NS	*	NS	NS
R.stricta.10392	98.639	100.579	129.826	84.6432	53.189	79.6		*	NS	*	**	NS	NS
R.stricta.10393	20.8424	17.7648	17.0838	18.8492	15.7417	21.0323		**	NS	**	***	NS	NS
R.stricta.10394	28.1383	23.7454	29.4531	17.0921	5.095	21.7239		NS	***	***	NS	***	***
R.stricta.10395	30.7134	25.3642	102.266	31.0808	25.9222	88.4808		***	***	***	***	***	***
R.stricta.10396	11.2385	13.6519	10.8926	18.5528	17.8761	15.0936		***	***	***	***	NS	***
R.stricta.10397	19.6864	21.7233	22.9562	16.9452	13.6736	14.302		***	*	NS	***	NS	***
R.stricta.10398	29.6541	36.9559	55.9447	48.3994	33.3931	91.7106		NS	NS	NS	***	NS	*
R.stricta.10399	42.174	30.9763	36.4654	49.0257	43.4362	51.8562		***	NS	***	***	**	***
R.stricta.104	0.701422	3.20027	1.23093	0.0790363	0.091968	0.0735041		***	*	NS	***	NS	***
R.stricta.1040	18.8724	2.654	4.98913	47.4134	60.6896	41.841		***	**	*	***	*	***
R.stricta.10400	41.5856	30.5302	37.3765	34.314	23.5468	27.4231		***	*	**	***	***	*
R.stricta.10401	200.03	244.781	148.207	139.947	95.459	119.555		NS	NS	NS	NS	***	***
R.stricta.10402	65.194	79.2542	37.645	60.0399	75.3696	26.4047		NS	NS	NS	***	*	**
R.stricta.10403	113.522	189.762	220.563	241.91	402.354	404.484		***	NS	*	***	***	NS
R.stricta.10404	17.9461	8.67693	9.99683	17.4947	6.59988	10.1488		NS	**	NS	NS	***	***
R.stricta.10405	159.554	99.436	119.595	155.773	113.782	117.171		NS	***	NS	NS	NS	NS
R.stricta.10406	17.0437	12.1449	17.8157	28.3893	14.8046	25.7125		NS	NS	NS	NS	NS	NS
R.stricta.10407	50.8307	22.1468	39.2744	42.8314	16.4616	36.4937		***	**	NS	***	***	NS
R.stricta.10408	38.3505	25.1802	13.7808	52.3275	37.482	16.4497		NS	***	***	NS	***	***
R.stricta.10409	50.9569	41.3129	53.8397	60.2537	40.6214	59.7922		***	NS	***	***	NS	***
R.stricta.1041	0.113064	0.218529	0.0819058	0.0104827	0.0178014	0.00896649		***	**	***	***	*	***
R.stricta.10410	182.252	104.124	185.212	202.412	77.8926	173.431		NS	NS	NS	NS	NS	NS
R.stricta.10411	27.5438	3.03915	13.6249	56.1984	6.72341	25.925		NS	*	NS	*	***	NS
R.stricta.10412	1869.49	123.013	869.724	2629.64	60.6392	1306.22		**	*	***	*	*	***
R.stricta.10413	35.343	37.1057	34.4526	33.3835	29.9088	28.1059		**	NS	*	***	NS	***
R.stricta.10414	93.5972	67.8479	82.3393	105.236	68.9367	83.4263		***	NS	***	***	NS	*
R.stricta.10415	24.2193	16.1937	18.9261	30.572	17.8243	28.6386		NS	NS	NS	*	NS	NS
R.stricta.10416	43.4575	31.1163	41.308	48.7357	31.5089	48.2795		NS	**	**	NS	*	*
R.stricta.10417	531.255	292.757	463.169	613.065	345.646	618.088		***	NS	*	***	***	*
R.stricta.10418	16.2761	6.09698	12.4766	1.77403	0.857054	2.42658		NS	NS	NS	**	NS	*
R.stricta.10419	142.215	55.6758	68.7673	160.904	43.9541	66.5648		NS	NS	NS	NS	NS	NS
R.stricta.1042	0.158457	1.60109	0.765803	0.286817	3.25297	1.04589		***	NS	***	***	***	***
R.stricta.10420	16.2381	204.341	38.2624	10.2418	119.454	13.4998		**	***	***	***	**	***
R.stricta.10421	24.1891	34.4322	13.4798	5.15007	15.6345	4.4264		**	**	NS	**	***	NS
R.stricta.10422	39.3596	30.8956	34.3854	34.191	37.0602	31.6742		NS	NS	NS	***	NS	***
R.stricta.10423	58.6536	140.128	43.489	40.3543	176.78	25.2994		NS	NS	NS	***	**	***
R.stricta.10424	82.4004	52.8252	113.101	72.6644	8.11249	73.7868		***	NS	***	***	NS	***
R.stricta.10425	23.4702	29.616	14.8824	21.1176	28.9421	13.9287		***	*	NS	**	*	NS
R.stricta.10426	99.0799	147.282	64.1524	78.0838	96.1918	22.8038		NS	NS	NS	NS	*	NS
R.stricta.10427	21.7781	22.3127	24.7442	16.9214	26.3705	26.4103		*	***	***	***	***	***
R.stricta.10428	22.3305	24.2351	20.7726	43.4138	49.9336	30.2984		***	NS	***	***	NS	***
R.stricta.10429	26.2804	56.5858	21.3377	15.9189	11.4526	3.95615		***	***	***	NS	***	***
R.stricta.1043	0.441425	0.901586	1.69707	0.225144	5.33177	6.85516		**	NS	***	NS	**	NS
R.stricta.10430	41.0289	16.955	11.0364	46.6926	31.0235	35.5546		NS	NS	NS	NS	NS	NS
R.stricta.10431	30.9165	21.9587	26.8561	48.5994	31.6874	42.6116		***	NS	NS	***	NS	***
R.stricta.10432	43.3927	44.9759	28.2482	44.0819	31.6454	22.4868		***	*	***	***	NS	**
R.stricta.10433	12.5064	30.7392	30.115	7.57843	25.5177	35.4236		**	**	NS	***	***	NS
R.stricta.10434	15.7156	36.5476	19.8293	15.675	33.1644	13.8597		***	NS	*	***	NS	***
R.stricta.10435	38.5359	159.519	55.7128	49.6697	168.415	59.5787		***	NS	**	***	NS	***
R.stricta.10436	55.4612	56.128	48.9404	51.4066	25.2547	41.3948		NS	**	NS	NS	***	*
R.stricta.10437	101.117	103.826	137.112	151.48	145.698	240.92		***	NS	***	***	NS	***
R.stricta.10438	28.6478	67.6765	42.9803	6.73915	12.8864	9.62705		**	***	NS	***	**	***
R.stricta.10439	36.2229	58.1976	33.725	41.3385	78.8387	48.0082		NS	NS	NS	NS	NS	NS
R.stricta.1044	0.655307	0.0377306	0.069149	1.06933	0.120641	0.184477		***	*	***	***	**	***
R.stricta.10440	29.003	7.89013	25.6353	44.3943	18.2368	69.3958		*	NS	**	***	*	***
R.stricta.10441	74.1438	73.4204	64.7352	66.8239	64.6708	62.0236		NS	NS	NS	***	**	NS
R.stricta.10442	47.3579	27.1574	31.9436	71.7148	41.3337	50.7797		NS	NS	NS	*	NS	*
R.stricta.10443	57.8041	72.6247	40.2293	36.2471	39.4897	21.3618		***	***	NS	***	***	NS
R.stricta.10444	60.2323	60.4219	58.1324	53.5772	55.4161	49.6541		NS	***	NS	*	***	***
R.stricta.10445	16.7883	17.6616	16.4454	18.5837	16.0729	21.0956		***	NS	*	***	*	*
R.stricta.10446	27.9694	10.6611	21.3378	41.5003	6.61113	20.7761		NS	NS	NS	*	NS	*
R.stricta.10447	48.5132	8.83659	19.1353	77.1789	13.6363	37.7514		*	NS	NS	NS	***	***
R.stricta.10448	31.1041	26.0996	40.7787	24.916	23.1737	41.1009		***	NS	**	***	NS	***
R.stricta.10449	36.3506	37.6205	34.3552	27.6291	8.17395	20.1155		***	*	NS	***	*	NS
R.stricta.1045	24.2283	24.4991	19.6174	7.88351	14.0344	4.40568		NS	**	NS	NS	***	***
R.stricta.10450	38.9025	20.6365	35.7508	41.5317	18.5451	43.6134		NS	*	*	NS	***	*
R.stricta.10451	24.0289	23.4864	17.4354	26.825	22.2766	19.0483		***	NS	***	***	**	***
R.stricta.10452	10.451	9.9717	8.637	9.48027	9.14747	11.1192		NS	*	NS	NS	***	***
R.stricta.10453	34.4769	16.604	21.7632	40.0951	13.3468	26.3492		NS	NS	NS	NS	NS	NS
R.stricta.10454	20.1728	55.5697	14.2735	0.588811	1.39248	0.341815		NS	NS	NS	NS	NS	**
R.stricta.10455	66.8494	119.019	90.0905	53.036	90.5875	92.2562		***	NS	***	***	NS	***
R.stricta.10456	41.1194	21.1954	30.9555	47.3414	28.773	32.785		NS	NS	NS	NS	NS	NS
R.stricta.10457	51.3983	51.7905	55.9957	57.239	44.9641	62.7444		**	*	NS	NS	***	*
R.stricta.10458	45.097	32.3874	50.6795	40.3026	19.6543	36.2548		**	***	NS	***	***	***
R.stricta.10459	26.2662	6.19439	16.2027	49.865	20.7993	51.0891		NS	NS	NS	NS	NS	NS
R.stricta.1046	0.152063	0.179269	0.139644	0.155076	0.2571	0.273585		***	NS	**	NS	***	***
R.stricta.10460	28.5896	23.3686	18.533	31.7296	29.2511	20.7082		***	NS	***	***	NS	***
R.stricta.10461	50.9883	30.9673	49.2357	61.8225	24.9736	57.6737		***	*	NS	**	***	NS
R.stricta.10462	64.5144	37.1626	57.425	64.7877	20.9602	60.8036		***	***	NS	**	***	***
R.stricta.10463	35.2251	25.6895	23.1136	42.8615	23.5044	24.8507		NS	***	**	NS	***	***
R.stricta.10464	69.3316	19.5157	67.7368	82.6767	13.2561	68.5298		NS	*	NS	NS	NS	NS
R.stricta.10465	37.6836	38.9026	76.9444	10.1361	34.0961	17.346		***	NS	***	***	*	***
R.stricta.10466	39.3341	25.9741	33.2422	40.8291	38.3602	37.9453		NS	NS	NS	NS	NS	NS
R.stricta.10467	32.1663	8.23576	39.0551	39.519	7.46147	52.9975		***	NS	**	***	*	NS
R.stricta.10468	211.327	507.679	286.654	12.8648	55.6339	6.05842		**	NS	NS	**	NS	NS
R.stricta.10469	18.72	16.2899	19.2784	21.3595	15.5469	29.7929		NS	NS	NS	NS	NS	NS
R.stricta.1047	0.10298	0.168812	0.241089	0.161226	0.128508	0.0993804		***	NS	*	***	NS	***
R.stricta.10470	59.2986	57.5798	53.4159	45.0716	48.1012	45.8985		NS	NS	NS	*	NS	NS
R.stricta.10471	29.2171	19.474	14.1299	32.8506	21.5989	17.3347		***	NS	***	***	***	***
R.stricta.10472	16.8652	19.4944	23.957	15.3459	24.1759	22.7129		NS	***	**	***	***	***
R.stricta.10473	30.3823	16.0737	34.4702	30.4104	14.7963	39.3135		NS	*	NS	***	NS	*
R.stricta.10474	81.1055	69.1435	78.9747	40.4334	20.9191	35.3811		***	NS	***	***	NS	***
R.stricta.10475	53.2086	55.6976	48.6344	52.9941	26.567	33.0396		*	***	***	***	***	***
R.stricta.10476	15.3388	26.0083	14.0968	10.4262	3.17471	7.37875		NS	NS	NS	NS	NS	NS
R.stricta.10477	28.2634	27.7606	16.6581	5.30364	5.21691	3.21442		***	NS	*	***	NS	***
R.stricta.10478	73.2594	42.5768	40.3039	90.1399	28.2604	34.8851		NS	*	NS	*	***	**
R.stricta.10479	39.23	22.2446	25.8896	32.0991	40.2004	50.0357		NS	*	NS	*	***	NS
R.stricta.1048	0.115104	0.0227826	0.053629	0.141894	0.0647454	0.222557		**	**	NS	***	***	*
R.stricta.10480	15.0981	47.2224	16.7116	8.4957	72.9766	14.0751		**	NS	NS	***	**	***
R.stricta.10481	56.1059	43.1782	38.3884	43.389	17.1174	21.8865		***	***	NS	**	***	***
R.stricta.10482	14.2582	9.79147	13.3761	2.88565	2.26225	3.06214		***	NS	***	***	***	***
R.stricta.10483	45.2292	35.7729	35.5295	24.7482	12.3345	18.8829		NS	*	*	NS	NS	*
R.stricta.10484	175.327	34.1409	166.341	228.382	23.9817	182.463		**	NS	NS	***	*	NS
R.stricta.10485	19.1069	10.6697	15.852	20.6366	16.7943	20.7844		***	NS	***	NS	**	**
R.stricta.10486	46.0398	40.4017	33.4189	37.3032	21.987	22.5521		NS	NS	NS	***	NS	***
R.stricta.10487	26.2395	27.9483	45.8029	12.6073	4.5149	27.5081		NS	NS	NS	NS	NS	NS
R.stricta.10488	59.6834	32.6664	53.0705	3.93595	3.35006	2.46071		**	NS	NS	NS	*	*
R.stricta.10489	65.2354	26.976	57.974	29.9568	8.44727	7.8621		***	NS	**	NS	NS	NS
R.stricta.1049	6.31839	1.08848	4.34139	5.57162	1.67432	4.74733		NS	NS	NS	NS	NS	NS
R.stricta.10490	27.3826	29.9754	17.3702	22.4118	15.8961	12.2194		***	***	***	***	***	***
R.stricta.10491	18.2308	25.2369	113.782	24.9355	76.712	254.062		NS	*	*	*	***	NS
R.stricta.10492	217.139	78.5457	86.9776	325.725	39.1137	60.4516		NS	*	NS	***	**	***
R.stricta.10493	1076.98	1248.39	1543.52	1643.78	1384.38	1799.51		NS	NS	NS	**	NS	NS
R.stricta.10494	108.463	148.72	79.8852	118.615	155.172	84.1625		NS	*	NS	NS	***	*
R.stricta.10495	151.642	142.318	154.799	150.706	144.314	174		*	NS	NS	*	***	***
R.stricta.10496	20.736	11.7277	23.3375	26.0685	14.9452	32.0773		NS	NS	*	NS	***	***
R.stricta.10497	130.894	98.2806	154.657	158.797	108.697	184.339		***	**	***	***	**	***
R.stricta.10498	20.2791	18.4918	21.1646	19.5146	15.3139	16.3077		***	**	***	***	**	***
R.stricta.10499	35.0314	41.7584	29.5717	30.2174	36.8677	29.6688		NS	NS	NS	NS	*	NS
R.stricta.105	0.109961	0.174387	0.0368868	0.0901118	0.119019	0.139517		NS	NS	NS	***	***	NS
R.stricta.1050	0	0	0.0124184	0.00659128	0	0.00695037		**	*	NS	***	NS	***
R.stricta.10500	66.2175	85.363	84.9409	12.5454	12.3577	9.34503		*	NS	NS	***	NS	*
R.stricta.10501	79.4978	26.6783	58.8883	103.073	18.5101	63.023		***	NS	***	***	***	***
R.stricta.10502	35.2248	53.2015	58.7012	15.2084	90.1072	32.4738		NS	NS	NS	***	**	NS
R.stricta.10503	45.4809	29.9741	31.1749	54.5852	57.4935	43.8362		NS	NS	NS	*	**	***
R.stricta.10504	32.5139	14.5854	26.8351	27.8553	5.82573	22.8869		*	**	***	***	***	***
R.stricta.10505	9.17453	19.5711	14.7882	6.60346	20.6468	13.3642		*	***	**	***	***	*
R.stricta.10506	53.9694	39.5616	41.3775	67.5809	46.8638	57.7134		NS	NS	NS	*	NS	NS
R.stricta.10507	53.9328	32.9461	55.8566	73.5503	36.1264	70.7307		***	NS	***	***	NS	***
R.stricta.10508	19.3756	21.8561	22.395	12.7918	14.7098	23.0219		***	**	NS	***	NS	***
R.stricta.10509	23.7641	19.0113	17.5463	31.0672	21.8411	20.8943		***	**	NS	***	NS	***
R.stricta.1051	43.1661	37.1132	27.5481	28.8721	30.7705	17.4391		NS	*	**	NS	***	***
R.stricta.10510	26.103	18.4969	27.6549	18.4559	3.36397	12.2333		*	NS	*	***	*	***
R.stricta.10511	50.4242	47.0438	79.6984	42.2563	53.2665	83.9764		NS	NS	NS	*	NS	NS
R.stricta.10512	47.1219	16.4505	37.0834	19.6341	0.962667	7.04467		***	***	NS	***	NS	***
R.stricta.10513	55.59	27.2967	31.246	37.0885	47.2117	44.8306		***	***	***	***	***	NS
R.stricta.10514	46.8094	46.9058	37.4605	46.8046	42.1722	34.1052		NS	NS	NS	***	NS	*
R.stricta.10515	66.4828	28.4985	57.8026	81.7528	41.0552	54.6683		***	NS	***	***	NS	***
R.stricta.10516	35.6009	26.1469	35.4635	40.0093	15.6672	30.7425		NS	NS	NS	NS	NS	NS
R.stricta.10517	104.615	100.237	93.5634	109.137	100.328	96.8849		***	NS	NS	***	NS	*
R.stricta.10518	33.7096	37.2855	30.4302	17.5225	10.1034	12.7687		***	NS	**	**	***	NS
R.stricta.10519	18.0093	25.5975	15.2742	10.1601	8.21304	9.36814		NS	NS	NS	NS	NS	NS
R.stricta.1052	0.415487	0.629796	0.227127	0.446714	0.564825	0.224217		NS	NS	NS	NS	*	**
R.stricta.10520	51.4635	46.2056	56.7113	43.1503	33.8056	47.1427		***	NS	*	***	***	NS
R.stricta.10521	8.23453	15.1994	54.4114	14.5616	34.1055	83.3796		***	NS	***	**	NS	*
R.stricta.10522	11.5336	16.7446	15.1134	4.70403	4.83938	8.72938		NS	NS	NS	NS	*	NS
R.stricta.10523	26.7981	15.8129	16.4662	22.2522	5.63996	14.1104		NS	NS	NS	NS	*	NS
R.stricta.10524	246.519	243.771	159.127	379.787	416.114	242.367		***	NS	NS	***	NS	**
R.stricta.10525	19.8038	19.7512	23.2706	15.6008	16.2996	21.7344		***	***	NS	***	***	***
R.stricta.10526	101.393	95.6489	75.6647	75.8437	26.1295	43.1894		***	**	***	***	**	***
R.stricta.10527	39.3927	24.1253	29.4594	43.8655	17.2787	23.916		NS	NS	*	NS	***	***
R.stricta.10528	31.3946	11.5297	44.9815	27.7241	1.6006	38.9779		**	**	***	***	NS	***
R.stricta.10529	6.93618	2.42713	10.2584	8.57873	2.12164	13.0545		**	NS	NS	***	**	NS
R.stricta.1053	23.7783	15.3758	17.4642	18.0208	9.33367	11.3723		***	NS	***	***	NS	***
R.stricta.10530	15.0409	13.2125	19.4215	15.3245	11.4788	26.1728		***	NS	***	***	**	***
R.stricta.10531	39.092	30.7503	52.8084	15.1062	0.839368	17.9091		***	***	NS	NS	***	***
R.stricta.10532	23.0508	16.8693	23.5998	14.921	8.66593	15.7987		NS	***	***	NS	***	***
R.stricta.10533	14.2795	5.12774	16.7287	12.2239	2.66157	19.8091		NS	NS	NS	***	NS	**
R.stricta.10534	26.9472	24.4502	29.2646	18.6262	13.2394	23.3294		NS	NS	NS	NS	NS	NS
R.stricta.10535	25.7013	24.0376	21.1537	18.0914	6.0308	10.8053		***	***	NS	***	***	NS
R.stricta.10536	22.5643	54.4217	36.7212	16.5655	81.6665	44.6393		*	NS	**	***	NS	*
R.stricta.10537	104.225	60.6508	50.311	103.494	59.3257	37.9562		***	NS	***	***	NS	***
R.stricta.10538	65.3432	56.2275	62.4534	66.6395	56.7991	54.5119		***	***	NS	***	***	NS
R.stricta.10539	25.2846	9.3824	25.5878	37.5584	11.7564	30.2531		***	NS	**	***	NS	**
R.stricta.1054	0.0103438	0.0071136	0.0958634	0.0959651	0.110358	0.17643		NS	NS	NS	***	NS	***
R.stricta.10540	69.7044	70.1027	48.1271	68.8803	82.7289	53.6992		**	NS	NS	***	**	NS
R.stricta.10541	241.662	283.112	147.313	98.528	243.965	71.2451		NS	**	***	*	NS	**
R.stricta.10542	22.2327	13.0833	15.7622	22.2914	9.85695	14.5115		***	NS	**	***	NS	***
R.stricta.10543	98.474	161.444	105.973	42.0099	305.036	64.5392		NS	*	NS	NS	NS	NS
R.stricta.10544	51.7762	54.128	49.066	47.7372	40.9762	38.9882		NS	***	NS	NS	***	NS
R.stricta.10545	96.2106	113.344	31.5917	1.25511	17.4947	0.872682		NS	NS	NS	***	*	**
R.stricta.10546	17.015	6.07879	26.8352	16.0465	9.75172	29.8145		***	***	***	***	**	***
R.stricta.10547	45.8905	40.3353	35.2515	32.7653	34.7129	28.4779		***	***	NS	***	***	*
R.stricta.10548	60.3164	31.1723	54.0741	60.9165	25.3671	51.9184		NS	***	***	NS	***	***
R.stricta.10549	73.0301	63.5462	78.1602	65.2639	55.6029	55.7788		***	NS	***	***	NS	**
R.stricta.1055	0.00869833	0	0.00737813	0	0	0.00207264		***	**	***	***	NS	***
R.stricta.10550	54.7514	76.4173	43.0894	67.7637	101.986	63.511		***	NS	**	***	NS	***
R.stricta.10551	27.8379	59.2846	27.5012	43.2198	55.2016	124.066		***	***	NS	***	***	*
R.stricta.10552	57.3307	58.1625	62.8687	37.5239	27.97	39.6682		***	NS	***	***	NS	**
R.stricta.10553	53.0556	45.1403	44.3067	33.7687	17.9099	24.6808		*	**	NS	***	***	NS
R.stricta.10554	70.3748	86.9822	56.4696	70.1063	45.7579	33.0153		NS	NS	*	***	NS	***
R.stricta.10555	92.0165	40.5957	83.4599	159.812	84.8697	149.887		***	***	***	***	***	***
R.stricta.10556	47.7136	43.508	45.6023	45.3342	29.1674	33.3621		**	*	NS	***	*	NS
R.stricta.10557	10.2295	9.48875	8.41818	8.97062	8.6942	10.9427		***	**	***	NS	**	NS
R.stricta.10558	17.2037	12.0075	19.2035	19.5877	10.0157	17.8227		NS	NS	*	NS	*	NS
R.stricta.10559	598.982	363.743	1017.23	536.867	146.26	1029.19		***	NS	NS	***	***	NS
R.stricta.1056	4.11941	15.0592	7.85527	0.98735	7.20653	1.80333		***	NS	*	***	***	NS
R.stricta.10560	29.2542	41.6648	36.2546	20.8384	39.6705	42.7954		NS	NS	NS	NS	NS	*
R.stricta.10561	57.2837	16.9252	30.3542	91.2241	19.7619	60.0822		NS	***	**	*	***	***
R.stricta.10562	22.5451	21.4821	16.1864	35.6482	37.805	22.4246		NS	NS	NS	NS	**	NS
R.stricta.10563	104.859	41.1725	98.3445	122.138	23.2149	96.8318		***	***	NS	***	***	*
R.stricta.10564	48.2946	93.7313	58.585	37.5793	105.621	56.615		***	NS	***	***	NS	***
R.stricta.10565	26.5542	17.6629	36.2489	30.8334	43.1472	44.3777		NS	NS	NS	NS	NS	NS
R.stricta.10566	42.8735	77.2865	94.4507	46.4535	161.676	170.373		NS	NS	NS	***	NS	***
R.stricta.10567	18.6119	15.8163	20.5301	19.0887	10.1701	21.585		NS	NS	NS	NS	NS	NS
R.stricta.10568	39.374	28.8239	31.5021	36.8717	25.8162	30.1362		***	***	NS	***	***	*
R.stricta.10569	208.808	228.028	86.1487	93.8927	70.4174	25.3519		***	NS	***	***	*	***
R.stricta.1057	7.10004	10.264	8.11247	6.60643	7.63625	6.09112		NS	NS	NS	NS	NS	NS
R.stricta.10570	13.0649	2.78005	9.27602	15.3442	2.52772	13.2323		NS	NS	NS	NS	NS	NS
R.stricta.10571	24.7824	26.2309	8.90784	11.0616	6.5379	3.90356		***	NS	***	***	NS	***
R.stricta.10572	65.2921	84.2385	61.516	78.003	88.352	63.9624		NS	NS	NS	NS	NS	NS
R.stricta.10573	130.795	260.197	160.783	26.1946	151.076	24.2483		NS	NS	*	**	NS	***
R.stricta.10574	29.402	33.4747	22.0856	40.981	45.7217	23.1538		NS	NS	NS	NS	***	***
R.stricta.10575	17.7686	30.4414	25.9262	18.3112	26.5513	22.7259		NS	NS	NS	***	***	NS
R.stricta.10576	37.4778	50.5847	30.6825	36.9276	53.271	26.674		NS	NS	NS	***	NS	*
R.stricta.10577	104.984	64.3829	64.5876	64.204	53.6679	48.7451		*	***	***	***	***	***
R.stricta.10578	72.298	49.9266	47.6467	76.8716	49.0267	51.4889		NS	***	*	*	***	***
R.stricta.10579	33.5402	29.6603	37.7743	30.6401	15.9735	37.6404		**	***	***	**	***	***
R.stricta.1058	0.641796	0.294377	1.34082	0.298259	0.0735686	0.291283		**	***	NS	***	***	***
R.stricta.10580	16.558	8.92891	23.7298	15.1126	4.48299	19.3652		NS	NS	NS	NS	**	***
R.stricta.10581	7.79791	5.3901	10.9556	7.026	3.73157	11.3115		NS	NS	NS	NS	NS	NS
R.stricta.10582	38.2486	109.876	114.619	24.2928	99.3242	95.7218		***	*	NS	***	***	NS
R.stricta.10583	17.2464	40.8268	12.6025	4.42218	6.29438	3.75775		***	***	***	***	***	***
R.stricta.10584	335.758	45.9104	165.426	687.958	30.9502	450.916		NS	NS	NS	***	NS	***
R.stricta.10585	34.9571	50.0012	30.59	31.5714	44.5416	23.5783		***	***	NS	***	***	NS
R.stricta.10586	18.276	10.2329	34.4929	17.3208	23.6662	55.858		*	**	***	***	NS	***
R.stricta.10587	6.67934	64.6975	16.7248	18.3016	86.2973	22.5894		NS	NS	NS	***	***	**
R.stricta.10588	165.609	163.215	308.694	150.621	121.836	359.908		***	NS	***	NS	NS	NS
R.stricta.10589	50.2302	28.5793	36.2202	79.7151	32.7582	60.7886		NS	NS	NS	***	NS	***
R.stricta.1059	0	0	0	0	0	0		NS	NS	NS	NS	**	***
R.stricta.10590	181.758	355.271	83.3614	145.03	377.828	48.7873		NS	*	NS	NS	NS	NS
R.stricta.10591	41.8223	37.4425	28.5992	42.7966	38.3214	30.6743		NS	NS	NS	*	NS	***
R.stricta.10592	31.9525	13.6436	40.5939	39.13	37.1238	51.8967		NS	NS	NS	*	NS	NS
R.stricta.10593	104.566	58.0105	73.7297	218.808	123.228	151.624		**	NS	NS	*	NS	NS
R.stricta.10594	20.1582	21.0709	13.2527	10.5648	9.23643	5.89505		NS	NS	NS	***	***	NS
R.stricta.10595	20.7191	12.6025	20.7127	16.2742	13.1916	25.9036		***	**	***	***	NS	***
R.stricta.10596	40.3202	32.4577	29.8776	39.3442	20.8193	31.1477		NS	NS	NS	***	NS	***
R.stricta.10597	115.871	57.014	48.882	49.3418	17.4456	28.1018		**	NS	*	***	NS	***
R.stricta.10598	17.1041	21.0899	19.3332	14.7891	13.9282	23.3739		***	***	NS	***	***	NS
R.stricta.10599	32.8068	36.2577	16.8299	17.011	20.3501	4.54026		***	***	NS	***	***	*
R.stricta.106	30.3245	13.0427	31.1357	23.3426	7.18278	22.88		***	NS	***	***	NS	***
R.stricta.1060	7.59435	5.17936	5.01169	1.7463	1.49943	1.36847		***	NS	***	***	NS	***
R.stricta.10600	62.1183	65.8379	62.1944	36.0883	14.6444	41.2943		NS	NS	*	***	NS	NS
R.stricta.10601	22.1699	13.9176	16.72	7.94474	5.90228	5.74225		***	NS	***	***	NS	***
R.stricta.10602	8.9017	8.51232	23.6122	2.04473	0.897501	4.66507		NS	NS	NS	NS	***	***
R.stricta.10603	77.7507	19.3861	58.9801	112.313	24.8244	77.657		***	**	NS	***	***	NS
R.stricta.10604	34.3215	25.773	37.7288	37.2565	35.1869	36.1249		*	NS	*	**	NS	***
R.stricta.10605	69.5247	68.8819	74.3114	54.1026	41.6816	46.5208		NS	*	**	NS	**	***
R.stricta.10606	130.729	36.2248	107.044	166.867	37.0397	140.544		NS	***	*	NS	***	***
R.stricta.10607	284.307	641.637	417.538	132.579	100.573	102.706		***	**	***	***	*	***
R.stricta.10608	36.1079	43.8072	41.5704	31.9988	45.3977	37.2125		NS	NS	NS	NS	**	NS
R.stricta.10609	47.3086	38.5136	45.235	36.1449	13.0272	19.8729		***	NS	***	***	NS	***
R.stricta.1061	5.27674	3.5682	5.15391	0.585257	0.470067	2.95505		***	NS	NS	***	NS	***
R.stricta.10610	31.6645	27.9124	37.2968	31.6673	16.8059	32.6901		*	***	***	***	NS	***
R.stricta.10611	40.3082	97.329	72.5688	48.2443	229.993	117.069		***	***	***	***	***	***
R.stricta.10612	63.5533	39.3583	39.8811	88.165	44.1117	40.3276		***	***	***	***	NS	***
R.stricta.10613	12.0365	41.3446	27.4493	8.49197	32.3698	23.7966		NS	NS	NS	NS	NS	NS
R.stricta.10614	71.1683	55.8843	42.9341	128.866	62.394	42.3274		NS	NS	NS	***	NS	**
R.stricta.10615	33.6351	20.1057	28.3955	56.0918	21.6219	31.9198		NS	***	***	**	***	***
R.stricta.10616	55.5219	49.2178	50.1293	50.4099	38.3038	46.5374		NS	***	***	NS	**	***
R.stricta.10617	54.4505	36.5785	69.3656	57.1725	43.1959	96.6946		***	**	NS	**	NS	NS
R.stricta.10618	16.2698	318.636	74.4683	13.1753	1696.18	159.745		***	NS	***	***	NS	***
R.stricta.10619	59.5772	39.2722	52.4365	68.5132	15.164	56.3952		***	***	NS	*	***	***
R.stricta.1062	32.306	20.5781	7.21315	41.4231	39.5938	11.0245		*	NS	NS	***	NS	**
R.stricta.10620	39.5284	18.172	25.5923	46.6323	17.3427	33.9534		***	NS	***	***	NS	***
R.stricta.10621	22.1266	16.8283	16.628	24.7224	30.4155	14.7591		NS	NS	NS	*	NS	NS
R.stricta.10622	17.7043	28.2255	16.2807	10.1689	8.77745	10.0083		*	NS	NS	**	NS	NS
R.stricta.10623	12.3361	9.97699	9.86923	14.1503	5.58972	10.4402		**	*	NS	***	***	NS
R.stricta.10624	23.4097	22.7556	21.8415	28.1623	39.2175	38.1567		*	NS	**	***	*	***
R.stricta.10625	37.724	40.3364	45.5123	34.3448	28.9631	33.915		NS	*	*	***	**	NS
R.stricta.10626	10.4134	7.66058	7.60061	21.752	8.3808	14.5504		***	*	NS	NS	NS	NS
R.stricta.10627	52.4237	48.1309	49.1005	42.8157	35.2906	33.9065		***	NS	***	***	NS	***
R.stricta.10628	87.1715	60.7042	102.644	21.9397	11.5205	20.6196		**	***	***	***	***	***
R.stricta.10629	77.7382	61.3102	59.9186	66.4188	50.5157	39.4784		*	NS	*	**	*	***
R.stricta.1063	0.0451335	0.194913	0.190989	0.0470016	0.138527	0.0903195		NS	NS	NS	*	***	*
R.stricta.10630	59.8865	8.5887	106.068	54.7711	3.82491	75.8548		***	***	NS	***	***	NS
R.stricta.10631	41.2816	34.5996	34.3816	32.9934	13.0514	25.8976		**	**	***	NS	***	***
R.stricta.10632	12.5388	6.50197	11.7217	13.9323	4.10704	12.6866		NS	NS	NS	*	NS	NS
R.stricta.10633	113.785	69.6579	454.51	136.671	149.657	834.56		**	*	***	NS	NS	NS
R.stricta.10634	23.3384	16.987	31.2547	19.8212	11.9162	34.5613		*	NS	**	***	NS	***
R.stricta.10635	16.6908	28.9004	15.6863	9.88561	18.5625	8.32926		***	NS	***	***	NS	***
R.stricta.10636	42.4511	62.6959	35.0681	32.2893	57.3506	31.7116		NS	NS	NS	NS	NS	**
R.stricta.10637	64.7724	117.774	90.279	2.06521	3.12825	1.62315		NS	***	***	***	***	***
R.stricta.10638	157.927	55.5825	124.205	184.664	43.0505	163.182		***	NS	***	NS	NS	NS
R.stricta.10639	42.879	36.9599	31.9034	18.7934	4.88195	4.69454		NS	NS	NS	***	NS	**
R.stricta.1064	0.763357	0.482077	3.59653	0.985862	0.914358	10.2243		*	NS	NS	**	NS	**
R.stricta.10640	25.2351	36.1767	27.1153	4.99126	1.61381	3.37639		***	***	NS	***	***	NS
R.stricta.10641	15.21	22.2887	19.7175	8.01816	12.3422	11.3315		*	*	NS	**	***	NS
R.stricta.10642	61.8156	81.5674	104.478	17.5487	36.5978	35.3562		NS	***	NS	NS	NS	NS
R.stricta.10643	43.0155	7.42528	21.8322	28.4155	4.99435	17.9031		***	***	***	***	***	***
R.stricta.10644	26.8429	23.7505	23.7371	19.8383	11.9333	12.4274		NS	NS	NS	NS	**	**
R.stricta.10645	20.8918	4.80588	16.5651	24.8503	4.51121	22.3224		***	***	***	***	NS	***
R.stricta.10646	142.969	153.669	107.071	140.977	196.588	105.39		NS	NS	NS	NS	NS	*
R.stricta.10647	40.6899	12.3391	20.9148	19.5476	4.46156	16.3508		***	NS	**	NS	NS	*
R.stricta.10648	3.16399	13.7701	7.1088	11.8698	82.5416	30.6209		***	NS	***	NS	*	*
R.stricta.10649	90.0753	303.062	179.144	90.9966	305.249	113.402		NS	NS	NS	NS	NS	NS
R.stricta.1065	12.2821	11.8553	13.1671	16.9213	17.4737	18.7031		NS	***	***	*	***	**
R.stricta.10650	19.8218	17.4417	19.565	17.2546	9.4037	18.0049		*	NS	NS	***	***	NS
R.stricta.10651	44.8299	236.207	150.923	64.8219	741.948	436.78		**	NS	***	**	NS	***
R.stricta.10652	103.161	47.6456	54.4361	144.222	66.6755	88.9765		***	NS	**	*	***	NS
R.stricta.10653	45.2412	36.685	56.2761	54.9798	38.4621	58.4064		NS	NS	*	*	NS	NS
R.stricta.10654	54.1063	10.2783	39.8434	131.97	17.0113	184.82		*	NS	NS	NS	**	**
R.stricta.10655	30.0901	30.2673	59.1556	42.4592	74.2436	121.673		NS	NS	NS	***	NS	**
R.stricta.10656	55.9832	38.4485	51.8834	38.0393	20.1756	38.9238		NS	*	*	***	NS	***
R.stricta.10657	23.6901	7.41132	20.5887	20.7939	4.32962	19.8695		NS	NS	NS	**	NS	NS
R.stricta.10658	19.8705	23.4167	22.7626	15.1317	15.297	11.9958		***	NS	***	***	***	***
R.stricta.10659	12.2092	9.67046	14.2292	8.9834	5.595	9.67009		NS	NS	NS	NS	**	*
R.stricta.1066	0.0104756	0	0.00530203	0.00659128	0	0.00649397		***	*	NS	***	***	***
R.stricta.10660	96.434	77.7048	130.948	111.164	85.2481	181.535		NS	NS	NS	NS	NS	NS
R.stricta.10661	36.3402	21.0776	28.461	50.3536	16.71	36.7945		***	**	NS	***	**	NS
R.stricta.10662	67.5319	83.2101	86.2061	28.5018	19.8128	38.6512		NS	NS	NS	*	NS	**
R.stricta.10663	66.7309	65.8871	48.6337	92.5746	55.8255	69.7548		***	NS	*	***	NS	**
R.stricta.10664	34.01	15.1875	32.3456	33.9084	7.95067	27.4915		***	NS	***	***	NS	***
R.stricta.10665	29.3981	95.8153	61.0747	15.5658	122.851	44.2157		*	NS	NS	*	NS	NS
R.stricta.10666	17.6093	21.0419	17.5922	14.9624	20.6544	17.8384		NS	NS	*	NS	NS	NS
R.stricta.10667	76.7833	42.0851	55.9662	2.70232	0.935458	0.646171		NS	***	NS	NS	***	***
R.stricta.10668	74.991	53.0761	35.195	86.0099	55.1493	37.5524		**	***	NS	NS	***	***
R.stricta.10669	32.8742	57.2453	42.8905	22.2305	31.5866	31.6758		*	NS	NS	***	NS	**
R.stricta.1067	2.26342	0.88918	1.19262	0.416627	0.698974	0.340356		***	NS	*	***	***	*
R.stricta.10670	22.3916	41.2906	28.5103	8.91785	7.03042	7.09562		***	NS	***	***	NS	***
R.stricta.10671	26.0938	36.0698	27.7459	24.5169	41.1223	19.4439		NS	**	NS	NS	**	NS
R.stricta.10672	73.1697	123.604	63.6425	36.6959	83.4129	28.0398		***	NS	***	***	NS	***
R.stricta.10673	41.2122	30.1474	29.3887	39.7076	19.6475	30.2196		NS	***	***	***	**	***
R.stricta.10674	1.19328	10.3881	8.06786	0.614532	15.2025	8.97514		NS	***	***	*	***	***
R.stricta.10675	46.4634	80.9482	49.2644	13.5901	10.3722	12.927		*	NS	NS	**	NS	*
R.stricta.10676	141.217	129.718	105.917	102.645	134.766	88.4267		NS	*	NS	**	***	***
R.stricta.10677	21.0284	20.6823	17.082	17.8473	22.0234	18.3457		***	***	***	***	**	***
R.stricta.10678	5.31249	2.80725	19.7192	4.85556	6.08037	15.0848		***	NS	***	***	NS	***
R.stricta.10679	18.6905	16.1724	41.2741	14.5479	17.7622	61.1553		NS	NS	NS	NS	*	NS
R.stricta.1068	0.0747794	0.0071136	0.053705	0.0275566	0.00875541	0.0501055		NS	NS	NS	***	*	**
R.stricta.10680	234.512	146.16	126.17	365.947	356.371	343.896		***	NS	**	***	NS	***
R.stricta.10681	6.05706	17.6052	9.10991	4.70005	22.1252	9.48195		***	NS	***	NS	***	***
R.stricta.10682	61.9142	57.1812	49.4286	102.44	50.009	63.2719		NS	NS	NS	**	***	***
R.stricta.10683	73.7037	18.8114	138.237	186.839	15.7239	202		***	*	***	***	*	***
R.stricta.10684	20.2999	16.1756	17.492	19.4967	11.213	16.4821		*	NS	NS	NS	**	***
R.stricta.10685	21.0923	28.1951	15.1509	11.0971	5.82904	8.00538		***	***	NS	***	***	NS
R.stricta.10686	29.3588	7.36726	21.6502	13.9626	5.1677	8.03239		NS	NS	NS	NS	NS	NS
R.stricta.10687	31.7309	32.8717	27.1338	36.0126	33.6694	30.072		*	NS	NS	***	*	NS
R.stricta.10688	19.6384	27.623	27.2494	17.3358	20.0929	29.5306		***	NS	***	***	NS	***
R.stricta.10689	33.6261	29.9245	20.5054	3.19978	2.39735	0.659508		*	**	NS	***	***	*
R.stricta.1069	4.5474	1.38207	2.98335	5.07069	1.283	3.24499		***	NS	**	**	NS	*
R.stricta.10690	18.5281	52.9958	12.8999	15.3542	7.6794	5.02185		***	*	***	***	***	***
R.stricta.10691	21.1899	33.9072	27.7596	30.7667	26.0912	21.7736		***	NS	***	***	***	***
R.stricta.10692	61.1544	41.367	56.8568	70.3173	39.0886	49.1793		***	***	NS	***	***	NS
R.stricta.10693	10.4656	8.23361	10.5518	11.2492	5.53815	11.351		**	***	NS	**	***	***
R.stricta.10694	147.842	266.125	294.143	85.1423	220.882	92.4674		NS	NS	NS	***	NS	**
R.stricta.10695	29.4789	30.2328	28.2138	32.4657	27.1758	24.6287		NS	NS	*	*	NS	**
R.stricta.10696	157.705	20.0806	196.95	243.313	52.1296	442.017		NS	***	**	**	***	**
R.stricta.10697	20.1602	17.5073	16.4573	27.7829	15.6586	19.5306		***	NS	*	***	NS	***
R.stricta.10698	12.9746	14.1817	7.89817	14.9665	30.1809	4.73596		NS	NS	NS	NS	NS	NS
R.stricta.10699	95.2374	84.5549	92.9586	58.9081	38.5666	48.9215		NS	***	*	NS	NS	NS
R.stricta.107	0.00869833	0.0597241	0.0211566	0.00748036	0	0.0228167		***	***	***	***	**	***
R.stricta.1070	0.0418351	0.0416552	0.0528861	0	0.0262662	0.0212321		NS	NS	NS	***	***	***
R.stricta.10700	44.4199	36.6419	56.8662	36.5466	26.5604	45.586		***	NS	***	***	***	**
R.stricta.10701	17.8422	14.8874	12.2549	12.575	5.32778	9.80127		*	***	NS	***	NS	**
R.stricta.10702	32.0442	38.8026	27.8533	29.2877	34.473	23.9503		NS	NS	NS	***	NS	***
R.stricta.10703	28.3559	12.1592	23.94	37.7004	16.1524	41.4532		***	NS	***	***	NS	***
R.stricta.10704	12.9085	10.3673	14.6016	9.3611	5.97996	10.035		***	NS	*	***	***	NS
R.stricta.10705	54.6155	33.1967	39.415	83.3868	53.7101	64.1944		***	NS	*	***	**	***
R.stricta.10706	56.8603	60.7258	79.3868	67.9984	87.335	92.4394		NS	NS	NS	NS	NS	NS
R.stricta.10707	54.6431	36.4828	29.3031	56.2793	28.5604	36.8792		NS	NS	NS	NS	NS	NS
R.stricta.10708	21.7642	15.2347	22.1551	19.5826	9.45907	22.6888		*	**	NS	***	***	NS
R.stricta.10709	216.498	291.046	165.173	85.9233	98.0115	50.0768		*	NS	NS	***	NS	**
R.stricta.1071	1.12628	0.473991	0.87448	1.29277	0.441983	1.12149		**	NS	**	NS	NS	NS
R.stricta.10710	35.2071	61.8811	38.9975	33.3458	61.8927	36.2646		**	NS	**	***	NS	***
R.stricta.10711	95.2505	93.7969	124.691	88.0091	76.1666	109.475		NS	NS	NS	**	NS	NS
R.stricta.10712	29.937	12.9679	24.1967	39.3677	17.2192	40.9556		NS	NS	*	NS	NS	NS
R.stricta.10713	24.4364	38.2865	36.518	19.9947	34.4743	26.9303		***	*	NS	***	***	NS
R.stricta.10714	29.3091	12.7344	15.3259	56.8872	16.2491	25.3398		NS	NS	NS	NS	NS	NS
R.stricta.10715	21.9432	14.9305	24.2812	8.21581	10.7957	8.05743		NS	NS	NS	NS	NS	NS
R.stricta.10716	43.6251	31.336	30.7297	60.6208	23.5331	37.2842		NS	NS	NS	NS	NS	NS
R.stricta.10717	58.5616	202.77	19.2441	34.9402	107.472	13.5104		NS	NS	NS	**	NS	*
R.stricta.10718	89.555	18.4112	57.863	158.359	29.6256	104.35		***	*	**	*	NS	*
R.stricta.10719	28.9231	21.4365	27.3786	34.5285	35.3523	43.9573		***	NS	***	***	***	***
R.stricta.1072	0	0.0455797	0	0	0	0.00414152		***	NS	NS	NS	**	*
R.stricta.10720	84.329	132.439	104.407	22.0453	44.2154	12.6198		***	NS	***	***	***	***
R.stricta.10721	51.7237	84.496	43.7721	32.456	103.519	39.3143		*	***	NS	*	***	*
R.stricta.10722	66.8845	33.3945	52.6091	82.4172	39.1825	44.0091		NS	NS	NS	***	NS	**
R.stricta.10723	62.1495	46.1097	42.7326	81.5258	34.8435	29.1177		***	NS	***	***	NS	***
R.stricta.10724	122.716	271.224	157.003	67.3189	140.997	88.6641		NS	NS	NS	NS	**	NS
R.stricta.10725	47.4888	56.7909	41.5248	24.4498	9.34679	14.8734		***	***	NS	*	***	***
R.stricta.10726	27.1263	19.0371	42.3596	32.9519	23.3198	49.325		NS	NS	**	***	NS	***
R.stricta.10727	69.5761	76.7942	72.4338	61.739	65.6014	60.2975		NS	NS	NS	***	**	***
R.stricta.10728	155.011	138.363	113.305	120.557	112.125	81.4625		NS	NS	**	*	***	***
R.stricta.10729	44.3454	10.8253	36.5793	56.507	16.8579	38.0458		***	***	**	***	**	***
R.stricta.1073	0.339258	0.406231	0.160399	0.229439	0.118806	0.108815		***	NS	*	**	NS	**
R.stricta.10730	37.733	30.827	24.2441	31.492	16.8864	10.6113		NS	NS	NS	NS	NS	NS
R.stricta.10731	17.1418	24.5398	14.9583	19.2569	20.7875	16.3953		***	NS	***	***	NS	**
R.stricta.10732	92.3295	266.086	126.971	16.8533	133.619	43.7713		***	NS	***	***	NS	***
R.stricta.10733	179.524	53.4407	153.069	109.55	10.1245	38.3472		***	**	***	***	***	**
R.stricta.10734	40.2785	13.6161	358.721	21.5043	11.5315	476.243		*	NS	**	***	NS	***
R.stricta.10735	30.4565	21.7384	16.5865	50.9472	22.4223	18.33		***	NS	***	***	**	***
R.stricta.10736	14.2893	14.8696	11.6366	14.351	20.4495	11.9383		NS	NS	NS	NS	NS	NS
R.stricta.10737	43.3288	48.8608	44.1632	35.9502	40.5052	38.2266		***	NS	***	***	***	***
R.stricta.10738	45.7665	131.71	231.799	29.659	79.0642	256.615		NS	NS	NS	NS	NS	NS
R.stricta.10739	31.2134	35.9142	27.005	26.9362	42.4299	22.3476		**	NS	***	NS	***	NS
R.stricta.1074	32.4736	33.1592	30.0394	28.0058	24.3784	28.3003		*	NS	NS	NS	NS	NS
R.stricta.10740	27.6786	36.5462	47.9754	19.5762	15.6994	22.9253		***	***	NS	***	***	NS
R.stricta.10741	44.4098	125.799	75.7959	50.3443	203.849	69.9453		**	NS	**	**	NS	***
R.stricta.10742	311.18	216.899	228.142	196.585	23.8733	68.794		**	NS	NS	***	**	NS
R.stricta.10743	65.9911	97.7509	58.9748	55.0513	63.1624	30.2843		NS	NS	NS	NS	NS	NS
R.stricta.10744	166.488	114.977	89.4263	47.1478	62.7881	35.5315		***	NS	***	***	NS	***
R.stricta.10745	15.7464	16.4923	16.0049	14.5035	19.5234	15.6493		***	**	**	***	*	***
R.stricta.10746	63.784	119.834	55.5706	60.5298	149.473	69.2607		***	*	***	*	***	***
R.stricta.10747	7.65332	3.3537	11.6189	8.61706	3.82231	18.9853		NS	NS	NS	NS	NS	NS
R.stricta.10748	9.20304	4.21366	10.6673	25.9451	5.2553	40.9918		NS	NS	NS	**	NS	*
R.stricta.10749	39.1426	36.6777	40.6892	32.425	27.8163	32.7747		*	NS	NS	***	*	NS
R.stricta.1075	0.0557409	0.0494896	0.061144	0.118697	0.100348	0.105186		NS	NS	NS	***	**	NS
R.stricta.10750	21.4429	15.8951	18.8967	25.0578	15.474	18.831		NS	NS	NS	NS	NS	NS
R.stricta.10751	16.4844	15.3509	21.5446	16.3499	11.0566	22.0535		***	***	***	***	***	***
R.stricta.10752	78.9013	81.867	63.4588	68.4996	94.0973	49.8009		***	NS	NS	*	***	NS
R.stricta.10753	20.73	11.1502	17.5734	31.839	27.3127	29.3674		***	NS	*	***	*	**
R.stricta.10754	32.4065	17.7424	27.5928	25.147	10.2623	21.8956		**	NS	NS	NS	NS	*
R.stricta.10755	52.9696	46.0963	42.1994	46.4736	44.9532	38.8868		***	NS	***	***	**	NS
R.stricta.10756	42.6929	48.8144	47.3853	36.8835	29.6583	32.5218		***	NS	***	***	*	***
R.stricta.10757	61.8256	43.1949	74.4185	80.3233	54.9669	106.663		NS	*	*	NS	NS	NS
R.stricta.10758	8.74257	7.72439	10.1985	8.43966	6.1893	9.50202		NS	NS	NS	NS	***	***
R.stricta.10759	21.925	27.6314	22.0966	5.45633	5.45118	4.48399		NS	NS	NS	NS	NS	NS
R.stricta.1076	2.17611	0.869278	1.27462	0.818342	0.242756	0.62492		NS	NS	**	NS	***	**
R.stricta.10760	53.5587	39.1619	48.2797	47.3611	28.7341	44.6714		***	NS	***	***	NS	***
R.stricta.10761	87.9183	43.2164	108.849	72.2643	37.386	59.6783		NS	NS	NS	NS	NS	*
R.stricta.10762	4.07129	233.536	9.64555	6.56583	594.788	89.5954		***	NS	***	***	NS	***
R.stricta.10763	40.6179	26.662	53.4895	71.4867	32.7405	38.7067		NS	NS	NS	*	*	NS
R.stricta.10764	22.6865	9.78111	24.7217	26.109	6.98517	44.7692		NS	*	NS	***	***	**
R.stricta.10765	75.5778	53.2669	45.3395	85.639	46.9904	43.6259		*	NS	*	NS	NS	NS
R.stricta.10766	13.4422	8.63524	10.6605	17.4005	8.25919	16.3021		NS	NS	NS	NS	NS	*
R.stricta.10767	12.3458	5.0247	10.9502	7.72911	2.61432	8.92321		NS	NS	NS	***	***	NS
R.stricta.10768	35.4582	29.2381	24.6146	30.1336	19.0404	19.1678		NS	***	***	NS	***	***
R.stricta.10769	11.146	14.2235	27.9764	11.0763	28.5935	48.887		NS	*	NS	NS	NS	NS
R.stricta.1077	0	0	0	0	0.00875541	0		***	NS	*	***	NS	***
R.stricta.10770	124.363	268.267	195.042	37.083	105.417	45.2562		***	*	NS	***	**	***
R.stricta.10771	26.3282	23.5822	29.3163	13.6325	4.49653	18.758		NS	***	*	NS	***	***
R.stricta.10772	12.3467	16.9736	14.5433	12.807	20.2491	18.3117		**	*	NS	NS	***	***
R.stricta.10773	13.1922	7.43629	19.962	14.8671	4.51293	19.5596		NS	NS	NS	NS	NS	NS
R.stricta.10774	6.00137	10.4855	3.8539	26.1549	53.1074	34.7819		*	**	NS	**	**	NS
R.stricta.10775	29.3204	23.7432	24.6462	23.9034	16.207	18.7139		***	***	NS	***	***	NS
R.stricta.10776	47.1245	22.8258	45.1949	41.7057	21.7133	41.3758		**	***	***	***	***	***
R.stricta.10777	16.2336	8.30683	13.7052	18.4899	5.27258	15.059		NS	NS	NS	NS	NS	NS
R.stricta.10778	321.757	860.265	521.194	229.395	325.876	113.322		***	***	NS	***	***	NS
R.stricta.10779	23.0521	8.15049	14.8465	17.2651	2.17175	14.3626		NS	***	NS	NS	***	***
R.stricta.1078	0.0227966	0.114067	0.0129211	0.0140716	0.0816581	0.0334595		**	***	NS	***	***	***
R.stricta.10780	10.4011	1.64834	11.1485	11.2218	2.80894	16.9595		**	**	***	***	NS	***
R.stricta.10781	9.26737	7.79227	9.16059	8.20802	6.67761	8.72597		***	***	*	***	***	**
R.stricta.10782	46.5485	127.742	48.6869	22.1703	106.638	44.9758		NS	***	*	NS	***	***
R.stricta.10783	17.4549	17.2531	17.5462	18.5392	14.3341	16.1208		***	**	***	***	NS	***
R.stricta.10784	82.3154	43.7185	61.381	76.3992	50.0599	49.9137		**	NS	***	***	NS	***
R.stricta.10785	181.529	183.195	143.544	162.47	144.363	139.747		**	NS	***	NS	**	***
R.stricta.10786	60.8302	59.8032	32.167	56.3276	40.7376	23.4516		NS	NS	NS	*	NS	NS
R.stricta.10787	13.5621	7.52045	11.6696	11.6255	5.0762	8.75227		**	NS	**	**	NS	**
R.stricta.10788	123.456	131.323	104.627	133.375	118.108	89.2615		***	NS	**	***	NS	***
R.stricta.10789	33.6836	29.591	26.1392	39.8917	30.9278	32.185		NS	***	**	*	***	NS
R.stricta.1079	0.281284	0.240285	0.152133	0.121693	0	0.0299667		***	***	NS	***	***	**
R.stricta.10790	115.332	29.652	103.719	126.2	24.9899	98.5896		***	NS	***	***	*	***
R.stricta.10791	13.9371	7.67486	19.3645	9.53213	2.26029	12.332		NS	NS	NS	***	NS	NS
R.stricta.10792	20.2669	35.6315	23.9023	19.4099	28.2334	26.5974		NS	NS	NS	*	NS	**
R.stricta.10793	28.018	23.3609	28.6702	28.2836	28.202	25.8972		NS	***	***	NS	***	***
R.stricta.10794	95.3667	88.7959	84.7007	76.1707	82.6816	74.0358		***	***	NS	*	***	***
R.stricta.10795	31.8431	31.0955	25.7564	22.3244	22.3204	16.363		***	*	NS	***	***	NS
R.stricta.10796	61.6057	52.8096	46.3682	97.7257	94.0315	66.9196		NS	NS	NS	***	NS	***
R.stricta.10797	100.947	80.9677	106.944	77.1187	53.8753	77.5962		NS	**	*	***	NS	***
R.stricta.10798	36.5359	110.736	72.3299	27.6963	177.855	88.3304		NS	NS	NS	NS	***	**
R.stricta.10799	19.2722	26.9089	10.9877	34.3576	15.7325	10.9641		***	NS	***	***	NS	***
R.stricta.108	58.0332	84.33	39.2732	28.0011	42.4931	18.5409		***	NS	*	***	NS	**
R.stricta.1080	0.00704914	0	0.0210134	0.0356299	0	0.0318958		NS	**	**	***	**	***
R.stricta.10800	30.3139	33.076	25.0482	22.7077	13.1393	19.1078		***	*	NS	***	NS	*
R.stricta.10801	11.6529	38.3123	10.0416	1.01594	1.02995	0.387002		NS	NS	NS	NS	NS	NS
R.stricta.10802	122.606	38.2944	101.009	177.83	46.1722	117.72		NS	***	***	*	NS	NS
R.stricta.10803	127.319	76.5788	88.037	127.253	79.9702	94.9592		NS	NS	NS	***	NS	**
R.stricta.10804	35.0643	29.8155	22.7447	7.61287	2.27176	2.26602		***	**	NS	***	***	NS
R.stricta.10805	49.8487	48.8117	55.8668	42.5819	39.1287	47.5894		NS	NS	NS	NS	NS	NS
R.stricta.10806	14.8945	20.6073	17.5799	13.0959	15.3488	20.7736		*	NS	*	NS	NS	*
R.stricta.10807	129.732	3.1594	144.721	246.416	10.6415	300.668		*	NS	*	***	NS	*
R.stricta.10808	25.3799	24.6119	28.8812	17.5418	19.3827	20.1099		***	NS	**	***	*	**
R.stricta.10809	37.3558	85.6023	32.4808	11.154	27.441	10.9283		NS	**	NS	**	NS	NS
R.stricta.1081	20.6331	17.3806	26.1637	27.9657	21.9974	12.177		***	*	***	***	NS	***
R.stricta.10810	34.5206	37.3253	43.7971	31.9508	38.877	17.841		**	NS	NS	*	***	NS
R.stricta.10811	150.433	172.6	145.592	111.26	89.0979	107.413		NS	NS	NS	***	NS	*
R.stricta.10812	51.0665	52.8902	65.2817	55.6274	64.1594	61.1271		***	***	NS	***	***	NS
R.stricta.10813	34.6913	35.2525	24.2288	4.7371	6.04977	2.06402		***	NS	*	**	NS	**
R.stricta.10814	11.2439	51.9596	39.2892	6.23782	66.1732	50.1233		NS	***	***	NS	***	***
R.stricta.10815	22.1397	20.2625	27.3041	21.4291	15.2266	21.7345		NS	*	NS	***	***	**
R.stricta.10816	42.2263	49.8087	37.2838	40.6619	50.448	35.1972		NS	NS	NS	***	NS	***
R.stricta.10817	64.7567	42.4467	83.7885	65.1886	25.9663	87.7453		NS	NS	NS	***	NS	***
R.stricta.10818	21.8868	12.9698	13.449	24.7831	11.8364	15.0644		***	NS	**	***	NS	***
R.stricta.10819	57.5924	51.4519	39.0374	38.1463	16.5573	16.8244		**	NS	NS	NS	***	***
R.stricta.1082	9.43663	10.3972	8.30932	8.05594	6.34648	6.5974		**	***	***	**	***	***
R.stricta.10820	112.257	85.3074	65.131	52.9809	40.5699	30.2812		NS	NS	NS	NS	*	NS
R.stricta.10821	22.5992	25.4816	513.007	35.9802	54.0091	2227.56		NS	*	***	**	NS	**
R.stricta.10822	6.62382	40.3089	27.6521	6.99232	58.306	37.559		NS	NS	NS	***	NS	*
R.stricta.10823	36.5226	36.5984	34.8308	38.2368	41.3325	45.9312		***	**	NS	***	NS	***
R.stricta.10824	112.9	113.271	56.332	124.425	116.329	62.3946		NS	NS	NS	NS	NS	NS
R.stricta.10825	35.7401	43.5058	62.7004	19.9644	31.3251	50.3801		NS	***	**	*	NS	NS
R.stricta.10826	2.01196	5.21331	29.6747	1.98159	22.7248	287.455		***	**	NS	***	***	NS
R.stricta.10827	38.4804	16.7862	25.4075	36.7343	14.4473	27.5701		***	*	*	***	**	*
R.stricta.10828	8.44606	15.8435	237.907	7.43962	1.95014	84.7951		**	NS	*	*	NS	NS
R.stricta.10829	79.8776	119.946	137.532	81.8117	239.729	265.486		NS	NS	NS	NS	NS	NS
R.stricta.1083	0.148177	0.14556	0.22224	0.243036	0.109104	0.205542		NS	NS	NS	NS	NS	NS
R.stricta.10830	19.4997	5.79206	11.9895	20.056	3.75076	16.9815		*	NS	NS	***	***	NS
R.stricta.10831	147.758	59.1008	100.027	182.166	59.1815	182.6		*	NS	NS	NS	***	***
R.stricta.10832	92.5381	46.2485	67.7568	115.902	55.4422	77.4431		**	NS	NS	**	NS	***
R.stricta.10833	68.0291	61.8172	70.5182	64.7503	49.615	72.6899		*	NS	NS	NS	**	*
R.stricta.10834	34.6794	18.9253	27.9585	43.527	22.1455	38.1831		***	NS	**	***	NS	***
R.stricta.10835	68.8494	37.8764	66.9844	64.1421	18.5947	66.4392		**	NS	*	NS	NS	NS
R.stricta.10836	77.4256	45.655	47.4476	92.8736	55.444	53.0096		***	**	*	***	***	NS
R.stricta.10837	29.3867	17.9362	71.5723	49.0814	21.2127	85.0077		*	NS	NS	***	NS	***
R.stricta.10838	17.2188	4.19115	11.5909	18.9477	2.31652	11.7536		*	NS	NS	*	NS	NS
R.stricta.10839	17.2943	12.5847	16.9266	31.7081	18.4132	34.8699		NS	NS	NS	***	NS	*
R.stricta.1084	1.02492	0.660653	1.06224	2.045	0.536297	1.29235		NS	NS	NS	NS	NS	NS
R.stricta.10840	84.8529	190.079	260.277	79.6612	231.239	307.732		NS	**	**	*	**	NS
R.stricta.10841	29.9892	32.5923	54.4414	38.9541	63.6713	106.545		***	NS	NS	NS	*	NS
R.stricta.10842	60.3911	62.1133	39.9456	78.9534	47.4297	26.7017		***	***	**	***	***	***
R.stricta.10843	16.3703	11.4552	14.8501	16.3133	30.709	17.8025		NS	NS	NS	***	NS	**
R.stricta.10844	24.6073	30.2978	35.4221	18.406	6.418	17.951		***	*	NS	*	**	NS
R.stricta.10845	38.2277	41.9068	40.4071	32.7716	37.0993	46.0769		**	**	NS	***	***	NS
R.stricta.10846	110.4	31.0246	89.3321	126.099	19.1257	104.067		***	**	***	***	*	***
R.stricta.10847	85.1507	113.279	78.4182	72.6956	94.9962	57.4404		*	NS	NS	***	***	*
R.stricta.10848	31.2577	13.4318	17.65	38.6266	8.42112	21.737		**	NS	*	***	**	***
R.stricta.10849	25.146	18.802	30.7263	22.3611	11.9388	24.4637		NS	*	**	NS	**	NS
R.stricta.1085	0.0175248	0.0298962	0.00787633	0.00748036	0.0548714	0.00232057		***	NS	***	***	NS	***
R.stricta.10850	64.0876	50.3048	45.4631	76.3612	46.0037	55.0442		*	NS	NS	NS	NS	NS
R.stricta.10851	13.755	4.41469	4.90183	18.1959	19.3346	15.005		NS	NS	NS	NS	NS	NS
R.stricta.10852	21.2266	20.817	21.8389	15.3645	7.54946	13.4806		***	**	NS	***	***	NS
R.stricta.10853	9.08611	7.48275	14.3605	7.67451	6.39144	13.2943		NS	*	*	NS	NS	**
R.stricta.10854	61.0752	43.5952	55.3307	83.5234	56.9009	65.4189		NS	***	**	***	***	NS
R.stricta.10855	44.2577	51.0656	43.1315	40.3228	41.1176	44.1031		NS	NS	NS	***	NS	***
R.stricta.10856	36.6768	48.9498	37.2777	11.1528	5.49074	12.6972		***	NS	***	***	NS	***
R.stricta.10857	88.2155	131.206	77.291	20.7737	27.2446	13.777		NS	NS	NS	***	NS	**
R.stricta.10858	30.6727	31.3913	40.0767	23.5337	13.6934	22.0698		**	NS	**	***	NS	***
R.stricta.10859	39.9661	12.3176	49.4085	48.3465	10.0811	54.8045		***	NS	***	***	**	***
R.stricta.1086	0.725691	1.22998	0.507728	0.115864	0.0543	0.0117809		NS	*	***	***	**	***
R.stricta.10860	25.4795	16.9658	25.5085	19.4845	16.7644	25.557		NS	NS	NS	NS	NS	NS
R.stricta.10861	11.3655	9.29891	11.4363	11.5597	6.15021	11.9523		NS	NS	NS	NS	NS	NS
R.stricta.10862	6.53277	6.11306	15.1094	6.46846	5.44864	16.4962		NS	**	NS	NS	*	NS
R.stricta.10863	32.0119	18.446	31.736	34.7396	16.4188	28.7056		NS	**	***	***	NS	**
R.stricta.10864	58.611	28.8302	35.2541	55.4093	13.4396	17.738		***	NS	***	***	NS	*
R.stricta.10865	33.3129	39.957	45.597	11.6052	4.49512	2.64697		**	***	NS	*	***	NS
R.stricta.10866	31.48	33.4401	30.8524	25.8068	11.4089	29.1545		*	NS	NS	NS	NS	NS
R.stricta.10867	29.9648	24.2672	31.2501	26.8077	11.2368	25.9091		***	NS	NS	***	*	NS
R.stricta.10868	18.4346	25.2296	16.9636	23.83	39.1649	22.4262		***	NS	***	***	NS	***
R.stricta.10869	76.9985	77.9032	61.7479	50.4702	25.889	29.9701		NS	NS	NS	NS	**	NS
R.stricta.1087	32.6026	205.832	121.722	44.9919	478.674	309.485		NS	*	NS	NS	***	**
R.stricta.10870	11.4014	9.6918	10.8963	12.9472	12.3388	15.9877		*	NS	*	NS	NS	NS
R.stricta.10871	31.6944	16.5608	22.0779	43.3396	22.1156	37.0326		***	***	NS	***	***	NS
R.stricta.10872	21.3034	17.2585	21.6431	15.5583	8.21267	17.2712		***	NS	***	***	NS	***
R.stricta.10873	56.2806	68.2917	31.6175	78.8416	188.965	53.6267		***	NS	*	***	NS	***
R.stricta.10874	40.949	34.9557	33.607	41.23	24.114	30.8028		***	***	***	***	***	***
R.stricta.10875	13.0799	16.7407	18.676	10.0997	7.43094	11.5267		**	NS	NS	***	NS	*
R.stricta.10876	78.9443	73.0947	50.3633	82.5089	53.5625	112.418		***	NS	***	***	*	***
R.stricta.10877	19.2011	12.6411	22.5439	18.1611	10.2148	21.7806		***	**	***	***	**	***
R.stricta.10878	23.2304	27.9239	20.9178	16.8988	10.4743	16.3092		***	*	***	***	NS	***
R.stricta.10879	575.107	445.114	532.132	495.846	360.024	433.711		NS	NS	NS	*	NS	**
R.stricta.1088	0.137905	0.0195935	0.0576081	0.0829277	0.0553241	0.0361667		NS	NS	NS	*	NS	*
R.stricta.10880	14.3791	11.6562	10.5314	7.53537	4.27741	5.92139		***	NS	**	***	NS	***
R.stricta.10881	39.242	36.7897	31.4001	45.4099	39.2242	27.6714		***	NS	***	***	NS	***
R.stricta.10882	12.5675	8.7092	13.715	8.30443	2.20869	3.81102		NS	NS	*	*	***	***
R.stricta.10883	77.6448	83.6378	68.0777	59.4983	74.893	65.6338		NS	***	***	***	NS	***
R.stricta.10884	38.9921	34.7999	28.1452	39.5362	21.3759	24.9331		***	NS	**	**	***	***
R.stricta.10885	53.7969	72.5957	45.5676	69.2739	99.3292	60.9392		***	***	NS	***	***	NS
R.stricta.10886	85.1922	97.3117	75.0834	87.9776	88.7492	88.5643		*	NS	NS	***	***	NS
R.stricta.10887	24.1155	12.5659	39.5779	31.6431	16.8853	74.0203		NS	NS	NS	NS	*	NS
R.stricta.10888	50.7547	52.6907	42.5917	57.7285	81.3713	54.1229		NS	NS	*	**	NS	***
R.stricta.10889	19.8188	19.9307	16.4149	19.4183	19.4408	18.4833		NS	NS	NS	NS	NS	NS
R.stricta.1089	0.0364388	0	0.0190984	0.017074	0.00963429	0.0111756		NS	NS	NS	NS	NS	NS
R.stricta.10890	77.497	82.8567	77.7774	78.8835	82.4104	69.4865		NS	*	NS	NS	NS	NS
R.stricta.10891	30.958	25.9384	29.7929	32.3638	23.8917	23.6574		NS	NS	NS	NS	NS	NS
R.stricta.10892	26.9188	13.9851	17.4523	36.5662	25.5584	23.1057		*	***	***	***	*	***
R.stricta.10893	38.2905	49.7768	26.3635	3.08695	1.83943	1.8418		*	***	NS	*	**	NS
R.stricta.10894	38.7292	53.3575	21.7012	28.5611	36.7603	14.5483		NS	NS	NS	*	NS	NS
R.stricta.10895	22.7544	17.4765	24.4508	33.5012	15.8105	36.6131		*	NS	NS	**	NS	NS
R.stricta.10896	15.1671	11.0048	19.3561	16.5383	14.4733	24.6565		***	***	NS	**	***	NS
R.stricta.10897	43.1785	37.2117	24.8724	41.219	37.6509	21.8279		NS	NS	NS	NS	**	NS
R.stricta.10898	77.4812	217.864	105.383	64.4899	210.774	78.9894		**	**	NS	*	***	NS
R.stricta.10899	60.7818	58.3526	46.478	42.9439	47.1853	25.6968		NS	NS	NS	***	***	NS
R.stricta.109	6.68665	9.66991	6.1627	8.11639	21.307	12.6191		NS	NS	NS	NS	NS	*
R.stricta.1090	2.17944	0.822047	1.13524	2.33061	1.16944	1.20511		NS	NS	NS	***	NS	NS
R.stricta.10900	30.6089	1.40071	20.6321	21.608	0.13152	14.4782		***	**	NS	***	NS	***
R.stricta.10901	41.1272	28.2968	42.8649	29.2194	19.9822	22.8574		NS	***	**	**	*	***
R.stricta.10902	157.096	116.831	112.812	188.998	142.489	163.626		NS	NS	NS	***	NS	**
R.stricta.10903	12.1602	8.93591	21.022	13.5018	10.8483	30.7562		***	NS	**	***	NS	***
R.stricta.10904	16.3945	8.9627	10.832	16.9148	7.48759	11.9227		***	NS	***	***	*	**
R.stricta.10905	21.6125	9.65981	11.5084	33.8649	21.9603	15.5913		**	NS	NS	***	*	NS
R.stricta.10906	16.2094	10.7192	13.6847	10.8805	3.56195	12.4747		***	NS	***	***	***	NS
R.stricta.10907	51.5048	18.1158	56.8017	76.009	15.8985	83.6779		NS	NS	NS	***	NS	*
R.stricta.10908	73.706	70.9685	65.1651	69.7955	77.0381	67.1859		***	NS	***	***	NS	***
R.stricta.10909	83.881	115.111	85.1977	100.883	135.845	93.6281		***	***	NS	***	***	NS
R.stricta.1091	0	0	0	0	0	0		NS	NS	NS	NS	***	**
R.stricta.10910	122.067	26.0204	124.971	129.24	23.9626	80.6251		***	NS	***	***	NS	***
R.stricta.10911	16.2027	27.9815	22.5361	8.6184	53.8292	13.2407		NS	***	*	NS	***	***
R.stricta.10912	28.9997	25.2147	27.2115	28.7259	24.757	26.6926		*	NS	NS	***	***	NS
R.stricta.10913	14.8465	14.0118	13.4626	6.1	4.94227	6.76852		NS	***	***	**	***	***
R.stricta.10914	23.3897	22.6957	28.4843	25.4614	24.6951	29.2053		NS	NS	NS	*	**	NS
R.stricta.10915	123.534	350.223	265.475	149.793	284.82	143.372		NS	**	**	***	***	***
R.stricta.10916	67.0522	35.5676	64.9295	86.6178	47.6894	84.353		NS	**	**	NS	***	NS
R.stricta.10917	41.9247	37.4921	73.2986	39.3355	41.4756	72.0499		NS	***	***	NS	***	***
R.stricta.10918	44.6903	36.5556	53.1754	81.0202	46.8096	61.7581		*	NS	NS	NS	***	NS
R.stricta.10919	29.4131	37.8226	20.4608	6.75081	6.44617	4.27394		**	NS	NS	NS	NS	NS
R.stricta.1092	49.7989	13.151	45.651	61.7837	13.0726	82.4616		***	***	NS	NS	***	*
R.stricta.10920	17.2091	20.5587	19.6312	14.7481	13.9804	23.9117		***	NS	*	***	***	*
R.stricta.10921	80.738	102.559	129.404	107.762	172.93	229.696		NS	NS	NS	***	*	***
R.stricta.10922	43.2117	19.0084	36.4077	66.7149	59.7676	55.5785		NS	NS	NS	NS	**	***
R.stricta.10923	36.9935	28.5476	54.0106	36.1317	37.4503	87.5173		*	NS	NS	NS	NS	NS
R.stricta.10924	55.9274	28.1176	58.7468	59.9121	18.4199	56.0576		***	NS	**	**	NS	***
R.stricta.10925	19.0549	10.0834	21.8275	17.5326	3.23386	12.5869		**	NS	*	***	***	NS
R.stricta.10926	11.3701	167.755	24.5786	5.78922	137.351	17.9109		***	*	***	***	***	***
R.stricta.10927	88.5075	101.753	74.8105	69.5344	77.835	51.2023		NS	NS	NS	***	NS	***
R.stricta.10928	24.4102	49.2241	19.4485	13.926	62.2817	7.99244		***	***	NS	***	NS	*
R.stricta.10929	57.0792	17.9863	81.6768	45.9303	6.69636	70.7237		***	*	***	***	**	***
R.stricta.1093	118.924	42.5371	82.3868	135.213	53.4508	106.586		NS	*	NS	NS	**	NS
R.stricta.10930	27.807	26.4424	27.0829	32.6186	16.7919	26.1581		NS	NS	NS	NS	***	**
R.stricta.10931	67.0626	70.3362	53.1105	2.23226	6.82665	3.1174		*	NS	NS	*	NS	*
R.stricta.10932	76.9313	97.9723	59.9055	44.4859	59.7643	36.5574		NS	***	*	NS	*	**
R.stricta.10933	22.4272	43.9971	22.2867	25.8248	46.6292	23.4433		NS	NS	*	***	*	NS
R.stricta.10934	25.6417	29.7703	28.9271	18.8258	27.4386	26.1985		***	NS	**	NS	NS	NS
R.stricta.10935	149.739	288.112	240.097	26.9304	62.3471	30.0782		***	*	NS	***	NS	**
R.stricta.10936	56.9706	22.1821	51.6168	78.3606	14.0334	35.6947		NS	NS	NS	***	***	NS
R.stricta.10937	14.2641	22.1845	1701.13	13.8711	27.3562	2917.71		NS	***	***	NS	***	***
R.stricta.10938	74.7903	69.2045	58.4352	73.5809	63.3817	44.6314		***	NS	***	***	NS	***
R.stricta.10939	10.949	10.358	12.4644	10.9953	11.8844	14.3635		NS	NS	NS	**	***	***
R.stricta.1094	0.215979	0.249784	0.168032	0.0610733	0.0455446	0.0466233		**	**	NS	***	***	NS
R.stricta.10940	43.2511	57.0668	47.1403	44.0567	62.3776	49.6293		NS	NS	**	NS	*	**
R.stricta.10941	46.112	38.5299	38.5136	37.9493	36.0616	40.133		NS	NS	NS	NS	NS	NS
R.stricta.10942	96.49	89.6195	96.0907	98.5338	79.6924	84.995		***	NS	*	***	NS	***
R.stricta.10943	103.539	98.1626	122.014	90.8663	54.9319	78.487		***	**	NS	***	NS	***
R.stricta.10944	88.9602	60.9652	80.0939	116.324	84.3267	91.6811		**	***	NS	NS	***	***
R.stricta.10945	120.647	275.461	205.657	79.4535	301.398	112.743		***	NS	***	***	NS	***
R.stricta.10946	39.8793	41.6522	57.702	29.7998	26.1062	39.8961		**	NS	*	***	NS	**
R.stricta.10947	16.1352	15.8708	14.7568	12.7595	8.00885	11.8095		NS	NS	NS	*	*	NS
R.stricta.10948	33.5688	39.5924	30.8804	26.6472	26.2119	20.9767		NS	***	NS	NS	NS	NS
R.stricta.10949	69.2129	54.0905	37.5362	74.6919	44.4872	36.6817		NS	NS	NS	*	NS	NS
R.stricta.1095	0.0646317	0.167496	0.112289	0.0560024	0.101004	0.0755653		NS	NS	NS	NS	NS	NS
R.stricta.10950	38.0257	32.3706	28.1337	36.9396	25.2312	25.2355		*	NS	NS	NS	NS	NS
R.stricta.10951	20.134	17.8209	27.644	17.4426	16.6174	27.698		***	NS	*	NS	NS	NS
R.stricta.10952	27.802	22.835	22.5042	2.57191	1.7152	0.821918		***	**	NS	***	***	NS
R.stricta.10953	37.3405	30.7451	40.8824	36.2412	21.0908	28.1998		NS	***	NS	***	*	***
R.stricta.10954	80.7664	64.4332	84.7637	72.021	43.8015	73.9948		**	NS	NS	**	NS	NS
R.stricta.10955	51.2616	52.376	30.7174	85.864	128.98	60.3088		***	*	***	*	***	***
R.stricta.10956	148.568	65.7201	72.9359	103.548	31.4218	61.6468		NS	NS	NS	*	NS	*
R.stricta.10957	23.7621	20.1356	17.8236	19.6161	23.7227	15.3032		NS	NS	NS	**	NS	NS
R.stricta.10958	213.897	294.167	162.264	91.2138	126.834	73.8738		***	NS	*	***	***	***
R.stricta.10959	8.05564	2.88032	9.5937	7.49545	3.44875	9.99857		***	NS	*	NS	NS	NS
R.stricta.1096	0	0	0.00205744	0	0	0.00639914		NS	***	***	***	***	***
R.stricta.10960	14.3784	8.63075	18.4295	16.8667	8.46244	26.2823		NS	NS	NS	***	NS	***
R.stricta.10961	8.33182	3.95297	8.89022	10.1885	5.78901	14.3954		*	***	***	***	*	***
R.stricta.10962	93.457	89.9384	97.7318	92.0314	97.5402	76.9695		NS	NS	NS	NS	***	***
R.stricta.10963	39.2083	18.4732	34.8479	31.4587	11.333	33.4836		***	NS	NS	***	NS	**
R.stricta.10964	23.4752	19.5646	37.6635	15.8417	15.7477	30.4796		***	***	***	***	***	***
R.stricta.10965	34.2447	23.2143	26.7376	34.7364	17.9805	22.6394		***	***	NS	***	NS	**
R.stricta.10966	14.1908	27.4646	10.4031	2.8433	8.53867	1.91833		*	NS	NS	***	NS	**
R.stricta.10967	161.626	96.6632	84.5326	190.686	71.391	86.1374		NS	*	*	***	*	NS
R.stricta.10968	50.6318	53.666	44.1613	31.5359	24.3781	16.9531		NS	NS	NS	**	*	***
R.stricta.10969	25.3271	57.3759	64.4062	21.0728	61.0858	107.102		NS	NS	NS	***	NS	***
R.stricta.1097	0.0695756	0	0.0461776	0	0.0089007	0.0570893		***	***	NS	***	***	NS
R.stricta.10970	57.1864	49.8979	48.9636	86.2567	63.3919	60.1178		**	NS	**	*	NS	NS
R.stricta.10971	1.53553	4.08591	4.22043	2.59576	41.6254	12.4179		**	NS	***	***	NS	***
R.stricta.10972	19.087	28.2566	26.6604	7.57676	8.15192	11.8321		**	NS	**	NS	NS	*
R.stricta.10973	73.3753	143.537	156.228	55.0508	112.13	103.28		*	NS	NS	***	NS	***
R.stricta.10974	117.467	106.526	86.2697	96.9894	60.2742	61.7887		NS	***	***	NS	**	*
R.stricta.10975	53.1797	51.3597	38.3139	63.6477	54.3724	53.1032		NS	NS	NS	NS	***	***
R.stricta.10976	22.6069	20.1935	31.577	21.862	22.4406	31.5347		NS	NS	NS	*	**	NS
R.stricta.10977	79.3787	99.2486	71.1322	72.4883	78.1338	35.5463		NS	**	NS	***	***	NS
R.stricta.10978	24.4461	21.6318	19.7248	25.0519	32.8787	17.9477		***	NS	**	**	*	***
R.stricta.10979	99.8388	112.595	96.8262	88.9362	133.613	122.475		***	NS	NS	***	NS	***
R.stricta.1098	0.599708	0.456561	0.319772	0.828728	0.768039	0.0945614		NS	NS	NS	**	NS	*
R.stricta.10980	22.4883	15.2589	22.1131	24.4557	13.5241	18.7087		**	NS	NS	NS	NS	NS
R.stricta.10981	140.032	62.857	134.982	219.307	81.7711	167.413		***	***	NS	***	***	NS
R.stricta.10982	45.5816	56.9288	42.698	31.3172	24.2242	19.7564		***	NS	***	***	NS	***
R.stricta.10983	46.0131	69.091	33.3248	51.7953	68.9194	35.3002		*	**	NS	***	NS	***
R.stricta.10984	42.7006	28.8134	36.6142	36.2762	16.4716	33.9941		NS	NS	NS	***	NS	***
R.stricta.10985	15.4915	9.3239	4.80951	26.9288	38.9335	21.5323		NS	NS	NS	***	NS	**
R.stricta.10986	20.8895	34.3111	24.5114	10.9211	22.0286	14.4285		NS	NS	NS	***	*	*
R.stricta.10987	52.6772	36.2242	38.0271	41.0259	26.7649	28.2585		*	NS	NS	*	NS	*
R.stricta.10988	28.2412	24.2622	21.3284	26.5552	13.7839	15.0862		**	NS	*	NS	NS	*
R.stricta.10989	24.4364	22.7654	17.4979	20.5037	25.8411	22.5568		NS	NS	NS	NS	NS	NS
R.stricta.1099	0.458577	0.0655069	0.3461	0.14757	0	0.0165436		***	**	*	***	***	NS
R.stricta.10990	71.8799	109.467	133.941	34.2659	13.8613	20.2362		***	NS	***	***	NS	***
R.stricta.10991	69.8979	124.362	91.3033	98.0553	120.452	51.6813		NS	NS	NS	NS	NS	NS
R.stricta.10992	21.7757	27.1939	15.7992	21.3425	14.2511	17.8719		***	***	*	***	***	NS
R.stricta.10993	34.3624	23.2157	40.9583	46.3152	25.0305	47.5895		NS	NS	NS	NS	NS	NS
R.stricta.10994	32.9446	32.0707	28.8574	11.7501	7.90766	4.56508		NS	***	**	***	NS	***
R.stricta.10995	115.351	269.971	246.632	146.602	459.904	420.207		***	***	NS	***	***	NS
R.stricta.10996	96.4197	185.49	80.228	41.7215	136.781	39.4352		NS	NS	NS	***	NS	***
R.stricta.10997	20.8423	25.1368	21.9332	24.7798	55.8079	44.8048		***	NS	***	***	NS	***
R.stricta.10998	32.7961	29.254	23.104	36.9395	26.1453	22.8568		NS	NS	NS	NS	NS	*
R.stricta.10999	12.0503	23.7839	16.2453	10.7044	21.4357	15.6619		*	***	***	***	***	***
R.stricta.11	0.275734	0.220551	0.669759	0.378784	0.723904	1.19977		***	NS	NS	***	***	***
R.stricta.110	0.388994	1.23906	0.189568	0.271408	1.00165	0.0868802		**	NS	NS	***	NS	***
R.stricta.1100	0	0	0	0	0	0		NS	NS	*	*	***	***
R.stricta.11000	43.6969	43.0444	42.1201	51.5919	34.994	49.3655		***	NS	***	***	NS	***
R.stricta.11001	58.8593	81.0585	48.1924	55.7529	124.719	44.4105		***	***	NS	***	***	**
R.stricta.11002	41.7117	41.0455	24.0799	69.0603	97.2671	47.6584		NS	NS	NS	*	NS	NS
R.stricta.11003	41.274	31.1381	24.7489	45.979	23.0213	27.9549		NS	NS	NS	**	**	***
R.stricta.11004	46.315	24.6191	48.1995	51.9885	18.9391	57.4187		NS	NS	NS	NS	NS	NS
R.stricta.11005	25.299	29.6829	24.2762	21.2094	23.1312	20.083		NS	*	NS	NS	***	**
R.stricta.11006	23.6662	24.9633	21.5126	23.355	18.7173	29.2685		***	NS	NS	***	*	**
R.stricta.11007	21.9567	14.1847	10.5432	20.736	11.6257	16.6507		***	NS	***	***	NS	***
R.stricta.11008	20.7995	19.4903	17.72	19.6589	19.7445	17.2896		*	***	NS	NS	NS	NS
R.stricta.11009	42.3172	39.4726	37.8168	42.5366	41.0936	43.9417		***	NS	*	***	NS	***
R.stricta.1101	0.0104756	0.0284971	0.0210371	0.043104	0.0192008	0.116236		*	NS	NS	NS	***	*
R.stricta.11010	43.2827	31.2789	41.4035	34.2222	24.7515	34.1686		*	NS	NS	***	***	NS
R.stricta.11011	39.9382	22.7983	40.635	79.5836	44.6649	56.2724		NS	***	**	NS	***	***
R.stricta.11012	73.989	79.4724	50.8741	70.3277	57.2164	42.8083		***	NS	***	***	NS	***
R.stricta.11013	14.1019	15.3886	19.9762	12.0148	4.88382	14.1406		NS	NS	NS	NS	NS	NS
R.stricta.11014	12.7011	9.45214	15.0889	15.5088	9.70038	16.9326		***	*	***	***	*	***
R.stricta.11015	64.95	26.5171	45.4701	95.5985	31.5739	46.8591		NS	*	*	***	*	***
R.stricta.11016	32.1395	33.8939	28.1195	17.3353	8.76387	14.1416		***	***	NS	***	***	**
R.stricta.11017	25.9683	22.6151	23.4482	29.9939	29.4782	24.8159		**	NS	*	***	*	***
R.stricta.11018	120.628	169.495	100.922	148.574	375.501	79.0606		**	***	NS	*	***	NS
R.stricta.11019	98.0738	131.918	86.0796	133.384	142.839	136.705		*	NS	*	NS	**	**
R.stricta.1102	0	0	0	0	0	0		***	NS	***	***	NS	***
R.stricta.11020	20.3454	36.0414	33.936	25.3198	57.4716	37.5929		***	**	NS	*	***	***
R.stricta.11021	24.6792	19.0656	27.7651	16.26	4.98632	12.5895		NS	*	NS	***	***	NS
R.stricta.11022	32.8882	1.03343	2.6667	134.039	6.14001	62.1815		***	**	NS	***	***	***
R.stricta.11023	94.6362	43.4246	49.168	6.29615	0.64325	0.77891		*	NS	NS	***	NS	**
R.stricta.11024	92.3991	99.2077	63.9345	22.0027	28.7478	19.2291		***	NS	NS	NS	NS	NS
R.stricta.11025	20.5602	263.572	56.3303	16.2089	430.883	73.8817		***	NS	*	***	NS	**
R.stricta.11026	25.5569	29.4083	15.3214	17.1968	21.2718	16.0027		*	NS	NS	*	NS	*
R.stricta.11027	21.4043	15.4302	22.1265	19.1621	9.26387	22.6592		*	NS	NS	***	*	***
R.stricta.11028	32.6041	37.5498	38.9429	30.1902	19.0964	36.1911		NS	NS	NS	**	***	NS
R.stricta.11029	39.7725	29.2779	33.1733	38.4554	15.2922	27.7145		***	NS	**	***	*	NS
R.stricta.1103	0.0866369	0	0.189878	0.0769293	0.0265568	0.244723		NS	NS	NS	NS	NS	NS
R.stricta.11030	41.5529	36.8571	39.2577	16.8775	5.01307	16.3203		*	NS	NS	NS	NS	NS
R.stricta.11031	6.47373	6.66249	16.3428	3.64641	3.01319	10.6841		NS	NS	NS	NS	NS	NS
R.stricta.11032	55.3367	70.0308	56.1507	54.1705	45.2699	44.0222		*	***	NS	NS	***	*
R.stricta.11033	26.7438	12.4777	19.2349	27.008	9.65048	19.8905		***	***	NS	***	***	NS
R.stricta.11034	9.02982	15.9795	9.83681	1.90634	2.93106	2.45907		NS	*	**	***	**	**
R.stricta.11035	105.593	58.1861	97.929	102.777	176.662	96.022		***	***	***	***	*	***
R.stricta.11036	36.2535	53.3099	50.4988	24.6661	26.2816	31.3716		***	NS	NS	***	**	**
R.stricta.11037	61.571	54.1249	59.1087	79.0541	109.307	108.866		NS	NS	NS	*	NS	NS
R.stricta.11038	24.858	13.7217	15.9847	32.975	23.4949	18.4186		**	NS	*	NS	NS	NS
R.stricta.11039	11.3958	7.6351	7.45402	12.1421	9.4231	7.48777		NS	NS	NS	NS	***	***
R.stricta.1104	24.5806	12.3746	20.5258	23.1225	9.45065	16.0353		NS	NS	NS	NS	NS	NS
R.stricta.11040	22.8049	13.9803	24.0998	29.4979	9.91993	26.2529		***	*	NS	***	NS	***
R.stricta.11041	43.7128	48.3597	48.2947	39.4198	41.2695	37.1752		NS	*	NS	NS	***	***
R.stricta.11042	94.0708	49.3088	91.375	129.202	88.1741	117.88		**	NS	NS	NS	NS	NS
R.stricta.11043	76.5719	48.4707	34.3736	69.8201	41.5288	22.41		***	NS	NS	***	NS	***
R.stricta.11044	14.3085	2.86277	12.5927	20.8884	3.22518	15.9091		NS	NS	NS	**	**	NS
R.stricta.11045	42.515	32.8378	22.2255	35.324	70.6875	30.88		***	NS	***	***	NS	***
R.stricta.11046	24.1328	23.7252	22.3576	20.653	24.5275	20.6199		***	NS	**	***	NS	***
R.stricta.11047	37.8272	40.7354	34.8869	31.2393	37.7643	27.7324		***	***	NS	**	*	NS
R.stricta.11048	37.1485	42.959	37.8286	18.4412	19.8986	12.4506		NS	NS	NS	NS	*	*
R.stricta.11049	14.2888	16.2295	13.0263	18.7773	20.8281	19.1802		*	NS	**	NS	NS	NS
R.stricta.1105	0.221179	0.168077	0.130852	0.444323	0.191871	0.218479		*	NS	NS	*	NS	*
R.stricta.11050	35.3587	47.66	33.8849	26.6017	29.5269	29.6309		***	***	NS	***	***	NS
R.stricta.11051	23.6172	23.2925	22.2724	20.0527	15.57	19.9401		NS	**	*	NS	***	NS
R.stricta.11052	26.69	31.7736	17.9691	19.1944	17.3773	9.93322		**	NS	NS	**	***	NS
R.stricta.11053	12.7443	5.47413	9.58613	12.7684	5.53002	11.1513		NS	NS	NS	***	NS	NS
R.stricta.11054	22.119	20.0488	18.2272	19.1357	14.3755	20.8689		***	NS	***	***	**	***
R.stricta.11055	38.8351	53.281	15.6555	12.5785	14.0792	3.59094		*	NS	NS	*	NS	NS
R.stricta.11056	22.9031	18.2743	25.9751	18.9029	11.3822	13.75		*	NS	***	***	*	***
R.stricta.11057	26.8848	43.3164	52.1076	5.98611	12.9032	5.42023		*	NS	NS	*	NS	*
R.stricta.11058	42.8625	36.0932	15.9194	58.5034	44.2229	20.8821		NS	NS	NS	NS	NS	NS
R.stricta.11059	57.5189	56.0671	57.1128	68.6162	86.2876	60.8299		***	NS	**	NS	NS	NS
R.stricta.1106	0.6619	0.419859	0.161209	0.259227	0.407484	0.0978731		***	NS	***	***	NS	***
R.stricta.11060	12.1883	99.752	12.8512	8.9789	134.53	10.7604		***	*	*	***	***	NS
R.stricta.11061	14.9559	6.88315	9.64264	11.835	2.43607	7.24366		**	NS	*	***	NS	*
R.stricta.11062	12.3019	26.4759	21.5732	8.51206	29.6645	17.5563		NS	**	NS	***	*	NS
R.stricta.11063	13.3951	8.99869	15.6744	13.3183	5.34248	19.7202		***	***	***	***	***	***
R.stricta.11064	73.2133	76.127	63.3653	56.9462	69.2456	59.6712		***	NS	*	***	***	**
R.stricta.11065	25.2633	28.9329	25.5263	24.2533	34.6095	32.0818		***	NS	***	***	NS	***
R.stricta.11066	9.58694	2.5856	8.63091	7.23229	2.03973	8.7063		***	***	***	***	***	***
R.stricta.11067	13.6836	9.86804	41.4682	7.77756	11.3923	50.8041		***	***	NS	***	***	NS
R.stricta.11068	32.282	32.3286	28.7009	26.2285	22.5232	20.1107		NS	NS	NS	*	NS	NS
R.stricta.11069	48.078	31.136	38.6352	48.3614	13.9815	29.0889		**	*	NS	***	***	NS
R.stricta.1107	0.0277405	0.0071136	0.0133417	0.0377369	0.018535	0.0492935		NS	NS	NS	***	NS	NS
R.stricta.11070	44.7245	41.4634	39.7763	44.0947	42.3576	45.6234		**	NS	***	***	*	*
R.stricta.11071	67.6393	47.478	42.3412	11.8822	4.89125	4.86772		NS	NS	NS	***	**	***
R.stricta.11072	17.4441	20.0259	12.5446	5.9074	8.29979	3.94721		NS	NS	NS	***	**	NS
R.stricta.11073	44.3582	116.29	39.127	28.7051	102.075	23.5036		NS	**	***	NS	***	***
R.stricta.11074	27.7679	28.9973	41.1377	27.0172	18.36	23.7589		NS	***	***	***	***	***
R.stricta.11075	28.6346	34.3306	24.6662	27.5287	33.6155	22.0329		***	NS	***	***	*	***
R.stricta.11076	53.5573	34.1832	56.48	91.2002	40.7214	44.182		***	**	NS	***	*	NS
R.stricta.11077	53.7971	49.6069	39.6986	55.6988	35.9983	26.7966		NS	***	***	**	***	***
R.stricta.11078	8.1241	3.24663	2.62661	20.7981	6.42247	8.89247		NS	NS	NS	NS	***	*
R.stricta.11079	105.355	28.6729	87.8017	121.837	35.1336	111.664		NS	NS	NS	***	***	***
R.stricta.1108	0.0380806	1.49273	0.165724	0	0.054513	0.00206336		***	NS	**	NS	NS	NS
R.stricta.11080	58.7938	49.7253	46.3325	67.0773	49.1574	50.0735		***	**	*	***	NS	***
R.stricta.11081	34.7361	12.1735	44.0638	35.1647	5.5366	43.4401		NS	NS	*	NS	*	NS
R.stricta.11082	38.6065	48.0517	45.3778	26.5623	39.9673	31.9458		***	NS	***	***	NS	***
R.stricta.11083	18.2281	19.3045	9.50758	25.2708	31.416	8.74459		***	***	NS	***	***	NS
R.stricta.11084	17.1565	20.0597	14.8683	14.1139	30.8959	16.7264		**	NS	**	***	NS	***
R.stricta.11085	8.62359	9.05023	17.3345	9.91481	11.413	22.2344		NS	NS	NS	***	***	NS
R.stricta.11086	57.012	78.8546	61.2853	7.64408	11.1924	10.8783		NS	***	*	NS	***	***
R.stricta.11087	35.7704	10.5274	26.0257	45.0968	12.7442	34.8177		NS	NS	NS	NS	NS	NS
R.stricta.11088	122.282	111.22	57.2956	38.4712	10.3937	8.36007		NS	**	NS	NS	NS	NS
R.stricta.11089	14.1101	15.1211	17.2377	12.6526	10.5358	19.1188		NS	NS	NS	**	***	NS
R.stricta.1109	0	0	0.00983751	0	0	0		***	NS	***	**	*	***
R.stricta.11090	101.448	104.41	68.0903	64.2114	85.7775	41.7015		***	NS	**	***	NS	***
R.stricta.11091	43.7144	51.5234	35.1721	37.2302	58.3959	27.9762		NS	NS	NS	**	**	NS
R.stricta.11092	73.811	77.4899	56.211	101.954	64.2134	82.0097		***	NS	**	***	NS	***
R.stricta.11093	24.017	34.8846	20.2167	28.4254	42.1587	25.8536		NS	NS	NS	NS	NS	NS
R.stricta.11094	76.752	77.8489	64.4746	75.4166	75.4722	73.163		***	NS	**	*	NS	NS
R.stricta.11095	25.4546	29.6678	24.5691	13.0722	24.4	16.1011		NS	***	*	NS	***	*
R.stricta.11096	21.039	17.4029	21.402	19.3104	16.139	27.368		NS	NS	NS	NS	NS	NS
R.stricta.11097	58.533	75.4714	51.0338	83.1065	84.0635	60.4179		***	NS	*	*	NS	NS
R.stricta.11098	27.3359	24.8773	22.9331	25.7297	22.9854	23.7001		***	NS	***	NS	***	***
R.stricta.11099	16.061	17.267	14.5221	14.5963	9.98297	14.4454		NS	***	NS	NS	***	**
R.stricta.111	0.549098	0.754004	0.235474	0.682796	0.667459	0.299737		***	***	NS	***	***	***
R.stricta.1110	3.25655	2.68076	2.66395	2.92156	1.91963	2.51799		NS	NS	NS	NS	*	NS
R.stricta.11100	18.6303	11.1873	9.07924	24.7323	12.8551	13.4458		NS	NS	NS	**	**	NS
R.stricta.11101	8.56822	7.25121	16.617	4.85773	3.38676	12.3651		***	NS	***	***	NS	***
R.stricta.11102	360.189	1677.9	1098.98	42.3434	183.283	13.7285		NS	NS	NS	NS	NS	NS
R.stricta.11103	175.025	27.8853	331.372	249.787	42.9127	371.249		NS	*	NS	NS	*	NS
R.stricta.11104	58.337	68.4776	47.3553	90.7672	105.48	62.1437		***	***	NS	***	NS	***
R.stricta.11105	12.373	18.5496	8.5548	11.9892	36.9285	11.5722		***	**	***	***	***	***
R.stricta.11106	81.7254	89.6626	72.9975	73.0374	56.4903	57.9267		***	NS	**	***	***	NS
R.stricta.11107	25.9354	17.4832	20.0713	36.5254	15.6199	20.2797		***	NS	***	***	NS	***
R.stricta.11108	29.2305	29.0678	31.4203	37.4695	36.2114	37.0949		***	*	NS	***	NS	***
R.stricta.11109	22.7727	23.4231	16.3733	17.335	8.05712	15.429		***	***	NS	***	***	**
R.stricta.1111	0	0.0306316	0.0137981	0	0.00875541	0.0023103		***	*	***	***	NS	***
R.stricta.11110	25.7991	20.3741	16.5091	5.40468	8.82839	9.10441		***	NS	***	***	NS	**
R.stricta.11111	59.2101	38.5471	66.921	80.688	63.6187	91.3084		***	***	NS	***	***	*
R.stricta.11112	21.5205	14.7062	23.2949	16.3967	7.49135	15.281		NS	NS	NS	NS	NS	NS
R.stricta.11113	30.0131	27.2635	32.561	20.3761	15.0982	25.688		NS	NS	NS	NS	NS	NS
R.stricta.11114	48.618	11.9488	39.5908	96.0806	13.4692	110.12		NS	NS	NS	**	NS	NS
R.stricta.11115	102.024	142.716	90.3704	158.677	234.893	114.703		*	NS	NS	***	NS	***
R.stricta.11116	33.4039	27.6821	49.4857	26.5387	18.6249	31.6983		NS	NS	NS	NS	NS	NS
R.stricta.11117	24.8319	18.2956	23.4669	29.782	17.1813	21.1079		***	***	NS	***	***	***
R.stricta.11118	33.3544	19.4387	25.8233	21.8839	15.7003	18.8923		NS	NS	NS	NS	NS	NS
R.stricta.11119	43.1422	29.3958	37.8511	41.2465	24.8884	37.0443		***	**	***	***	**	***
R.stricta.1112	19.5407	12.4034	3.76749	2.27112	1.28389	0.600453		NS	NS	NS	NS	NS	NS
R.stricta.11120	37.6904	6.84303	11.0591	0.47719	0.118295	0.0536138		NS	NS	NS	NS	NS	NS
R.stricta.11121	24.8034	19.4363	29.7519	22.877	23.5319	41.773		NS	NS	NS	*	NS	**
R.stricta.11122	46.1636	39.0672	42.535	34.8038	22.568	38.4454		**	NS	NS	***	NS	*
R.stricta.11123	16.1673	5.24396	12.8453	24.7175	6.49024	15.4754		NS	*	**	NS	NS	NS
R.stricta.11124	58.7131	57.2127	47.5655	73.4711	65.9028	63.2023		***	***	NS	***	***	***
R.stricta.11125	266.001	129.124	190.955	272.85	69.8852	190.737		NS	NS	NS	NS	**	*
R.stricta.11126	100.85	79.242	120.089	99.6057	114.431	106.598		NS	*	NS	**	***	**
R.stricta.11127	67.3834	55.2394	63.4054	57.5167	44.6593	54.1501		NS	NS	NS	NS	*	*
R.stricta.11128	21.9792	7.25735	19.7921	5.59045	3.72772	5.78494		**	NS	***	***	NS	***
R.stricta.11129	31.8748	60.5984	36.5809	12.7413	24.7385	11.4006		NS	NS	**	NS	NS	NS
R.stricta.1113	0.168936	0.077944	0.185061	0.262532	0.157285	0.279327		NS	NS	NS	NS	*	NS
R.stricta.11130	12.1052	6.60515	15.7298	14.0964	9.5662	22.1192		***	***	NS	***	*	*
R.stricta.11131	103.766	124.726	96.9728	114.545	132.319	98.6954		NS	NS	NS	NS	NS	**
R.stricta.11132	63.5514	70.7801	88.3308	85.2048	57.0359	105.055		***	NS	***	NS	*	NS
R.stricta.11133	45.1609	69.9854	19.0223	36.6772	126.577	19.3716		***	***	NS	***	***	***
R.stricta.11134	10.4929	5.59363	12.7884	9.99425	4.44096	15.007		NS	NS	NS	NS	NS	NS
R.stricta.11135	13.2833	5.61785	9.75554	13.4623	5.51237	11.5562		NS	NS	NS	NS	NS	NS
R.stricta.11136	11.5881	150.247	48.1449	14.2587	457.028	126.754		***	NS	***	***	NS	***
R.stricta.11137	13.317	11.2849	21.8333	7.38075	5.26948	12.3684		NS	NS	NS	*	***	***
R.stricta.11138	19.8989	18.0093	15.6352	13.2486	7.55338	11.9035		**	*	NS	***	NS	***
R.stricta.11139	51.5115	44.6611	34.2718	62.3503	35.8851	28.0205		***	*	NS	***	***	NS
R.stricta.1114	0.350246	0.351729	0.34853	0.30532	0.180462	0.922188		**	**	***	***	***	***
R.stricta.11140	99.2815	72.4216	94.5676	46.0743	28.0629	54.491		***	*	***	**	***	***
R.stricta.11141	160.625	318.207	191.134	206.547	272.832	118.978		***	**	NS	***	***	NS
R.stricta.11142	41.7027	29.1267	38.8976	27.2305	6.46981	17.3628		NS	NS	NS	*	**	***
R.stricta.11143	49.3357	46.4006	41.601	44.0741	43.5757	30.7162		***	NS	**	***	NS	***
R.stricta.11144	14.5297	38.2702	27.7406	5.11123	22.8751	22.5286		***	NS	**	***	*	***
R.stricta.11145	92.4265	26.9502	37.7002	121.581	6.34636	28.2896		**	***	***	***	***	***
R.stricta.11146	56.1587	94.3657	49.6955	35.1462	116.062	43.483		NS	NS	NS	NS	NS	NS
R.stricta.11147	55.8055	45.7079	68.4507	48.5049	33.1315	57.5953		***	***	***	***	***	***
R.stricta.11148	4.97946	78.5939	51.9326	0.525716	37.0521	11.9413		NS	***	***	NS	***	***
R.stricta.11149	52.3473	52.0532	55.8688	51.3767	58.8388	77.6695		NS	***	**	***	***	NS
R.stricta.1115	0.488483	0.202604	0.176812	0.529135	0.257718	0.186001		NS	NS	NS	*	**	***
R.stricta.11150	23.3952	17.961	17.3538	26.7473	33.1483	15.7219		***	**	NS	***	***	***
R.stricta.11151	17.6508	24.9436	15.8245	10.1333	7.91526	9.53363		**	NS	NS	**	*	NS
R.stricta.11152	128.7	171.562	73.3716	22.7129	36.4583	16.2695		**	NS	NS	***	***	**
R.stricta.11153	21.657	30.8884	28.0366	16.0765	18.4961	21.7499		***	NS	***	***	NS	***
R.stricta.11154	70.83	36.7603	55.5635	73.2631	34.7601	73.7208		***	NS	**	***	NS	***
R.stricta.11155	6.73911	5.54403	15.0238	6.43589	5.09209	14.8523		***	*	***	*	**	NS
R.stricta.11156	28.6596	45.7223	31.2858	31.0562	80.2739	33.0718		NS	NS	NS	NS	NS	NS
R.stricta.11157	68.2808	55.0134	72.5977	49.0786	27.7053	79.2608		***	**	***	***	*	***
R.stricta.11158	72.385	40.9855	39.3961	58.3843	17.4113	18.991		*	NS	NS	NS	***	***
R.stricta.11159	49.0302	47.1644	50.7051	41.3743	33.7183	44.2466		NS	*	*	NS	NS	NS
R.stricta.1116	3.17998	1.54377	1.28217	2.3492	1.84285	2.14883		NS	NS	NS	NS	NS	*
R.stricta.11160	129.696	112.995	97.0577	204.372	118.911	95.8625		NS	NS	NS	***	NS	**
R.stricta.11161	45.0083	24.6946	35.8972	54.0367	25.2443	39.1237		NS	NS	NS	NS	NS	NS
R.stricta.11162	22.9048	39.1863	16.0667	27.4042	64.3171	28.0221		**	NS	*	***	NS	***
R.stricta.11163	15.8963	12.7656	16.596	13.0046	9.66636	16.2044		NS	NS	NS	*	NS	NS
R.stricta.11164	42.3331	59.7038	34.7358	52.2714	70.6203	41.6266		***	***	NS	***	***	***
R.stricta.11165	113.62	113.38	122.849	92.2918	74.3008	81.0064		***	NS	NS	***	**	NS
R.stricta.11166	16.0167	8.47603	16.8598	16.9415	11.6977	19.2276		NS	**	NS	NS	***	NS
R.stricta.11167	121.336	34.9141	36.7679	143.354	38.8937	38.4932		***	NS	***	***	***	***
R.stricta.11168	22.8976	19.6425	25.0139	22.29	16.1858	18.2556		**	NS	NS	***	***	NS
R.stricta.11169	50.6375	56.3732	42.5416	38.6417	36.1695	35.1155		***	NS	*	***	**	***
R.stricta.1117	0.00869833	0	0.00618385	0.017963	0	0.0299629		**	NS	NS	NS	***	*
R.stricta.11170	12.2128	34.0343	13.0652	4.15895	12.3718	14.1383		NS	NS	NS	NS	NS	NS
R.stricta.11171	57.6844	68.1608	101.267	9.64449	14.4332	18.1845		NS	NS	NS	NS	NS	NS
R.stricta.11172	13.621	9.31829	20.6818	6.52075	2.85779	14.5412		NS	NS	NS	***	NS	**
R.stricta.11173	52.8711	46.188	47.758	45.3698	34.1999	34.1597		***	*	NS	***	*	*
R.stricta.11174	77.2519	68.8316	62.2	122.647	91.299	79.7693		***	NS	***	***	NS	***
R.stricta.11175	40.0831	19.2423	33.5316	36.8702	15.5815	28.1674		***	NS	**	*	NS	NS
R.stricta.11176	67.2132	43.256	51.97	84.9277	60.551	70.2861		NS	NS	NS	NS	**	NS
R.stricta.11177	99.2372	64.4134	68.5837	61.3341	46.6465	42.4382		*	NS	**	**	*	***
R.stricta.11178	39.5893	45.5404	16.3165	67.0132	130.457	46.7642		***	NS	***	***	NS	***
R.stricta.11179	35.7608	569.644	67.6631	32.0352	668.655	81.5279		*	NS	NS	***	NS	***
R.stricta.1118	1.75338	0.624312	1.92924	0.8393	0.598883	1.66723		NS	NS	NS	*	NS	NS
R.stricta.11180	23.024	32.1214	22.839	25.2611	46.7716	26.5485		***	NS	***	***	NS	***
R.stricta.11181	53.6003	57.7713	38.2702	62.2497	95.6457	60.3627		NS	NS	NS	***	*	NS
R.stricta.11182	8.15461	5.64174	11.8207	7.68275	3.90798	12.0512		***	NS	***	**	NS	*
R.stricta.11183	52.7733	196.512	73.414	55.771	278.715	67.2335		***	NS	***	***	NS	***
R.stricta.11184	13.7366	7.13337	14.2696	14.7437	7.67203	13.8683		***	***	NS	**	***	*
R.stricta.11185	35.8243	30.4306	12.3138	5.39058	1.97876	1.12692		***	*	***	***	**	***
R.stricta.11186	10.5633	10.8015	9.16171	3.63575	2.72968	2.69316		NS	***	**	NS	***	**
R.stricta.11187	42.0532	24.1214	26.1556	37.8229	27.7612	27.7611		**	NS	NS	NS	NS	NS
R.stricta.11188	74.2624	76.5823	68.9296	59.3147	62.3369	52.0311		NS	NS	NS	***	NS	***
R.stricta.11189	62.3638	50.9183	71.9294	38.8387	85.497	44.0302		***	***	***	***	***	NS
R.stricta.1119	0.165909	0.277424	0.0689773	0.0393761	0.126324	0.0158883		NS	NS	NS	NS	NS	NS
R.stricta.11190	29.7717	30.8779	35.3485	9.71978	9.22446	11.0908		**	*	NS	*	NS	NS
R.stricta.11191	18.411	19.7419	9.63079	25.6104	33.2221	8.93756		NS	NS	NS	***	NS	***
R.stricta.11192	23.2038	20.2782	24.7054	25.7337	22.7846	27.7804		***	NS	**	***	**	***
R.stricta.11193	35.1927	160.611	54.8086	23.9981	217.036	39.6737		*	NS	**	**	NS	**
R.stricta.11194	16.6023	15.5646	15.6054	14.8654	9.08272	12.3189		**	NS	NS	***	**	NS
R.stricta.11195	17.9769	14.3396	16.5136	16.8274	10.072	14.9039		NS	***	**	***	**	***
R.stricta.11196	20.7864	20.5966	17.8063	19.0705	9.2581	14.6718		***	***	NS	***	***	NS
R.stricta.11197	56.6686	55.5425	43.5586	47.0232	50.702	40.3867		***	**	***	***	NS	***
R.stricta.11198	50.9813	23.5103	29.4632	33.9914	40.2333	42.3786		*	**	***	***	***	***
R.stricta.11199	9.88562	7.93568	18.4545	3.7031	1.11167	7.15636		NS	NS	NS	NS	NS	NS
R.stricta.112	0.173018	0.180812	0.116019	0.203844	0.0901158	0.813444		NS	NS	NS	NS	NS	NS
R.stricta.1120	3.25235	1.8634	2.23377	3.14127	1.43345	1.76297		***	***	NS	*	**	NS
R.stricta.11200	34.4616	27.1039	20.7232	11.7003	5.12456	3.85146		*	***	***	NS	***	***
R.stricta.11201	111.263	126.451	98.3737	28.5844	13.4322	18.0812		***	NS	*	*	NS	NS
R.stricta.11202	35.0724	55.8944	40.8843	14.5488	20.7649	13.6086		***	NS	*	**	NS	*
R.stricta.11203	11.4624	5.11602	7.52271	22.628	25.4003	22.2004		NS	NS	NS	*	NS	NS
R.stricta.11204	53.5687	44.4425	63.0685	56.2439	48.7178	80.1394		***	NS	NS	**	NS	***
R.stricta.11205	97.457	80.4335	43.8931	106.515	139.864	65.405		NS	NS	NS	**	***	NS
R.stricta.11206	28.5692	31.8962	30.6106	11.1237	13.9751	13.4132		*	NS	NS	***	NS	**
R.stricta.11207	76.7163	150.852	80.5729	24.3271	20.702	31.7358		NS	NS	NS	*	NS	**
R.stricta.11208	7.29562	4.7237	14.2582	8.24659	3.23192	13.8213		*	NS	NS	NS	NS	NS
R.stricta.11209	15.8801	12.2852	17.4446	20.7116	19.774	19.0842		***	*	NS	***	**	*
R.stricta.1121	0.235221	0.311639	0.347262	0.0561476	0.0647356	0.170894		NS	NS	NS	NS	NS	NS
R.stricta.11210	32.1511	31.9699	27.8152	19.175	13.789	13.9939		***	***	***	***	***	***
R.stricta.11211	11.3424	2.11473	8.1571	12.4021	1.8373	10.7398		NS	NS	NS	NS	NS	NS
R.stricta.11212	12.2263	16.2516	12.4455	4.7387	12.9399	10.3264		***	NS	*	NS	NS	NS
R.stricta.11213	66.2492	61.6132	45.5187	38.3196	55.0411	33.2577		NS	NS	NS	*	NS	NS
R.stricta.11214	80.0992	94.4751	50.5996	27.7303	31.0322	5.95213		NS	NS	*	***	NS	***
R.stricta.11215	14.3883	5.25643	8.87942	19.3461	4.1652	10.3104		***	NS	*	***	NS	***
R.stricta.11216	79.2516	30.2408	52.9668	75.0816	13.7785	26.2894		*	NS	NS	***	NS	***
R.stricta.11217	14.5987	11.389	19.4132	12.8941	8.3052	19.4022		***	NS	***	***	NS	***
R.stricta.11218	35.6601	27.6133	27.5884	39.5895	18.9263	28.0489		NS	NS	NS	NS	NS	NS
R.stricta.11219	12.0117	17.6592	9.54149	11.785	50.1667	13.9082		*	NS	**	**	NS	**
R.stricta.1122	0.0788655	0.156709	0.143422	0.00748036	0	0.00437761		NS	NS	NS	***	NS	*
R.stricta.11220	185.888	439.916	149.62	112.283	380.299	53.2935		***	NS	***	NS	*	NS
R.stricta.11221	22.3573	46.4479	34.8285	21.894	126.441	43.4113		***	NS	***	***	***	***
R.stricta.11222	184.079	152.038	132.198	186.117	132.313	163.939		***	NS	**	***	NS	*
R.stricta.11223	12.7977	75.9885	44.3233	16.8852	212.198	97.401		***	NS	***	***	NS	***
R.stricta.11224	40.7485	62.5335	60.5766	33.0446	58.9054	66.9131		**	NS	NS	**	**	NS
R.stricta.11225	22.6482	11.7178	13.2459	25.8397	17.6443	13.9393		NS	NS	NS	***	*	***
R.stricta.11226	33.923	36.0643	37.4879	53.9302	77.4785	71.1805		*	NS	NS	***	NS	***
R.stricta.11227	7.56159	4.74003	10.9477	5.41533	1.77284	8.76446		NS	NS	*	***	NS	***
R.stricta.11228	17.5444	24.3851	14.478	11.9612	9.91334	6.61139		NS	NS	NS	NS	*	*
R.stricta.11229	37.9698	41.426	31.8855	31.8971	39.3772	17.6153		***	NS	NS	*	*	NS
R.stricta.1123	0.0208195	0.0949905	0.0203564	0.0549234	0.0265568	0.112281		***	NS	***	***	***	***
R.stricta.11230	31.8633	10.5421	26.1853	50.4369	13.7793	53.4898		*	NS	**	***	NS	***
R.stricta.11231	14.3807	19.0192	12.5308	13.9786	18.5912	13.8821		***	*	*	***	***	*
R.stricta.11232	12.4041	17.1961	8.51023	9.06601	6.78115	5.99506		NS	**	NS	NS	***	*
R.stricta.11233	221.697	137.724	183.706	249.016	165.26	213.883		NS	NS	NS	*	***	***
R.stricta.11234	91.5644	32.9824	58.1732	128.44	26.3266	90.9813		NS	NS	NS	***	*	**
R.stricta.11235	25.0533	17.104	23.5382	35.672	16.0836	22.8512		NS	NS	NS	NS	NS	*
R.stricta.11236	680.857	1076.77	1066.06	756.563	968.013	981.667		NS	NS	NS	***	NS	NS
R.stricta.11237	24.5545	21.8301	21.3979	22.8253	22.6498	22.7726		**	NS	*	NS	NS	NS
R.stricta.11238	51.5462	67.1408	53.5447	58.9637	112.59	64.403		***	NS	*	*	NS	NS
R.stricta.11239	13.6535	13.3315	14.3197	14.8763	11.5899	13.1036		NS	NS	NS	***	NS	***
R.stricta.1124	0.253201	0.170118	0.135964	0.314764	0.0906266	0.201558		NS	***	***	NS	***	***
R.stricta.11240	65.7434	38.0536	60.8755	66.3306	30.9411	70.5501		NS	NS	*	**	NS	***
R.stricta.11241	17.6981	16.703	14.9981	19.0359	18.0769	17.095		NS	*	NS	NS	NS	NS
R.stricta.11242	22.4638	14.3245	7.93763	36.4541	12.8949	8.83036		*	NS	*	***	*	NS
R.stricta.11243	20.1882	21.7849	15.3559	20.0827	18.1638	14.1251		*	NS	*	**	NS	*
R.stricta.11244	213.585	229.613	329.18	177.63	188.202	286.821		NS	NS	NS	NS	NS	NS
R.stricta.11245	8.38119	50.2732	9.99274	7.98217	87.1886	20.5369		NS	NS	NS	***	NS	*
R.stricta.11246	10.8675	11.8791	7.04673	19.5031	21.8237	6.00381		*	NS	*	NS	NS	NS
R.stricta.11247	43.1681	27.2445	43.9315	42.7378	17.1665	51.0305		***	***	NS	***	**	*
R.stricta.11248	19.74	9.17419	23.0658	6.29843	2.1525	2.32956		NS	NS	NS	***	*	NS
R.stricta.11249	39.7988	41.7001	39.7137	38.511	27.0019	30.294		***	NS	***	***	NS	***
R.stricta.1125	45.0639	53.4624	48.5869	28.3907	23.9906	24.0481		***	***	NS	NS	NS	NS
R.stricta.11250	40.5917	42.5621	36.7917	36.1143	41.3098	30.3048		NS	**	NS	**	NS	NS
R.stricta.11251	83.752	52.646	105.589	100.757	57.5617	119.988		NS	*	**	*	***	***
R.stricta.11252	18.7845	4.18451	16.6554	25.2611	6.49002	25.5596		NS	***	*	*	NS	NS
R.stricta.11253	78.1293	44.7641	73.0844	86.5112	52.6915	77.2235		*	**	NS	**	***	NS
R.stricta.11254	27.1122	22.1318	22.6878	14.8099	9.97066	9.4026		***	*	NS	***	NS	***
R.stricta.11255	18.337	8.7051	13.5597	20.6427	6.93124	13.3058		***	*	*	***	***	***
R.stricta.11256	35.8677	61.4168	41.6043	39.5186	89.6196	45.552		**	NS	NS	***	*	NS
R.stricta.11257	10.6461	11.2009	9.18986	13.6451	5.51146	11.962		NS	NS	*	NS	NS	NS
R.stricta.11258	15.373	11.3274	12.9425	16.2868	9.40978	16.8525		***	**	NS	***	***	**
R.stricta.11259	39.8124	19.4648	39.6045	42.7016	16.0134	39.1813		NS	**	NS	***	**	***
R.stricta.1126	0	0	0	0	0	0		***	***	***	***	***	***
R.stricta.11260	49.8849	33.3223	40.9962	54.4037	47.3062	39.4017		NS	NS	NS	*	NS	NS
R.stricta.11261	68.4701	23.5163	53.9511	79.5322	35.1897	72.6286		NS	*	*	NS	***	***
R.stricta.11262	57.0186	11.3025	53.8874	71.0331	3.17033	45.726		NS	***	**	***	**	***
R.stricta.11263	41.6194	29.8455	22.8123	51.0404	28.6047	25.2276		**	NS	***	**	NS	NS
R.stricta.11264	22.1845	36.9349	26.6444	21.6023	35.9002	14.6914		NS	NS	NS	NS	NS	NS
R.stricta.11265	86.2863	117.8	118.723	33.6298	41.0681	46.9079		***	NS	**	NS	NS	NS
R.stricta.11266	14.2069	14.0344	10.8176	10.217	8.38662	7.99187		NS	NS	NS	***	NS	***
R.stricta.11267	27.7143	26.9551	24.0711	34.7971	51.2253	26.9655		NS	NS	NS	NS	NS	NS
R.stricta.11268	13.3332	3.46514	7.01432	9.44853	6.062	15.832		***	**	***	***	***	***
R.stricta.11269	114.883	88.8523	109.231	100.628	88.2674	113.058		NS	*	*	*	**	***
R.stricta.1127	7.33126	6.78625	4.97143	6.06024	5.30804	4.90136		***	NS	***	***	**	**
R.stricta.11270	155.862	123.17	186.392	103.885	38.0957	90.9336		*	NS	NS	***	*	***
R.stricta.11271	29.9718	37.7234	23.955	29.0865	37.2391	20.6638		***	NS	***	***	NS	***
R.stricta.11272	55.6967	72.9879	61.7087	50.8098	57.4786	50.9531		***	***	NS	***	***	***
R.stricta.11273	22.0976	15.7684	22.8691	16.5632	12.0093	21.2459		*	***	***	***	***	***
R.stricta.11274	42.2372	58.2499	63.5232	67.4225	118.903	92.63		***	***	***	***	***	**
R.stricta.11275	8.69488	7.60692	38.6117	8.80908	14.4365	92.5056		***	NS	***	***	NS	***
R.stricta.11276	52.1671	145.357	30.3986	30.2779	179.159	30.3233		***	NS	***	***	**	***
R.stricta.11277	40.9067	135.155	85.1154	8.20783	47.4128	25.0962		***	NS	***	**	NS	NS
R.stricta.11278	20.2499	18.3309	18.8983	18.53	15.9023	18.5092		NS	NS	NS	*	**	NS
R.stricta.11279	82.0217	80.8977	86.647	11.7399	6.22416	8.11534		NS	NS	*	***	NS	***
R.stricta.1128	3.79377	3.303	1.52613	3.90014	2.71735	2.0724		***	*	NS	***	NS	*
R.stricta.11280	28.4268	67.7447	50.6396	11.4532	25.2867	22.8444		***	NS	***	***	*	***
R.stricta.11281	71.5932	81.9845	56.5375	66.482	56.4079	55.2608		NS	*	NS	NS	**	NS
R.stricta.11282	90.4667	54.2323	98.145	105.145	56.6247	94.3079		NS	NS	NS	NS	***	NS
R.stricta.11283	12.5889	8.03458	11.5148	21.0702	11.3743	21.3739		***	***	***	***	***	***
R.stricta.11284	57.8037	63.1647	42.1372	57.1975	72.4531	61.4107		***	NS	***	***	***	***
R.stricta.11285	7.85665	5.40059	5.32709	16.4071	8.4573	5.45635		NS	NS	*	NS	NS	NS
R.stricta.11286	25.1434	20.2864	27.5241	21.5472	10.9396	23.3101		NS	*	NS	NS	**	*
R.stricta.11287	23.382	18.8745	19.0811	42.079	17.5344	29.9027		**	**	NS	***	*	NS
R.stricta.11288	12.0305	12.5431	8.28418	1.68806	1.12213	1.16714		***	NS	NS	***	NS	***
R.stricta.11289	57.6925	79.1796	30.0308	35.8166	59.0988	15.1541		***	*	NS	***	***	NS
R.stricta.1129	0.0471744	0.0722722	0.0395867	0.0470016	0.0272226	0.0261094		***	NS	***	***	**	***
R.stricta.11290	15.6576	18.7338	19.1501	13.3283	10.9495	14.6075		NS	NS	NS	***	***	NS
R.stricta.11291	20.8323	80.5524	43.2711	10.8313	143.712	51.6734		***	*	NS	***	***	NS
R.stricta.11292	17.2412	12.085	12.0254	22.1482	18.1564	15.0708		***	NS	***	***	*	***
R.stricta.11293	9.18514	4.14892	11.6929	8.32108	5.54022	9.10482		***	NS	**	***	NS	***
R.stricta.11294	33.3428	36.9234	33.9793	34.0906	31.9716	30.3559		***	NS	***	**	NS	**
R.stricta.11295	9.30839	13.378	10.8525	5.63013	28.0811	6.50658		NS	NS	NS	NS	***	***
R.stricta.11296	64.3993	40.5017	67.7703	79.865	36.3587	76.4949		***	NS	***	***	NS	***
R.stricta.11297	21.627	25.4142	20.3856	24.7831	38.8491	26.8815		NS	NS	NS	*	NS	**
R.stricta.11298	45.9123	67.4613	38.6743	33.4358	41.5223	28.455		NS	NS	NS	*	*	NS
R.stricta.11299	132.521	120.458	126.354	122.429	73.4435	95.6179		NS	NS	NS	**	NS	NS
R.stricta.113	294.377	50.8187	158.8	379.122	48.2957	253.99		**	NS	***	***	NS	***
R.stricta.1130	0.961368	0.269886	0.465809	0.552391	0.396015	0.184483		***	**	NS	***	***	NS
R.stricta.11300	22.2857	15.9767	19.6198	37.0665	19.1693	41.3508		NS	NS	NS	**	NS	*
R.stricta.11301	85.3099	33.6068	89.2121	68.9291	57.6043	85.4268		**	NS	NS	**	***	NS
R.stricta.11302	241.862	13.4298	189.174	403.452	24.6949	95.6781		*	NS	NS	**	*	NS
R.stricta.11303	42.2093	55.4861	32.615	42.5682	44.8628	37.8941		NS	***	***	NS	***	**
R.stricta.11304	35.2903	8.69527	27.2466	36.3813	5.10092	24.2497		NS	NS	NS	***	NS	***
R.stricta.11305	55.372	60.9746	44.8168	29.041	22.2057	18.2356		NS	***	***	NS	***	***
R.stricta.11306	15.4919	10.8989	13.6051	10.2705	3.5888	12.4986		NS	NS	NS	**	NS	NS
R.stricta.11307	10.8526	11.4785	9.34657	14.0414	5.63056	12.0304		NS	NS	NS	***	NS	***
R.stricta.11308	14.5034	20.7902	16.4444	8.64965	17.2165	8.02318		NS	**	**	NS	*	*
R.stricta.11309	40.6269	60.2252	47.9215	21.2324	34.5878	35.5984		***	NS	***	***	NS	***
R.stricta.1131	1.81371	0.645028	1.18614	0.972923	0.155585	0.273207		NS	NS	**	***	NS	**
R.stricta.11310	62.3736	68.8344	46.9602	29.411	23.2101	21.5217		**	***	***	NS	***	***
R.stricta.11311	88.3562	173.207	79.2277	19.8358	58.4091	10.5286		NS	***	NS	NS	*	NS
R.stricta.11312	7.95112	17.7397	11.8204	0.20161	1.39508	0.250161		***	***	***	***	NS	***
R.stricta.11313	8.26936	4.77261	9.99614	9.20878	9.55441	17.859		NS	NS	NS	NS	***	***
R.stricta.11314	28.9317	29.4324	35.2422	20.1964	20.3839	27.4919		*	NS	NS	**	**	NS
R.stricta.11315	51.2728	35.776	41.7024	49.6229	22.171	32.047		NS	*	NS	***	***	NS
R.stricta.11316	49.1604	55.0288	47.6928	33.3716	37.9902	24.166		NS	*	**	***	***	NS
R.stricta.11317	53.8032	49.4295	61.1935	46.345	74.982	55.0374		***	NS	**	***	***	**
R.stricta.11318	41.5036	38.591	35.4584	57.1624	53.7588	45.5666		***	*	NS	***	NS	NS
R.stricta.11319	17.0472	21.7052	16.6179	14.9285	15.0766	14.1066		**	***	NS	NS	***	**
R.stricta.1132	0	0	0	0	0	0		***	NS	***	***	***	***
R.stricta.11320	9.59366	5.55877	9.64145	11.5983	6.55707	10.4589		*	NS	NS	NS	NS	NS
R.stricta.11321	82.2311	71.6703	73.8233	69.6115	88.7099	55.1641		NS	***	***	NS	***	*
R.stricta.11322	19.665	41.912	48.6061	15.5358	34.4308	37.861		NS	NS	NS	NS	NS	NS
R.stricta.11323	43.8159	24.8054	35.4466	27.5098	11.2471	19.9832		***	*	*	***	*	***
R.stricta.11324	26.8428	21.2321	19.0646	32.0084	21.1516	25.2849		NS	**	**	NS	**	***
R.stricta.11325	17.4713	21.5181	16.5002	12.2188	7.59159	15.2415		***	**	NS	***	***	*
R.stricta.11326	25.3756	44.7177	24.9051	28.2999	49.612	28.5911		**	NS	NS	***	NS	***
R.stricta.11327	59.2964	53.4896	61.4852	58.0254	50.4615	54.1176		***	***	NS	***	***	NS
R.stricta.11328	24.1412	19.3559	26.205	35.2385	17.1694	38.7768		*	***	NS	NS	***	*
R.stricta.11329	33.1744	21.1956	27.9315	38.8424	28.5481	32.5495		***	**	NS	***	***	**
R.stricta.1133	0.046779	0.0754613	0.0410105	0.0435579	0.0262662	0.0397465		NS	NS	NS	NS	NS	NS
R.stricta.11330	12.0523	8.59459	21.2417	17.7338	9.62595	24.5233		**	NS	NS	*	NS	NS
R.stricta.11331	107.363	124.639	122.542	155.931	81.603	433.555		NS	***	**	**	**	***
R.stricta.11332	25.9288	11.9289	24.1321	19.7383	4.89509	20.5493		***	NS	***	***	**	***
R.stricta.11333	49.3227	41.7757	29.9862	34.6769	27.6341	28.5066		***	NS	*	**	NS	**
R.stricta.11334	11.6488	11.6892	14.7456	13.0258	8.96629	14.1496		***	*	***	***	**	***
R.stricta.11335	20.819	34.0664	31.0584	7.54346	18.1291	14.6538		***	NS	***	***	NS	***
R.stricta.11336	128.284	188.491	226.473	379.507	401.521	333.177		NS	NS	NS	*	NS	NS
R.stricta.11337	39.9068	29.7121	20.5213	36.9255	18.6622	13.0442		NS	NS	NS	*	***	NS
R.stricta.11338	59.5917	63.9519	41.6706	69.4106	105.555	65.7691		*	NS	NS	***	NS	**
R.stricta.11339	69.71	101.451	38.765	25.0205	63.7175	5.584		***	NS	***	***	NS	***
R.stricta.1134	0.115104	0.107079	0.0903068	0.141894	0.307075	0.166312		NS	NS	NS	NS	NS	NS
R.stricta.11340	76.041	90.8185	64.2288	70.5128	77.2048	43.758		NS	NS	NS	NS	*	NS
R.stricta.11341	33.6367	41.2032	37.3136	19.2677	16.0306	19.8562		***	NS	***	***	***	***
R.stricta.11342	29.3751	22.6809	47.8859	31.1368	12.5755	54.0196		***	NS	***	***	NS	***
R.stricta.11343	27.318	16.4607	16.7172	21.7795	5.95188	13.6999		***	NS	*	NS	NS	*
R.stricta.11344	33.2519	120.087	55.1224	28.4172	130.092	48.83		**	***	NS	**	***	NS
R.stricta.11345	16.4803	16.5282	15.136	13.1833	8.17908	12.2153		***	*	NS	***	***	NS
R.stricta.11346	24.2898	13.8722	16.6535	24.0048	10.6664	11.4731		NS	NS	NS	*	***	NS
R.stricta.11347	65.4123	93.0075	92.2866	37.1529	76.5358	51.2055		NS	NS	NS	**	***	NS
R.stricta.11348	11.444	5.59515	8.88705	16.9971	14.2117	12.4848		NS	NS	NS	*	NS	NS
R.stricta.11349	64.986	76.2761	75.5039	60.7666	36.0628	54.3409		***	NS	NS	**	**	NS
R.stricta.1135	0.576362	3.58623	0.477197	0.301775	0.528654	0.282257		***	NS	***	***	NS	***
R.stricta.11350	60.2681	63.5824	61.8645	71.9521	97.9028	65.829		***	NS	**	***	*	***
R.stricta.11351	14.7183	11.0375	7.23059	20.5206	12.5197	8.43562		*	NS	NS	NS	NS	NS
R.stricta.11352	45.1088	210.631	84.5324	55.5041	395.889	114.607		***	NS	***	***	NS	***
R.stricta.11353	20.2984	12.1516	14.4697	20.3964	8.49974	13.4113		NS	***	***	***	**	***
R.stricta.11354	24.3411	49.6444	25.5746	28.5079	34.3676	19.014		NS	*	NS	*	***	***
R.stricta.11355	17.8033	21.6082	16.5583	15.581	40.3529	20.05		***	*	***	NS	***	**
R.stricta.11356	77.8279	121.962	58.3541	42.2234	113.857	32.992		NS	NS	NS	NS	NS	NS
R.stricta.11357	35.0581	28.7407	50.1557	28.8584	14.1523	45.4724		NS	NS	NS	NS	NS	NS
R.stricta.11358	11.2645	33.2105	24.7903	5.2655	38.3564	22.4234		*	*	NS	***	NS	NS
R.stricta.11359	5.00691	0.247173	105.961	1.3589	0.109614	51.6168		***	NS	**	*	***	NS
R.stricta.1136	0.240236	0.161477	0.099877	0.199985	0.287345	0.0639529		*	NS	**	***	*	***
R.stricta.11360	19.8546	29.8181	18.2855	9.47501	13.9255	9.16218		NS	**	NS	***	***	*
R.stricta.11361	33.2033	53.1635	27.656	28.2248	92.9782	36.2499		***	NS	**	***	NS	**
R.stricta.11362	23.681	10.047	24.1347	18.3997	11.6981	20.7892		***	NS	***	***	NS	***
R.stricta.11363	83.1245	95.0561	78.1482	36.1391	24.8091	19.0333		***	***	NS	***	***	NS
R.stricta.11364	86.3367	101.409	89.3943	91.0118	116.462	89.4763		NS	NS	NS	NS	***	***
R.stricta.11365	18.6462	10.9901	25.3515	4.34548	1.95869	4.65196		*	NS	NS	**	NS	***
R.stricta.11366	14.7277	5.69819	13.3933	14.5016	1.7614	9.78943		***	***	***	***	NS	***
R.stricta.11367	174.157	196.805	244.46	244.686	279.267	377.186		NS	***	**	*	***	***
R.stricta.11368	357.04	178.062	236.333	176.959	91.4594	74.1159		*	NS	*	*	*	NS
R.stricta.11369	30.7182	110.973	51.6056	26.0567	119.272	45.7993		NS	**	NS	**	NS	*
R.stricta.1137	1.71632	8.50723	2.82068	2.43217	108.725	27.8846		NS	NS	NS	***	*	NS
R.stricta.11370	109.292	57.2076	76.5267	144.945	91.225	142.528		NS	NS	NS	NS	NS	*
R.stricta.11371	11.0046	14.7064	24.7941	13.1133	26.554	35.2635		**	NS	*	NS	NS	*
R.stricta.11372	99.4549	85.9783	141.993	81.5681	44.7175	106.535		***	**	*	***	NS	***
R.stricta.11373	28.7842	19.2277	30.4111	34.2923	14.7958	32.3248		NS	***	*	**	***	NS
R.stricta.11374	308.504	339.317	172.116	93.2158	50.4888	24.3627		NS	**	NS	***	NS	***
R.stricta.11375	37.2128	11.3035	30.3878	44.9278	7.02358	28.6768		***	NS	NS	***	***	**
R.stricta.11376	149.933	127.296	141.352	135.595	115.778	79.08		NS	NS	NS	NS	NS	NS
R.stricta.11377	100.323	106.128	72.5387	65.1688	48.0408	40.5332		*	***	NS	NS	**	NS
R.stricta.11378	46.9733	25.3652	43.3767	70.7305	28.6815	52.7525		***	NS	***	*	**	***
R.stricta.11379	29.4369	38.1583	27.8387	27.3387	36.7597	27.4279		***	**	***	***	**	***
R.stricta.1138	0	0	0	0	0	0		***	NS	***	***	**	***
R.stricta.11380	72.4718	38.4514	58.7325	81.9489	44.3498	68.9723		**	NS	*	***	*	NS
R.stricta.11381	85.2601	69.5485	62.9746	31.5774	4.85208	4.52047		***	NS	***	NS	NS	NS
R.stricta.11382	19.6922	69.0417	22.882	24.9926	193.81	28.1654		NS	**	*	***	**	*
R.stricta.11383	110.357	53.241	95.2175	90.4745	27.4542	59.4422		NS	NS	NS	*	**	***
R.stricta.11384	14.668	13.5773	13.0094	9.20921	6.71242	5.35802		*	**	***	***	***	***
R.stricta.11385	16.0244	14.0589	13.9654	15.9741	10.1475	18.2109		NS	NS	NS	NS	**	**
R.stricta.11386	7.80318	3.06789	5.61543	10.0938	2.37255	8.41344		NS	***	**	NS	***	***
R.stricta.11387	14.5656	11.3896	19.1855	12.8107	8.2585	19.0622		***	NS	***	***	NS	***
R.stricta.11388	26.2413	19.5267	24.632	21.1258	10.804	20.473		**	NS	**	NS	*	***
R.stricta.11389	45.7535	44.9538	34.6056	22.5412	19.5671	32.8742		NS	NS	NS	*	***	NS
R.stricta.1139	0.104761	0.0605277	0.150589	0.0456649	0.193176	0.297583		NS	NS	NS	***	**	***
R.stricta.11390	75.5535	76.7823	55.2072	82.8352	73.944	50.1493		***	NS	***	***	NS	***
R.stricta.11391	61.8195	34.9619	38.2147	73.1158	40.1015	48.2103		*	NS	*	NS	NS	NS
R.stricta.11392	8.40089	10.851	8.86754	7.66577	18.8498	9.60604		***	***	***	***	***	***
R.stricta.11393	38.9654	131.636	119.914	33.9589	246.61	204.766		***	NS	***	***	***	***
R.stricta.11394	16.9639	15.9262	19.4763	23.7584	14.3935	24.8218		***	NS	***	***	NS	***
R.stricta.11395	70.7777	53.5656	58.9188	74.5039	27.1449	59.1332		**	*	NS	***	NS	**
R.stricta.11396	158.65	226.477	214.335	127.004	145.163	151.951		NS	***	***	***	***	NS
R.stricta.11397	24.6653	12.8434	21.3344	25.5876	6.00392	20.2807		NS	NS	NS	NS	NS	NS
R.stricta.11398	126.241	334.405	207.535	59.1484	148.597	52.3701		***	***	*	***	***	*
R.stricta.11399	17.3027	50.8015	37.3616	8.3319	18.9967	18.0214		***	**	NS	**	NS	NS
R.stricta.114	10.0531	10.9752	14.8402	12.7212	13.0123	15.3794		***	*	NS	***	***	NS
R.stricta.1140	1.11841	0.155805	0.538264	0.235494	0.0176561	0.209186		NS	NS	NS	*	NS	NS
R.stricta.11400	203.037	18.2687	91.3427	390.698	26.1966	297.465		***	***	NS	***	***	NS
R.stricta.11401	22.9522	19.5391	18.9666	11.8502	4.08769	5.16605		***	NS	*	***	***	***
R.stricta.11402	83.0592	80.6407	66.6126	72.754	52.9875	47.8836		NS	NS	NS	NS	NS	NS
R.stricta.11403	15.0326	20.2659	22.6831	1.13278	0.594966	0.175432		***	***	NS	***	***	**
R.stricta.11404	21.5281	32.1739	28.9368	5.0877	4.18534	9.52969		***	***	***	***	***	***
R.stricta.11405	86.2136	115.214	67.2639	62.9078	72.8412	35.5252		NS	NS	NS	**	***	***
R.stricta.11406	62.935	62.7399	44.5583	58.0336	53.3789	45.345		**	***	*	*	***	***
R.stricta.11407	24.6408	26.1986	40.2937	24.2375	30.087	35.9433		NS	***	NS	NS	***	***
R.stricta.11408	11.2244	4.58759	13.3441	20.5423	7.88622	28.2003		***	***	NS	***	***	NS
R.stricta.11409	168.107	199.218	162.138	219.598	206.819	196.523		***	NS	**	NS	NS	NS
R.stricta.1141	32.2457	14.0998	15.9854	23.0279	12.1517	12.7986		***	NS	***	***	*	**
R.stricta.11410	29.4898	29.874	31.7408	21.8801	16.3471	15.3449		NS	NS	NS	NS	NS	NS
R.stricta.11411	29.2207	18.002	34.6411	43.8275	19.4833	50.8477		***	***	***	***	*	***
R.stricta.11412	21.307	11.9759	13.7881	24.3233	10.9938	15.5621		NS	***	***	**	***	NS
R.stricta.11413	99.3968	122.336	59.5196	168.068	199.087	50.2266		***	***	***	***	***	***
R.stricta.11414	18.2266	13.7222	20.7988	12.4227	5.83159	11.8856		NS	NS	NS	NS	NS	NS
R.stricta.11415	30.2789	22.6013	16.529	50.1341	41.56	26.8769		NS	NS	NS	NS	NS	NS
R.stricta.11416	19.7638	12.385	9.40727	26.3648	13.9442	13.4613		NS	NS	NS	***	*	***
R.stricta.11417	31.7678	51.3015	12.2832	40.7255	99.8257	6.82104		NS	***	*	NS	***	***
R.stricta.11418	24.4566	24.8334	24.2434	23.04	22.1475	18.6727		***	NS	NS	***	*	NS
R.stricta.11419	33.5827	22.545	32.5046	29.6823	18.0982	27.8289		*	**	***	*	***	***
R.stricta.1142	0.136119	0.0678924	0.0530921	0.14892	0.315158	0.444415		***	***	**	***	***	***
R.stricta.11420	61.5592	32.6673	36.5148	57.9699	21.8069	36.9646		NS	NS	NS	NS	NS	NS
R.stricta.11421	58.0359	160.684	55.2613	51.4618	265.819	73.2346		***	***	NS	***	***	***
R.stricta.11422	16.1116	8.96139	16.0867	16.227	8.07035	13.7793		***	NS	***	***	**	***
R.stricta.11423	42.2424	7.91913	21.5198	49.8199	6.09955	23.3842		NS	***	***	***	NS	***
R.stricta.11424	37.3782	12.436	29.2243	36.5718	11.967	30.2844		NS	NS	NS	NS	NS	NS
R.stricta.11425	22.3595	16.7562	19.308	25.832	20.9328	19.406		*	***	***	NS	***	***
R.stricta.11426	78.985	64.0455	60.2747	71.9539	45.3784	40.1037		NS	NS	NS	*	*	***
R.stricta.11427	19.1541	12.3179	18.4627	18.8412	8.46924	20.6179		***	***	***	***	***	***
R.stricta.11428	65.2662	125.219	63.7896	39.9425	114.021	48.0649		NS	NS	NS	NS	NS	NS
R.stricta.11429	21.5059	15.4795	21.2501	22.6567	19.9555	23.9504		***	NS	***	**	*	***
R.stricta.1143	0.848086	1.25844	0.492977	0.693364	1.33775	0.478258		***	***	NS	NS	NS	NS
R.stricta.11430	23.3918	23.7625	20.9362	15.5106	11.2751	10.8242		***	NS	**	***	***	**
R.stricta.11431	7.69683	41.7298	6.88222	4.36994	90.3924	8.27418		***	NS	***	***	NS	***
R.stricta.11432	7.80709	1.51159	6.48163	9.32007	1.14704	8.64964		***	NS	***	NS	***	***
R.stricta.11433	19.7425	26.2307	14.4569	10.1693	5.49669	7.60171		NS	**	NS	**	**	***
R.stricta.11434	41.0004	27.9471	22.0246	41.5369	28.5959	24.4955		***	NS	*	***	NS	***
R.stricta.11435	87.2919	106.248	54.1994	24.0437	23.5817	11.2891		**	NS	NS	***	NS	*
R.stricta.11436	47.7969	46.2006	50.0018	82.431	56.7366	49.9389		***	*	NS	**	***	NS
R.stricta.11437	147.192	131.419	113.192	237.819	141.293	114.418		NS	NS	NS	*	***	NS
R.stricta.11438	43.2194	43.0424	38.5363	38.7563	32.7479	30.0714		NS	*	*	NS	NS	NS
R.stricta.11439	63.3956	42.475	72.699	88.9812	66.929	122.087		**	NS	NS	***	NS	***
R.stricta.1144	0.163529	0.864123	0.208786	0.0968604	0.168028	0.175584		***	***	NS	***	***	NS
R.stricta.11440	14.8874	5.46912	11.5745	17.9477	6.14214	12.9489		*	NS	NS	**	NS	NS
R.stricta.11441	45.2014	54.9892	38.8701	36.0385	64.1966	42.6127		NS	NS	NS	*	**	NS
R.stricta.11442	43.3902	32.1777	43.9571	41.8994	29.6571	40.3876		NS	NS	NS	NS	NS	NS
R.stricta.11443	48.4331	72.1517	37.4942	62.201	132.779	48.4066		***	NS	***	***	***	***
R.stricta.11444	12.061	4.12452	5.76547	11.423	2.9897	7.22152		**	***	***	***	***	***
R.stricta.11445	59.1554	38.0042	38.6574	31.523	11.864	10.1703		NS	NS	NS	NS	NS	NS
R.stricta.11446	30.8243	54.2972	38.1674	27.7824	34.0567	49.9744		***	NS	***	***	NS	***
R.stricta.11447	56.523	47.5827	52.3957	49.064	34.54	37.2137		NS	NS	NS	NS	***	*
R.stricta.11448	46.9801	37.3831	46.0477	45.2652	38.9743	38.7945		***	NS	*	NS	*	***
R.stricta.11449	54.3281	47.0761	62.7521	42.0119	25.8827	43.273		NS	NS	NS	***	NS	***
R.stricta.1145	16.3982	47.183	12.9777	1.91977	0.76196	0.46138		NS	NS	NS	NS	*	NS
R.stricta.11450	37.9231	22.1515	30.3438	44.2491	17.4466	31.7756		**	***	NS	*	***	***
R.stricta.11451	7.47618	7.49825	10.4327	4.01678	1.97279	7.43258		NS	NS	NS	NS	***	NS
R.stricta.11452	48.1789	26.6715	45.3694	39.6679	20.9553	41.5918		***	NS	***	*	NS	*
R.stricta.11453	18.5229	4.29065	16.6494	22.0587	3.25204	24.3178		*	*	***	**	*	***
R.stricta.11454	80.1668	70.2973	30.376	40.5167	36.7839	8.55863		***	NS	***	*	NS	**
R.stricta.11455	19.6315	14.504	12.8261	4.81067	1.26563	1.42418		***	NS	***	***	NS	***
R.stricta.11456	8.26857	4.2345	7.80509	7.86562	2.08678	4.92507		***	*	**	***	NS	***
R.stricta.11457	107.003	22.5323	58.2584	179.442	23.8329	193.37		***	NS	*	***	NS	***
R.stricta.11458	26.0924	12.3232	13.3729	18.5077	3.9944	6.68223		***	NS	***	***	*	***
R.stricta.11459	23.5057	13.6946	19.8833	11.6649	8.89582	14.7199		NS	NS	NS	NS	NS	NS
R.stricta.1146	0.749576	0.571403	0.898801	0.445121	0.128295	0.314098		NS	NS	NS	NS	NS	NS
R.stricta.11460	39.703	27.904	26.3989	34.8729	20.6504	34.3542		***	NS	NS	***	NS	*
R.stricta.11461	143.323	94.9203	133.725	132.094	79.2398	162.698		NS	*	NS	**	***	NS
R.stricta.11462	25.3852	26.4306	22.6684	22.1644	24.4016	22.8569		NS	*	*	NS	***	**
R.stricta.11463	13.587	5.55925	12.1913	18.3011	7.81514	13.5183		***	NS	***	***	***	***
R.stricta.11464	65.3799	84.9792	38.6937	68.9958	182.256	60.273		NS	NS	NS	NS	NS	NS
R.stricta.11465	13.4849	6.19445	5.36333	24.8288	15.0378	9.82503		*	*	NS	***	***	NS
R.stricta.11466	21.0788	13.8039	12.211	20.6472	7.5896	21.0231		NS	NS	NS	NS	**	NS
R.stricta.11467	46.0475	65.297	31.6934	37.0109	61.0853	11.165		***	NS	*	***	***	NS
R.stricta.11468	24.8049	19.6759	18.9091	22.2311	12.5998	18.9238		*	***	NS	***	***	NS
R.stricta.11469	96.22	66.9036	53.6694	103.341	68.273	65.8305		***	NS	**	***	NS	***
R.stricta.1147	1.43147	0.769158	0.851233	0.527394	0.588533	0.657975		NS	***	NS	***	***	NS
R.stricta.11470	70.9764	25.4972	77.6992	58.7864	23.3239	37.1068		NS	***	***	***	**	***
R.stricta.11471	9.22128	36.0048	17.6616	9.76895	47.028	17.2614		***	NS	*	*	NS	NS
R.stricta.11472	25.8721	42.462	24.9892	43.3314	126.871	59.8164		***	NS	NS	***	*	NS
R.stricta.11473	39.9398	24.0546	37.1205	28.5582	19.4216	35.665		***	NS	***	***	NS	***
R.stricta.11474	115.148	48.1156	90.8211	110.495	68.1482	100.986		NS	NS	NS	NS	**	NS
R.stricta.11475	30.4582	12.6237	14.4564	20.5366	31.7774	10.4036		***	NS	***	***	NS	***
R.stricta.11476	12.3129	10.1475	8.80523	13.8712	5.50607	9.08171		NS	***	***	NS	***	***
R.stricta.11477	68.3674	33.0568	45.49	73.713	22.4244	43.8446		*	**	NS	**	NS	NS
R.stricta.11478	18.4629	12.7477	15.94	16.8527	7.63486	10.4414		NS	NS	NS	NS	**	***
R.stricta.11479	23.551	28.482	32.4419	18.5489	28.8986	34.8474		NS	NS	NS	NS	*	**
R.stricta.1148	0	0	0.0127898	0	0	0.00954345		**	***	NS	*	NS	*
R.stricta.11480	16.2982	4.19658	13.2182	16.2844	2.71529	13.5478		NS	***	*	**	**	NS
R.stricta.11481	10.9781	17.2459	12.0461	9.77667	14.2418	12.9762		NS	*	NS	**	***	***
R.stricta.11482	41.059	41.0184	38.0495	26.4132	16.8912	15.488		***	***	***	***	NS	***
R.stricta.11483	58.3071	42.397	53.4449	51.3342	17.975	34.0572		NS	***	NS	NS	***	***
R.stricta.11484	66.5021	112.247	69.4798	58.2691	137.228	61.2643		***	NS	***	***	NS	***
R.stricta.11485	46.2549	20.7822	39.4488	70.8745	64.1052	59.595		*	*	***	***	***	***
R.stricta.11486	26.0017	7.97379	14.0742	22.8378	2.93159	11.9658		***	NS	***	***	NS	***
R.stricta.11487	8.84524	55.46	9.89468	8.52741	94.7363	19.5021		***	***	NS	***	***	NS
R.stricta.11488	28.3615	40.7141	23.5479	39.9435	93.6731	44.1773		**	***	NS	NS	NS	NS
R.stricta.11489	37.5204	31.8018	46.2634	22.3365	11.5099	25.6646		NS	***	***	**	***	***
R.stricta.1149	0.0209513	0.0284971	0.00442696	0.017074	0.0192008	0.0196552		***	NS	***	***	NS	***
R.stricta.11490	45.8215	18.0822	20.4405	48.0461	49.1969	23.5192		***	NS	***	***	NS	***
R.stricta.11491	48.8717	39.0028	49.1023	57.1118	37.1577	56.6001		***	***	NS	***	**	*
R.stricta.11492	29.0924	14.099	7.33673	26.3302	11.1897	4.10902		NS	***	*	*	***	**
R.stricta.11493	80.099	79.2823	51.073	67.3681	59.994	50.7788		NS	**	**	NS	**	**
R.stricta.11494	310.029	346.924	177.882	97.2476	52.3483	25.2549		NS	NS	NS	**	***	***
R.stricta.11495	69.7818	53.6413	61.9103	63.824	38.5749	57.7326		*	NS	**	NS	**	***
R.stricta.11496	25.8839	25.453	374.771	9.90306	6.2971	77.9628		**	NS	NS	NS	***	*
R.stricta.11497	14.2389	7.68118	15.4299	14.0394	4.81315	21.5759		***	NS	***	***	NS	***
R.stricta.11498	120.209	82.2524	99.7439	113.864	88.1	99.9821		NS	**	NS	**	NS	NS
R.stricta.11499	28.5607	26.5154	9.45213	26.1018	33.2716	8.8915		NS	**	NS	NS	NS	NS
R.stricta.115	0.522477	0.100727	0.409296	0.704466	0.102704	0.587537		*	***	NS	***	***	*
R.stricta.1150	43.9437	5.09909	23.3781	39.3378	1.21496	19.2752		***	NS	**	***	NS	**
R.stricta.11500	40.1659	25.1597	26.2752	9.7077	1.47571	0.894231		***	NS	***	**	NS	***
R.stricta.11501	51.8128	66.6681	103.183	30.227	42.7945	64.8708		NS	NS	NS	NS	NS	NS
R.stricta.11502	34.93	19.8799	13.9917	2.89996	0.495038	0.536171		**	**	NS	**	*	NS
R.stricta.11503	6.91825	5.58249	14.9826	3.73297	2.09352	13.7822		NS	***	***	NS	***	***
R.stricta.11504	67.868	38.8351	67.7211	75.0925	62.1966	84.0238		NS	NS	NS	***	NS	***
R.stricta.11505	73.3571	262.551	94.2328	12.5363	31.2164	6.06699		**	NS	**	NS	NS	NS
R.stricta.11506	21.0653	21.2335	20.0521	20.7555	17.1747	20.213		***	*	***	*	NS	NS
R.stricta.11507	9.13084	3.408	13.784	11.1637	1.60646	14.6326		NS	NS	NS	**	NS	***
R.stricta.11508	16.0052	23.3748	30.0967	14.9486	14.4442	25.1141		NS	*	NS	***	***	***
R.stricta.11509	244.834	93.5305	49.4258	240.075	65.3454	35.3231		***	***	***	***	***	***
R.stricta.1151	0	0.0569943	0.0177587	0.00748036	0.0289029	0.0992716		*	NS	NS	NS	**	NS
R.stricta.11510	119.525	86.9038	97.2037	117.881	120.226	139.248		***	NS	***	*	*	NS
R.stricta.11511	38.6354	28.2151	28.5489	42.4072	36.8478	42.8301		*	NS	*	***	NS	***
R.stricta.11512	43.1238	35.9214	46.2094	40.0293	14.5918	48.5422		NS	NS	NS	NS	NS	NS
R.stricta.11513	17.4314	8.1998	6.65048	10.0616	2.23512	3.064		***	NS	***	***	**	***
R.stricta.11514	42.9263	43.3281	33.5225	39.4668	36.1905	28.5063		NS	NS	NS	***	NS	***
R.stricta.11515	51.1872	22.2843	30.7142	27.3203	9.03813	15.0973		***	*	***	***	**	***
R.stricta.11516	22.4696	8.86869	136.961	45.5375	5.62142	124.288		***	*	NS	NS	*	NS
R.stricta.11517	72.436	67.6964	77.3093	90.8914	74.9562	76.4502		**	NS	**	***	*	**
R.stricta.11518	111.501	121.847	66.169	97.1367	155.373	54.3023		***	***	*	***	***	***
R.stricta.11519	150.161	245.416	141.117	102.177	186.111	133.636		***	NS	*	NS	**	*
R.stricta.1152	0.850112	0.0149481	0.06506	3.69202	0.0928469	1.83409		NS	NS	NS	NS	NS	NS
R.stricta.11520	38.3039	35.0912	35.57	43.9043	37.6265	37.252		***	NS	***	***	**	***
R.stricta.11521	33.6637	58.4059	49.7082	41.5109	55.0326	63.5892		NS	NS	NS	***	NS	***
R.stricta.11522	50.3602	50.3686	49.4105	42.756	54.7593	51.2701		**	***	***	***	*	***
R.stricta.11523	32.2531	153.727	46.8161	22.5879	239.17	45.1793		NS	NS	NS	NS	NS	NS
R.stricta.11524	21.9053	21.7346	21.7894	19.8551	14.3925	21.2191		*	***	NS	***	***	NS
R.stricta.11525	14.4005	7.13913	13.2415	13.9873	5.33829	9.64145		**	NS	NS	***	NS	**
R.stricta.11526	12.5383	10.867	6.72165	12.5335	11.6003	10.8725		***	NS	***	***	**	***
R.stricta.11527	89.4181	119.023	69.6075	46.5782	55.252	12.0429		NS	NS	NS	NS	*	NS
R.stricta.11528	29.8716	40.5535	30.9351	16.7736	22.7107	17.6997		**	NS	**	NS	***	*
R.stricta.11529	121.192	335.922	161.602	57.7509	108.31	102.18		***	**	NS	NS	***	***
R.stricta.1153	54.7412	19.0911	17.6252	0.781318	0.0459707	0.26064		*	*	NS	*	NS	NS
R.stricta.11530	61.5059	90.0304	48.8267	60.972	109.806	56.9697		**	NS	NS	***	NS	*
R.stricta.11531	54.9785	52.235	40.3092	47.0872	53.5896	35.24		NS	*	NS	NS	***	NS
R.stricta.11532	16.0556	10.9449	19.2339	12.7604	12.5209	22.1623		***	NS	NS	NS	***	NS
R.stricta.11533	38.2085	39.804	42.5795	38.9403	34.3594	50.668		***	***	NS	**	***	***
R.stricta.11534	35.73	40.4092	40.5074	32.7579	26.5553	27.7889		***	NS	***	***	NS	***
R.stricta.11535	24.9843	15.2154	24.9061	18.4328	4.63616	14.7799		***	**	*	***	**	***
R.stricta.11536	24.3276	17.6724	35.1807	16.3958	13.9391	27.565		*	NS	***	*	***	***
R.stricta.11537	38.9282	26.6163	37.3643	44.2268	30.5399	48.3217		NS	NS	NS	NS	NS	NS
R.stricta.11538	33.6319	28.0026	27.9995	37.5243	27.745	25.4515		NS	NS	NS	***	NS	**
R.stricta.11539	62.2722	47.7607	46.8785	86.7805	50.7411	63.6241		NS	NS	NS	NS	NS	NS
R.stricta.1154	0.0500737	0.0669059	0.218433	0.111077	0.0543677	0.119755		***	NS	NS	***	**	NS
R.stricta.11540	33.9737	209.443	56.5773	4.39837	105.99	16.5527		***	**	NS	***	***	NS
R.stricta.11541	15.7188	47.6202	33.7513	19.7016	70.3035	52.3306		***	NS	**	***	***	NS
R.stricta.11542	111.805	102.275	91.8406	94.7902	73.5068	79.4494		**	NS	*	NS	NS	NS
R.stricta.11543	61.1352	90.627	60.6849	47.4202	73.7263	38.0857		**	NS	NS	***	*	***
R.stricta.11544	177.65	138.214	134.093	167.298	91.3783	94.5123		**	NS	NS	*	NS	NS
R.stricta.11545	44.5432	119.311	42.5478	28.8772	99.9328	64.9792		NS	NS	NS	NS	NS	NS
R.stricta.11546	62.645	49.5795	59.2917	51.7689	23.3037	53.6921		NS	NS	NS	***	NS	***
R.stricta.11547	24.786	19.2202	22.0258	28.5957	20.6483	20.7593		NS	NS	NS	NS	NS	NS
R.stricta.11548	21.4358	24.2151	38.5091	27.6173	47.1286	76.092		NS	NS	NS	NS	*	NS
R.stricta.11549	142.937	109.124	109.415	121.923	74.7683	78.5599		NS	NS	NS	NS	NS	NS
R.stricta.1155	0	0	0	0	0	0		***	***	NS	***	*	NS
R.stricta.11550	46.4509	17.5925	36.1497	76.8912	37.2059	68.4107		NS	NS	NS	*	NS	**
R.stricta.11551	55.5248	77.0346	65.7302	61.2249	81.9439	69.9148		NS	NS	NS	NS	NS	NS
R.stricta.11552	20.8545	48.5973	17.8326	10.3733	13.5729	11.886		NS	NS	NS	NS	NS	**
R.stricta.11553	19.0763	32.7105	17.4802	4.55477	18.1763	4.21424		***	*	NS	***	***	NS
R.stricta.11554	9.34735	4.95176	11.5436	8.82085	1.42001	8.11563		***	***	NS	***	***	***
R.stricta.11555	41.6632	48.9712	31.2614	31.1992	41.741	27.5978		NS	***	***	***	NS	***
R.stricta.11556	19.3262	38.9813	22.1213	15.369	28.8789	17.7703		***	***	***	***	*	***
R.stricta.11557	39.9895	29.6878	33.0891	48.0584	35.6485	47.7671		NS	NS	NS	NS	*	NS
R.stricta.11558	14.7553	11.9065	13.1547	16.7192	14.101	18.185		***	NS	**	***	NS	***
R.stricta.11559	14.9393	8.1905	17.8088	17.6357	7.83773	24.4423		***	NS	***	***	NS	***
R.stricta.1156	0	0	0	0	0	0		*	***	***	***	**	***
R.stricta.11560	19.3405	18.8839	24.5207	18.5569	17.0352	30.85		NS	NS	NS	**	***	NS
R.stricta.11561	106.291	61.3303	74.355	121.755	61.5105	72.5866		**	NS	*	***	NS	***
R.stricta.11562	15.4861	29.9834	16.9208	4.5797	33.4969	10.7665		NS	**	NS	***	***	NS
R.stricta.11563	57.4756	57.9433	52.1214	76.5684	61.0537	61.3985		NS	NS	NS	NS	NS	NS
R.stricta.11564	20.3869	17.7827	24.0402	20.9024	17.05	30.6398		NS	NS	NS	NS	NS	NS
R.stricta.11565	10.2543	10.0406	11.2131	5.27577	5.50682	7.10474		***	NS	**	***	**	***
R.stricta.11566	58.1233	76.5396	49.7443	32.64	31.1548	14.603		NS	NS	NS	***	NS	***
R.stricta.11567	55.7519	42.6817	34.3944	82.1136	61.5795	49.6286		**	NS	*	***	**	***
R.stricta.11568	59.9758	71.5552	50.5395	46.3304	81.2734	48.6106		**	***	NS	NS	***	NS
R.stricta.11569	99.8024	65.0114	58.0479	104.326	78.117	46.7878		**	NS	NS	***	**	***
R.stricta.1157	0.00869833	0.0188726	0.00628143	0	0.0176561	0.00399497		NS	NS	NS	NS	NS	NS
R.stricta.11570	50.4908	120.444	120.817	29.2054	75.8925	46.8108		NS	NS	NS	***	NS	***
R.stricta.11571	17.076	9.97744	20.0078	23.642	15.4405	25.2295		*	***	NS	***	***	NS
R.stricta.11572	20.6473	29.4376	15.7867	1.17547	1.53852	0.628767		NS	*	**	NS	***	**
R.stricta.11573	12.727	5.14997	11.0159	7.73089	2.61578	8.78772		***	NS	**	***	***	***
R.stricta.11574	69.1077	53.8681	54.4732	74.4768	44.9855	51.8817		***	NS	***	***	NS	***
R.stricta.11575	18.4037	3.08226	12.4304	19.7201	3.38198	17.9966		NS	NS	NS	***	*	***
R.stricta.11576	8.33954	17.1853	18.6232	8.39469	41.1795	53.6392		*	**	NS	***	*	**
R.stricta.11577	11.6289	10.6589	14.6528	12.7533	8.50918	14.224		NS	***	**	NS	***	***
R.stricta.11578	19.6707	21.228	21.4207	22.675	29.9526	31.074		NS	NS	NS	*	NS	NS
R.stricta.11579	13.7966	12.7048	11.062	15.421	18.1292	18.631		NS	NS	NS	**	NS	*
R.stricta.1158	0	0	0.00205744	0	0	0.0022192		NS	NS	NS	***	NS	***
R.stricta.11580	288.71	349.544	653.283	240.893	102.084	196.397		NS	NS	NS	NS	NS	*
R.stricta.11581	322.072	144.21	138.268	429.145	316.108	216.371		***	***	NS	***	***	**
R.stricta.11582	44.9287	19.9296	19.4403	1.95379	0.101457	0.480468		**	NS	NS	NS	NS	NS
R.stricta.11583	22.559	6.06722	12.9616	23.2926	3.84947	18.4085		**	***	NS	***	***	NS
R.stricta.11584	10.4465	14.8263	25.1999	4.74631	42.8009	40.8891		**	NS	NS	NS	NS	NS
R.stricta.11585	20.5723	36.5788	19.7222	9.99341	16.7085	9.75782		***	**	NS	***	***	NS
R.stricta.11586	59.4172	162.493	104.364	6.70062	110.701	14.9062		NS	NS	NS	***	***	NS
R.stricta.11587	142.502	448.972	108.279	197.621	580.576	151.807		*	**	NS	***	***	NS
R.stricta.11588	40.1712	30.1189	22.4063	41.6783	28.2643	21.2181		NS	**	*	NS	***	**
R.stricta.11589	33.6005	25.6683	19.5521	25.3368	19.5129	18.3748		NS	NS	NS	NS	NS	NS
R.stricta.1159	1.96237	4.49224	4.26362	1.82372	15.0275	11.1684		***	NS	*	***	***	**
R.stricta.11590	17.0604	36.4788	17.8006	13.5445	49.0114	11.0782		NS	**	NS	NS	***	***
R.stricta.11591	68.2667	127.029	63.2246	61.8362	130.046	54.3437		***	*	NS	***	**	NS
R.stricta.11592	30.0176	59.679	7.07496	31.5293	59.9548	12.8693		NS	*	NS	***	***	NS
R.stricta.11593	5.96323	8.96535	9.91552	9.34126	12.8747	21.1165		NS	NS	NS	NS	NS	NS
R.stricta.11594	66.514	35.4723	39.6424	69.8364	32.6356	42.555		NS	***	***	NS	***	**
R.stricta.11595	11.7241	10.617	10.848	10.7551	17.3989	14.9063		NS	NS	NS	NS	***	***
R.stricta.11596	21.3244	27.5961	24.0136	11.8728	14.3138	15.2324		*	NS	NS	NS	NS	NS
R.stricta.11597	105.67	109.482	67.3532	152.198	65.8412	62.1333		NS	NS	NS	**	NS	*
R.stricta.11598	53.3509	27.4665	46.9968	55.0535	21.7023	47.013		NS	NS	NS	NS	NS	NS
R.stricta.11599	31.2314	23.2701	19.5253	44.2199	40.0151	32.8105		***	NS	***	***	***	***
R.stricta.116	0.0209513	0.00949905	0.0210672	0.0764754	0.0184672	0.263238		*	NS	NS	***	NS	***
R.stricta.1160	68.6523	47.986	46.7498	73.8743	45.6452	58.2545		***	NS	*	***	NS	**
R.stricta.11600	82.3846	60.3685	50.4115	97.9578	54.7345	40.6414		NS	NS	NS	NS	NS	NS
R.stricta.11601	64.6721	35.9812	67.0321	72.5572	37.3323	78.7373		NS	*	NS	NS	NS	NS
R.stricta.11602	14.9643	6.16997	14.123	16.057	6.19083	11.5371		**	NS	*	***	NS	***
R.stricta.11603	201.534	161.796	208.846	182.101	164.261	154.929		NS	**	**	NS	***	*
R.stricta.11604	47.8334	40.1581	33.0658	31.5632	25.5919	23.1773		NS	***	***	*	***	***
R.stricta.11605	18.2479	61.5575	81.6425	24.0563	106.929	142.281		**	NS	*	***	NS	***
R.stricta.11606	13.1085	10.4539	9.64356	7.28954	13.1087	6.08242		***	NS	**	***	NS	**
R.stricta.11607	41.624	13.008	31.3739	54.7644	21.2742	36.2912		*	NS	NS	NS	***	NS
R.stricta.11608	7.13098	33.4384	11.0858	0.277721	0.407184	0.227874		***	***	NS	***	***	NS
R.stricta.11609	63.2152	51.6145	53.6292	49.3691	25.6268	40.77		***	***	NS	***	NS	**
R.stricta.1161	0.0314949	0.144215	0.00250687	0.0104827	0.0272226	0.00777902		NS	NS	NS	NS	NS	NS
R.stricta.11610	33.3446	19.1938	20.8055	31.7412	2.81054	7.41035		***	NS	*	***	NS	**
R.stricta.11611	8.96057	61.1957	22.364	15.1413	207.582	41.2461		*	NS	**	***	***	NS
R.stricta.11612	85.0713	68.0048	94.1387	74.4502	70.1768	101.145		***	NS	NS	***	***	NS
R.stricta.11613	33.0457	12.5567	35.6938	38.2323	30.4475	47.1325		*	NS	*	NS	NS	*
R.stricta.11614	41.274	18.6062	29.5567	34.4651	5.83758	28.8733		NS	NS	NS	NS	NS	NS
R.stricta.11615	23.8057	21.2032	26.3394	23.1454	16.2601	20.6486		NS	***	***	*	***	***
R.stricta.11616	24.4071	58.0301	26.6258	29.3251	40.6538	19.4636		***	***	NS	***	***	NS
R.stricta.11617	7.18433	9.12255	10.1171	6.80219	30.1564	5.19399		*	NS	NS	NS	NS	NS
R.stricta.11618	22.4187	35.5059	26.1229	11.6858	23.6476	15.1264		NS	*	NS	*	**	***
R.stricta.11619	21.0148	15.8306	25.5473	26.5342	22.0873	31.2687		NS	NS	NS	NS	***	***
R.stricta.1162	0.2617	0	0.236745	0.241869	0	1.8953		***	**	***	***	*	***
R.stricta.11620	19.0008	11.6304	27.3901	19.6258	8.79968	33.1439		*	NS	*	***	NS	***
R.stricta.11621	12.1356	14.934	9.6156	9.47586	10.9766	12.5654		NS	NS	NS	NS	NS	NS
R.stricta.11622	44.5541	36.2657	36.3619	37.4374	34.2247	38.1132		NS	NS	NS	***	*	NS
R.stricta.11623	48.5692	73.8252	35.6043	49.9438	87.9115	31.6268		NS	NS	NS	NS	NS	NS
R.stricta.11624	32.4612	22.1891	28.6743	24.3388	9.86763	23.4682		NS	NS	NS	**	**	***
R.stricta.11625	9.69692	1.02016	3.07007	46.6238	5.37333	23.5078		***	NS	***	***	***	***
R.stricta.11626	53.0583	44.4283	49.3797	45.4207	32.4813	35.0392		***	***	NS	***	***	NS
R.stricta.11627	33.9973	45.0263	77.2588	12.3472	7.75292	23.3252		NS	NS	NS	NS	***	***
R.stricta.11628	21.6214	23.2258	17.4944	17.2546	22.8642	16.9537		**	NS	*	***	NS	***
R.stricta.11629	18.7936	6.28533	15.7182	13.7066	1.8457	7.60229		*	NS	NS	NS	NS	NS
R.stricta.1163	0.160106	0.0911448	0.355122	0	0.0470893	0.0107768		NS	NS	NS	*	***	**
R.stricta.11630	12.423	12.2331	14.6486	5.62394	5.13209	7.51053		NS	NS	NS	*	**	NS
R.stricta.11631	78.1766	41.2217	61.4173	105.743	57.9778	56.5845		***	***	***	***	***	***
R.stricta.11632	15.6315	12.8916	23.7223	17.8333	32.161	42.7921		NS	*	*	NS	***	***
R.stricta.11633	46.913	41.2634	34.5195	29.8046	25.5365	24.5277		NS	*	NS	***	***	***
R.stricta.11634	32.5501	23.4286	37.918	37.9844	20.8672	42.6197		**	NS	*	***	NS	***
R.stricta.11635	73.0012	55.0783	52.2861	76.8013	48.6118	50.1803		***	NS	***	***	NS	***
R.stricta.11636	42.8408	48.4539	32.1089	46.482	26.695	25.2279		***	NS	***	***	NS	***
R.stricta.11637	33.0624	21.9666	57.7507	66.0537	96.8819	186.82		NS	NS	NS	NS	NS	NS
R.stricta.11638	22.6309	6.97455	23.7657	24.8362	4.10946	27.4097		***	NS	*	**	NS	***
R.stricta.11639	15.7698	8.99516	22.5968	16.6575	4.36334	24.0401		***	NS	***	***	NS	***
R.stricta.1164	0	0	0	0	0	0		***	NS	***	***	***	***
R.stricta.11640	40.2926	57.3281	45.5579	54.4389	89.1756	80.9751		*	NS	NS	NS	NS	NS
R.stricta.11641	32.0217	24.7262	25.8153	27.5182	23.8574	26.5382		***	***	NS	NS	***	*
R.stricta.11642	63.6727	53.5747	46.1309	71.4802	84.4408	61.3047		NS	NS	NS	***	***	*
R.stricta.11643	58.0909	48.747	63.0501	41.2951	32.409	38.4976		**	NS	NS	NS	NS	NS
R.stricta.11644	20.8861	21.9405	15.5677	20.761	18.0702	14.2601		NS	NS	NS	NS	***	**
R.stricta.11645	12.0554	9.69798	17.4035	7.67115	5.41611	15.5767		***	NS	*	***	NS	***
R.stricta.11646	69.1205	89.2617	49.4165	46.9416	41.7649	26.3642		***	NS	***	***	NS	***
R.stricta.11647	24.7681	15.5113	23.1083	26.8327	25.0844	30.1313		*	*	***	*	NS	NS
R.stricta.11648	34.1071	24.525	40.1108	22.9054	3.63661	14.8314		***	NS	*	***	NS	***
R.stricta.11649	60.6237	61.5473	50.2234	75.9398	70.0482	66.7403		***	***	***	***	***	***
R.stricta.1165	2.06046	1.46341	1.33154	1.89312	1.66929	2.00235		**	NS	*	***	***	NS
R.stricta.11650	12.9359	7.91587	11.5413	22.7042	5.95335	15.9379		NS	NS	NS	***	NS	**
R.stricta.11651	110.298	89.3936	97.1852	59.4149	46.38	67.9103		***	NS	***	***	NS	***
R.stricta.11652	79.4603	54.3882	73.2069	75.4127	43.2811	52.7727		***	***	NS	***	***	***
R.stricta.11653	51.9284	48.2501	41.9478	66.3972	56.2428	57.3408		NS	*	NS	NS	**	NS
R.stricta.11654	29.6083	22.6276	44.2841	23.5113	16.2382	28.419		NS	NS	NS	**	NS	NS
R.stricta.11655	137.918	150.81	132.811	98.4451	125.456	110.642		NS	*	NS	NS	NS	NS
R.stricta.11656	27.0486	17.2736	22.6699	44.7397	34.7603	39.1335		***	NS	***	***	*	***
R.stricta.11657	33.6174	36.7897	36.7029	26.0638	30.5496	29.4432		***	NS	***	***	NS	***
R.stricta.11658	149.798	181.285	85.6823	8.79507	9.93559	4.52068		***	NS	**	***	***	**
R.stricta.11659	57.1546	47.6513	22.5289	67.9272	142.138	25.2838		*	*	***	***	***	NS
R.stricta.1166	16.0301	4.38394	4.16992	0.99841	0.12896	0.631757		NS	NS	NS	NS	NS	NS
R.stricta.11660	73.2479	101.351	42.4022	50.2708	79.4517	37.9452		***	NS	**	***	NS	***
R.stricta.11661	24.6217	13.2946	19.0452	23.3152	9.73779	11.6388		NS	NS	NS	***	NS	***
R.stricta.11662	34.8476	43.2952	28.1195	35.2497	58.2592	27.6616		***	NS	**	***	NS	***
R.stricta.11663	16.9513	7.84778	13.8707	21.351	7.26575	18.7502		NS	***	***	***	NS	***
R.stricta.11664	71.1939	157.508	121.818	101.965	262.062	151.429		NS	***	***	***	***	***
R.stricta.11665	28.6161	25.32	30.5451	28.6654	23.1506	37.339		***	*	***	**	**	NS
R.stricta.11666	9.33066	15.832	8.72665	4.96513	13.7812	5.21619		***	NS	***	*	***	***
R.stricta.11667	137.579	89.5917	83.6194	256.629	161.702	128.102		***	*	NS	**	***	NS
R.stricta.11668	34.3256	40.1791	38.4974	9.03619	5.60255	7.86901		*	***	NS	NS	***	***
R.stricta.11669	47.7537	43.1803	40.2591	55.5491	41.712	48.5117		NS	***	***	*	***	***
R.stricta.1167	92.7149	149.042	60.4682	91.7233	310.383	51.3999		NS	NS	NS	NS	NS	NS
R.stricta.11670	94.0579	61.9114	79.351	79.5816	39.6648	66.8582		**	**	NS	***	***	NS
R.stricta.11671	57.4304	66.6044	51.7823	41.2326	68.1694	52.7683		***	NS	***	***	NS	***
R.stricta.11672	94.6367	77.4978	56.8001	123.391	76.4426	76.7374		*	NS	NS	NS	**	NS
R.stricta.11673	40.4242	23.6413	41.6243	47.4045	9.84564	28.1843		NS	NS	NS	*	NS	**
R.stricta.11674	40.6685	25.6784	30.6497	43.8026	40.7839	48.664		NS	NS	NS	NS	NS	*
R.stricta.11675	31.6497	27.129	26.0875	45.314	11.3685	35.7798		NS	NS	*	***	*	***
R.stricta.11676	16.4733	9.79894	7.60611	19.3425	17.1674	8.96405		***	***	NS	NS	**	***
R.stricta.11677	13.8981	7.03028	9.02338	18.5651	8.35034	10.642		NS	NS	NS	**	**	NS
R.stricta.11678	185.001	68.6163	198.608	151.997	10.2684	35.05		NS	***	***	NS	***	**
R.stricta.11679	12.0087	1.97215	12.85	16.3899	3.42316	17.7807		***	NS	***	***	*	***
R.stricta.1168	0.307029	1.4359	0.264362	0.472665	0.5398	0.108605		**	NS	*	**	NS	***
R.stricta.11680	6.50976	5.65571	4.38357	15.2898	2.31004	24.4796		***	NS	***	***	*	***
R.stricta.11681	32.2561	26.6034	21.4333	37.581	43.0192	26.6967		NS	**	NS	*	NS	NS
R.stricta.11682	118.492	62.7424	64.6087	153.866	67.6255	68.8293		***	NS	**	***	***	***
R.stricta.11683	31.2397	26.6748	30.4143	28.806	18.8392	30.6554		NS	*	*	***	***	NS
R.stricta.11684	31.2191	26.7889	24.9659	28.6296	14.506	24.5319		***	NS	***	***	NS	***
R.stricta.11685	20.0584	13.3414	18.8057	17.3543	5.49563	14.2729		NS	**	NS	**	***	NS
R.stricta.11686	87.4628	90.9288	91.5032	69.0961	69.7595	71.2901		NS	NS	NS	NS	NS	NS
R.stricta.11687	29.9945	24.6768	8.77962	8.17438	13.6783	2.23125		NS	NS	NS	NS	NS	NS
R.stricta.11688	39.3946	42.106	34.3967	31.4178	24.8873	29.4651		***	NS	***	***	NS	***
R.stricta.11689	39.7057	26.2485	20.3189	40.6854	27.8726	22.8953		***	***	***	***	***	***
R.stricta.1169	0.00704914	0.0722867	0.00233659	0	0.00963429	0		***	NS	**	***	NS	***
R.stricta.11690	61.9342	68.3879	50.0752	24.8311	21.8959	23.5233		***	NS	**	***	NS	***
R.stricta.11691	19.714	14.9906	25.6593	13.978	9.1312	23.0119		NS	***	***	***	***	***
R.stricta.11692	73.8876	60.9221	59.7659	94.9436	60.7179	37.3048		NS	NS	NS	NS	NS	NS
R.stricta.11693	13.9728	18.8569	57.1202	13.6958	20.7209	142.185		NS	NS	NS	*	NS	*
R.stricta.11694	17.8483	10.9905	11.4283	22.892	11.9643	13.3683		***	NS	**	***	***	***
R.stricta.11695	69.8274	61.9418	80.2635	77.2818	55.4948	64.137		NS	*	NS	NS	*	NS
R.stricta.11696	58.5054	70.2471	45.0354	49.8221	58.6428	28.6444		NS	NS	NS	**	NS	NS
R.stricta.11697	41.1026	39.9789	49.2468	36.9744	42.6035	49.4756		NS	***	***	NS	***	***
R.stricta.11698	58.0616	62.3596	33.3509	5.53994	4.95276	2.83611		*	NS	NS	***	NS	NS
R.stricta.11699	93.2084	69.0365	63.5222	101.408	69.2769	54.4265		NS	***	***	***	***	***
R.stricta.117	0.00869833	0.0071136	0.00205971	0.00748036	0	0.0240638		***	***	NS	NS	***	***
R.stricta.1170	0.092504	0.13746	0.103127	0.178881	0.0651037	0.065989		*	NS	*	***	**	***
R.stricta.11700	18.5467	15.7379	18.8073	20.1523	16.5916	20.5682		NS	NS	NS	NS	*	*
R.stricta.11701	129.098	53.9411	60.9649	203.27	96.5427	92.6673		***	***	***	***	*	***
R.stricta.11702	59.2811	33.0525	45.5471	71.6428	15.6057	19.6343		**	NS	NS	***	NS	NS
R.stricta.11703	20.7425	20.9363	16.3622	16.0048	9.35361	13.1034		***	NS	***	***	NS	***
R.stricta.11704	16.7391	13.1526	13.2681	19.6489	22.4086	17.9631		*	**	NS	***	***	NS
R.stricta.11705	42.9935	36.2615	35.9537	35.9738	34.2614	37.4209		NS	NS	NS	NS	**	**
R.stricta.11706	21.3054	49.0155	18.5742	30.7769	65.874	17.0483		***	***	NS	***	***	NS
R.stricta.11707	22.5391	22.3264	19.3449	19.1291	24.1826	17.9335		***	NS	*	***	NS	***
R.stricta.11708	63.2173	76.8724	53.3358	56.6515	68.7493	44.2151		***	***	*	***	***	NS
R.stricta.11709	18.8522	16.7882	16.0505	21.5052	17.6076	19.6222		***	***	***	***	***	***
R.stricta.1171	0.0452616	0.0227826	0.0881069	0.0154084	0.018535	0.112935		***	NS	***	***	NS	***
R.stricta.11710	14.6016	10.1229	9.16277	17.4135	13.4731	15.4673		***	NS	***	***	**	***
R.stricta.11711	103.586	58.8803	98.7097	102.371	40.5706	125.34		*	NS	NS	NS	NS	NS
R.stricta.11712	72.9949	45.1359	48.967	70.2273	40.7124	46.8888		***	*	NS	***	***	**
R.stricta.11713	6.6626	20.6718	22.7883	4.52839	17.1436	26.7474		NS	NS	NS	*	*	NS
R.stricta.11714	131.644	159.109	121.41	134.845	199.899	118.131		NS	*	NS	***	***	NS
R.stricta.11715	14.942	19.6249	12.1335	14.5212	17.09	10.9618		NS	NS	NS	NS	NS	NS
R.stricta.11716	24.6575	24.7781	20.088	13.7491	8.62881	8.41991		*	NS	NS	*	NS	*
R.stricta.11717	5.14603	4.90431	10.6699	4.45332	3.28036	14.24		NS	NS	NS	NS	***	***
R.stricta.11718	4.82866	4.60466	18.0567	3.02144	0.937549	4.22315		***	**	*	***	NS	***
R.stricta.11719	158.047	135.182	131.012	149.516	112.812	138.933		NS	NS	NS	***	NS	***
R.stricta.1172	0.455085	2.13408	0.483304	1.09768	5.07705	1.30482		***	NS	*	***	NS	***
R.stricta.11720	37.4754	53.8309	39.6329	8.24718	8.57478	4.00911		**	NS	NS	***	***	NS
R.stricta.11721	36.3732	38.0474	28.3259	35.4425	25.1739	19.9704		***	***	NS	***	***	NS
R.stricta.11722	9.04775	5.37688	7.88197	8.72224	4.87889	7.06513		***	NS	*	NS	NS	NS
R.stricta.11723	51.9114	41.8683	48.5476	52.0004	37.3426	43.6964		***	*	***	***	***	***
R.stricta.11724	34.6892	340.245	558.015	20.5296	107.176	302.614		NS	NS	*	NS	*	***
R.stricta.11725	25.796	21.6219	11.2554	3.95149	3.98477	1.25566		***	***	NS	***	***	NS
R.stricta.11726	124.772	99.0235	144.3	107.698	112.456	112.378		*	NS	NS	NS	NS	*
R.stricta.11727	78.6848	80.0229	108.83	32.727	63.793	52.6659		**	***	NS	***	NS	***
R.stricta.11728	15.5998	16.4699	17.4216	11.0508	14.6957	15.4158		***	NS	***	***	NS	***
R.stricta.11729	60.2131	9.15066	84.3129	137.88	17.9511	186.147		NS	NS	NS	NS	NS	*
R.stricta.1173	0	0	0	0	0	0		***	***	***	***	***	***
R.stricta.11730	15.9135	9.15208	13.5715	8.74528	3.53964	6.94861		***	***	*	***	***	NS
R.stricta.11731	30.0238	27.0275	30.8595	75.6847	58.6979	63.0057		***	NS	*	***	***	***
R.stricta.11732	16.5964	13.6445	18.3872	15.7314	9.20285	19.4523		*	**	NS	NS	***	***
R.stricta.11733	36.7168	33.9185	33.8969	25.3076	22.8008	23.738		***	NS	***	***	NS	***
R.stricta.11734	49.9873	38.6454	43.0138	30.2567	11.7097	19.9264		***	NS	***	***	NS	***
R.stricta.11735	47.9415	18.9835	44.126	80.3644	18.0811	49.1599		NS	NS	NS	NS	*	*
R.stricta.11736	27.334	18.2896	9.95685	26.4636	19.51	8.0282		**	*	***	***	***	NS
R.stricta.11737	59.5047	36.6795	46.0562	72.7849	13.24	21.0094		NS	*	NS	***	***	***
R.stricta.11738	46.5929	53.7147	42.9597	50.7995	68.4941	39.5847		**	NS	**	***	NS	***
R.stricta.11739	64.6527	59.9258	42.7892	66.929	43.777	46.238		***	NS	***	***	NS	***
R.stricta.1174	0.785627	0.881258	0.995405	0.821011	1.87395	0.990546		NS	NS	NS	***	NS	**
R.stricta.11740	99.5639	57.8405	102.918	15.0459	4.45614	2.87689		NS	NS	NS	***	NS	***
R.stricta.11741	9.3645	7.67572	10.3854	7.48812	6.08618	9.77634		***	NS	NS	***	*	***
R.stricta.11742	16.9835	31.5493	56.8356	20.6612	33.8842	93.426		***	NS	***	***	NS	***
R.stricta.11743	78.085	49.7859	54.9431	109.773	36.7803	53.9246		NS	***	***	***	***	**
R.stricta.11744	41.5996	25.7487	27.4883	27.5569	6.03039	12.9136		**	***	***	***	***	***
R.stricta.11745	42.5228	47.2848	39.4367	33.0633	41.6034	36.8867		NS	**	**	*	***	***
R.stricta.11746	72.223	154.843	61.0813	82.6024	211.199	66.4944		NS	*	**	*	***	***
R.stricta.11747	117.428	38.1469	90.8791	169.369	32.2432	162.359		***	NS	**	***	NS	***
R.stricta.11748	176.136	134.106	121.491	215.432	168.397	178.156		*	NS	**	**	NS	***
R.stricta.11749	13.5106	8.1336	14.8797	13.4356	6.14913	10.8573		**	*	NS	*	***	NS
R.stricta.1175	0	0	0.0106969	0	0	0.0157538		***	***	***	***	***	***
R.stricta.11750	7.7622	2.40573	5.99344	10.4708	1.96288	9.93968		***	***	NS	***	***	NS
R.stricta.11751	63.8517	169.333	63.2215	47.2455	224.359	134.418		*	NS	NS	***	**	NS
R.stricta.11752	77.7341	49.7748	68.0509	78.9593	56.342	74.6579		NS	NS	NS	NS	NS	*
R.stricta.11753	28.0086	26.0512	55.7217	37.6036	39.3661	51.5028		***	*	***	***	***	***
R.stricta.11754	14.1792	14.4171	12.3475	8.32153	11.5367	3.65053		***	***	***	**	*	***
R.stricta.11755	59.3172	40.1672	65.6188	62.7553	47.9959	70.0851		**	NS	*	*	***	NS
R.stricta.11756	16.1549	17.5284	19.0039	9.15298	10.7798	14.3011		NS	NS	*	***	**	***
R.stricta.11757	73.8196	124.197	45.6015	20.2269	47.6351	17.223		NS	NS	NS	NS	NS	NS
R.stricta.11758	26.9139	106.869	19.2662	23.1094	44.2828	19.5382		***	**	NS	***	***	NS
R.stricta.11759	830.407	296.787	508.909	1375.23	755.624	1447.51		***	***	NS	***	NS	**
R.stricta.1176	0.129199	0.127351	0.388025	0.357451	0.118583	0.202148		NS	NS	NS	NS	NS	NS
R.stricta.11760	26.288	31.4799	22.9635	23.0997	32.563	23.335		*	NS	NS	***	NS	NS
R.stricta.11761	69.3686	598.268	203.867	95.8288	1610.91	408.479		***	**	***	***	***	***
R.stricta.11762	90.5454	114.179	82.2027	84.0379	89.3523	41.0522		*	NS	*	***	NS	NS
R.stricta.11763	79.1113	87.1439	82.436	60.5396	67.7925	57.8317		NS	**	NS	NS	NS	NS
R.stricta.11764	13.1694	4.13338	12.5274	15.9341	2.95881	12.6394		NS	NS	*	NS	*	*
R.stricta.11765	6.50347	4.55751	11.4713	6.15571	2.27208	12.7299		NS	***	***	***	***	***
R.stricta.11766	19.3368	15.1332	13.875	23.1253	14.9741	15.7875		*	NS	NS	***	*	***
R.stricta.11767	9.12234	8.78653	9.62587	9.83329	6.07456	10.4462		***	NS	**	***	***	NS
R.stricta.11768	454.062	508.234	711.394	497.804	441.432	537.88		***	NS	**	***	*	***
R.stricta.11769	13.9875	4.77055	10.2162	15.0965	5.04244	10.425		**	**	***	NS	NS	NS
R.stricta.1177	0.682117	0.198224	0.594153	0.833708	0.456261	0.570997		***	*	***	***	NS	***
R.stricta.11770	16.5821	2.74475	12.596	21.2639	2.02445	16.0755		NS	NS	NS	***	NS	***
R.stricta.11771	14.9911	22.5738	13.3623	7.41416	10.0669	3.70872		NS	NS	NS	***	**	NS
R.stricta.11772	12.7184	23.5357	17.4913	4.85588	3.36221	15.0448		NS	NS	NS	NS	NS	NS
R.stricta.11773	57.0819	53.0671	49.8399	47.6899	37.4523	38.5791		***	***	NS	***	***	NS
R.stricta.11774	46.3616	22.2815	46.7798	58.0818	15.4341	41.8343		***	NS	*	***	***	**
R.stricta.11775	61.5383	50.6169	58.9675	60.784	28.7904	56.1392		**	NS	**	***	NS	***
R.stricta.11776	124.246	72.1727	120.79	107.535	33.6937	82.9882		NS	*	**	NS	***	**
R.stricta.11777	30.4778	50.8038	47.1941	55.1796	87.5226	63.4214		NS	NS	NS	***	NS	**
R.stricta.11778	17.5242	49.6139	62.5065	8.54442	32.7173	18.8911		NS	NS	NS	NS	*	NS
R.stricta.11779	12.6735	17.7697	8.75668	9.3777	7.07198	6.12792		***	***	NS	***	**	NS
R.stricta.1178	0.092504	0.0707477	0.107816	0.102373	0.0834934	0.119301		NS	***	**	**	***	***
R.stricta.11780	98.7319	20.9618	80.7387	60.9048	3.74673	8.05214		NS	NS	NS	NS	NS	NS
R.stricta.11781	18.6616	13.3848	22.2934	19.8309	18.3819	29.8917		***	NS	NS	***	NS	***
R.stricta.11782	13.5018	14.0732	19.706	13.3065	16.605	23.7142		*	NS	*	NS	NS	NS
R.stricta.11783	8.89029	28.6992	22.7748	2.39533	14.6583	10.6177		NS	**	**	***	NS	***
R.stricta.11784	24.0281	16.6688	17.9914	26.5679	17.3933	24.2545		*	*	NS	***	***	NS
R.stricta.11785	15.1468	12.8914	20.3938	10.8455	6.23014	16.8061		NS	NS	NS	NS	NS	NS
R.stricta.11786	36.2709	73.8591	29.5209	36.8828	75.5163	28.7098		***	NS	***	***	NS	***
R.stricta.11787	14.988	16.0821	12.92	15.8243	10.7067	10.8634		NS	*	NS	*	***	*
R.stricta.11788	56.7406	61.5417	57.7835	41.6348	47.6394	45.7723		***	NS	***	***	***	NS
R.stricta.11789	94.0469	92.1097	93.8899	144.328	159.697	171.957		NS	NS	NS	NS	**	***
R.stricta.1179	0.0577144	0	0.0515835	0.0272542	0.0272226	0.0466359		***	NS	***	***	NS	***
R.stricta.11790	19.345	11.948	15.332	14.6134	4.71457	10.6401		***	NS	***	***	NS	***
R.stricta.11791	10.8146	11.4273	19.4433	14.1925	20.0301	19.1694		NS	NS	NS	***	*	*
R.stricta.11792	34.7045	22.8959	27.1356	41.0927	32.031	27.9903		***	NS	***	***	NS	***
R.stricta.11793	16.3972	29.6163	27.6446	10.7364	12.9785	18.0201		**	NS	NS	***	*	***
R.stricta.11794	50.0108	85.0189	56.4387	42.0251	79.5227	30.3141		NS	NS	NS	*	NS	NS
R.stricta.11795	326.014	172.062	289.105	420.843	158.145	312.569		**	NS	**	***	*	**
R.stricta.11796	108.644	21.0031	109.902	100.978	9.87127	133.686		*	NS	NS	***	*	NS
[truncated: 26,020 more rows]
