# Supplementary material for: The temporal foliar transcriptome of the perennial C3 desert plant Rhazya stricta in its natural environment
Source: BMC Plant Biol. 2014 Jan 4;14:2. doi: 10.1186/1471-2229-14-2 (PMC3906910; doi:10.1186/1471-2229-14-2)
Supplement: Additional file 4 — Is a table showing the overlap between R. stricta and Arabidopsis microarray data. [file 1471-2229-14-2-S4.xlsx]

## Sheet: Sheet1
Supplemental Table 4, microarray overlap with R.stricta dataset. Data shows microarray used, leaf tissue and comparison in R.stricta RNA-seq data. '1'shows overlap between the two comparisons microarray (Arabidopsis) and RNA-seq (within leaf and between time points), '0' denotes no overlap.
ID	Microarray, Heat; Leaf, Apical; Comparison, Morning ~ Midday	Microarray, Heat; Leaf, Mature; Comparison, Morning ~ Midday	Microarray, Heat; Leaf, Apical; Comparison, Midday ~ Dusk	Microarray, Heat; Leaf, Mature; Comparison, Midday ~ Dusk	Microarray, Salt+Light; Leaf, Apical; Comparison, Morning ~ Midday	Microarray, Salt+Light; Leaf, Mature; Comparison, Morning ~ Midday	Microarray, Salt+Light; Leaf, Apical; Comparison, Midday ~ Dusk	Microarray, Salt+Light; Leaf, Mature; Comparison, Midday ~ Dusk	Microarray, Heat+Light; Leaf, Apical; Comparison, Midday ~ Dusk	Microarray, Salt+Light; Leaf, Mature; Comparison, Midday ~ Dusk
R.stricta.10017	0	0	0	0	1	1	1	1	1	1
R.stricta.10021	0	0	0	0	0	1	0	1	0	1
R.stricta.10058	0	0	0	0	0	1	0	1	0	0
R.stricta.10070	0	0	0	0	1	1	0	0	0	0
R.stricta.10116	1	1	0	0	1	1	0	0	0	0
R.stricta.10181	1	1	0	1	1	1	0	1	0	1
R.stricta.10187	0	0	0	0	0	1	0	0	0	0
R.stricta.10206	0	0	0	0	0	0	0	0	0	1
R.stricta.10283	1	1	1	1	0	0	0	0	1	1
R.stricta.10297	1	1	0	0	0	0	0	0	0	0
R.stricta.10310	1	1	1	0	0	0	0	0	0	0
R.stricta.10329	0	1	0	1	0	1	0	1	0	1
R.stricta.10331	0	1	0	0	0	0	0	0	0	0
R.stricta.10353	0	0	0	0	0	1	0	0	0	0
R.stricta.10356	0	0	0	0	1	1	0	0	0	0
R.stricta.10505	0	0	0	0	0	0	0	1	0	1
R.stricta.10536	0	0	0	0	0	1	0	1	0	0
R.stricta.10545	0	0	0	0	1	1	1	0	1	0
R.stricta.10590	1	1	0	1	1	1	0	1	0	1
R.stricta.10619	0	1	0	0	0	0	0	0	0	0
R.stricta.10636	0	1	0	0	0	0	0	0	0	0
R.stricta.10638	0	0	0	0	1	1	0	0	0	0
R.stricta.10642	0	0	0	0	0	0	0	1	0	0
R.stricta.10665	0	0	0	0	0	0	0	0	1	1
R.stricta.10683	1	1	1	0	1	1	1	0	1	0
R.stricta.10698	0	0	0	0	0	1	0	1	0	0
R.stricta.10710	0	0	0	0	0	1	0	0	0	0
R.stricta.10720	0	1	0	0	0	0	0	0	0	0
R.stricta.10761	1	0	0	0	0	0	0	0	0	0
R.stricta.10770	0	0	0	0	0	1	0	0	0	0
R.stricta.10777	0	0	0	0	0	1	0	0	0	0
R.stricta.10779	0	1	0	0	0	0	0	0	0	0
R.stricta.10830	0	1	0	0	0	1	0	0	0	0
R.stricta.10837	1	1	1	0	1	1	1	0	0	0
R.stricta.10838	1	1	0	0	0	0	0	0	0	0
R.stricta.10846	0	0	0	0	1	1	0	0	0	0
R.stricta.10865	0	0	0	0	0	0	0	0	0	1
R.stricta.10952	0	0	0	0	0	1	0	1	0	0
R.stricta.10978	0	1	0	0	0	0	0	0	0	0
R.stricta.10990	0	0	0	0	0	0	1	0	0	0
R.stricta.11001	0	1	0	0	0	0	0	0	0	0
R.stricta.11023	0	0	0	0	0	0	0	1	0	0
R.stricta.11062	0	0	0	0	0	0	0	1	0	1
R.stricta.11322	0	0	0	0	0	0	1	1	0	0
R.stricta.11400	1	1	1	0	0	0	0	0	0	0
R.stricta.11454	0	0	0	0	1	1	1	1	1	1
R.stricta.11471	0	0	0	0	1	1	1	0	0	0
R.stricta.11475	0	0	0	0	0	1	0	0	0	0
R.stricta.11501	0	0	0	0	0	0	1	1	0	0
R.stricta.11503	1	1	1	1	0	0	0	0	1	1
R.stricta.11507	1	1	0	0	0	0	0	0	0	0
R.stricta.11509	0	0	0	0	1	1	1	1	1	1
R.stricta.11512	0	0	0	0	0	1	0	0	0	0
R.stricta.11529	0	0	0	0	1	0	0	0	0	0
R.stricta.11545	0	0	0	0	1	0	0	0	0	0
R.stricta.11583	1	1	0	0	1	1	0	0	0	0
R.stricta.11614	0	0	0	0	0	1	0	0	0	0
R.stricta.11627	0	0	0	0	0	1	1	1	0	0
R.stricta.11658	1	1	0	0	0	0	0	0	0	0
R.stricta.11680	0	1	0	0	0	0	0	0	0	0
R.stricta.11687	0	0	0	0	1	1	1	1	0	0
R.stricta.11737	0	0	0	0	0	0	0	1	0	1
R.stricta.11811	0	0	1	1	0	0	1	1	0	0
R.stricta.1182	0	1	1	1	0	0	0	0	0	0
R.stricta.11834	0	0	0	0	0	1	0	0	0	0
R.stricta.11839	1	1	0	0	1	1	0	0	0	0
R.stricta.11843	0	0	0	0	0	1	0	0	0	0
R.stricta.11903	0	1	0	1	0	1	0	1	0	1
R.stricta.11905	1	1	0	0	1	1	0	0	0	0
R.stricta.11954	0	0	0	0	0	1	0	0	0	0
R.stricta.12029	0	0	0	0	1	0	0	1	0	1
R.stricta.12054	0	0	0	0	0	1	1	1	0	0
R.stricta.12062	1	1	0	1	0	0	0	0	0	1
R.stricta.12067	1	1	0	0	1	1	0	0	0	0
R.stricta.12094	0	1	0	0	0	1	0	0	0	0
R.stricta.12131	0	0	0	1	0	0	0	1	0	1
R.stricta.12164	1	1	0	0	0	0	0	0	0	0
R.stricta.12206	1	1	0	0	0	0	0	0	0	0
R.stricta.12207	0	1	0	0	0	1	0	0	0	0
R.stricta.12214	0	1	0	0	0	0	0	0	0	0
R.stricta.12222	0	0	0	0	0	1	0	0	0	0
R.stricta.12227	0	0	0	0	1	1	0	0	0	0
R.stricta.12236	0	0	0	0	0	0	0	0	1	0
R.stricta.12254	0	1	0	0	0	1	0	0	0	0
R.stricta.12284	0	0	0	0	0	0	1	1	1	1
R.stricta.12290	1	1	0	1	0	0	0	0	0	0
R.stricta.12316	0	0	0	0	1	1	1	1	0	0
R.stricta.12322	0	0	0	0	0	0	1	1	1	1
R.stricta.12363	0	0	0	0	0	0	0	0	0	1
R.stricta.12371	1	1	0	0	1	1	0	0	0	0
R.stricta.12379	0	0	0	0	0	1	0	0	0	0
R.stricta.12397	0	0	0	0	0	0	1	0	0	0
R.stricta.12427	0	1	0	0	0	0	0	0	0	0
R.stricta.12448	0	1	0	0	0	0	0	0	0	0
R.stricta.12452	1	1	0	0	0	0	0	0	0	0
R.stricta.12464	0	0	0	0	0	1	1	1	0	0
R.stricta.12475	1	1	0	0	1	1	0	0	0	0
R.stricta.12497	0	0	0	0	0	1	0	0	0	0
R.stricta.12501	0	1	0	0	0	0	0	0	0	0
R.stricta.12516	1	0	0	0	0	0	0	0	0	0
R.stricta.12534	1	1	1	1	1	1	1	1	1	1
R.stricta.12574	0	0	0	0	0	1	0	0	0	0
R.stricta.12624	0	0	0	0	0	1	0	0	0	0
R.stricta.12640	0	0	0	0	0	1	0	0	0	0
R.stricta.12659	0	1	0	0	0	0	0	0	0	0
R.stricta.12686	0	0	0	0	1	0	1	0	1	0
R.stricta.12714	1	1	0	0	1	1	0	0	0	0
R.stricta.12765	0	0	0	0	1	1	1	1	0	0
R.stricta.12795	0	0	0	0	0	1	0	0	0	0
R.stricta.12796	0	1	1	1	0	0	0	0	1	1
R.stricta.12839	1	1	0	1	0	0	0	0	0	0
R.stricta.12920	0	0	0	0	1	1	0	1	0	0
R.stricta.12981	0	0	0	0	1	1	1	1	0	0
R.stricta.13072	0	1	0	0	0	0	0	0	0	0
R.stricta.13108	0	0	0	0	0	0	0	0	0	1
R.stricta.13148	1	1	0	0	0	0	0	0	0	0
R.stricta.13152	0	0	0	0	1	1	0	1	0	1
R.stricta.13193	0	0	0	0	0	1	0	1	0	0
R.stricta.13200	0	0	0	0	0	0	0	0	0	1
R.stricta.13208	0	0	0	0	1	1	0	0	0	0
R.stricta.13240	1	1	0	0	1	1	0	0	0	0
R.stricta.13250	1	1	0	1	0	0	0	0	0	0
R.stricta.13274	1	1	0	0	1	1	0	0	0	0
R.stricta.13277	0	0	0	0	0	0	1	0	0	0
R.stricta.13331	0	0	0	0	0	1	0	0	0	0
R.stricta.13377	1	0	0	0	0	0	0	0	0	0
R.stricta.13378	0	1	0	0	0	0	0	0	0	0
R.stricta.13397	0	0	0	0	0	0	0	1	0	0
R.stricta.13412	0	0	0	0	0	1	0	0	0	0
R.stricta.13435	1	1	0	1	1	1	0	1	0	1
R.stricta.13461	0	0	0	0	1	1	0	1	0	0
R.stricta.13491	0	0	0	0	0	1	1	1	0	0
R.stricta.13520	1	1	0	1	0	0	0	0	0	0
R.stricta.13545	1	1	0	0	1	1	0	0	0	0
R.stricta.13592	0	0	0	1	0	0	0	0	0	0
R.stricta.13600	0	1	0	0	0	0	0	0	0	0
R.stricta.13615	1	1	1	1	0	0	0	0	1	1
R.stricta.13707	0	0	0	0	0	0	0	0	0	1
R.stricta.13763	0	0	0	0	0	1	0	0	0	0
R.stricta.13796	0	1	0	1	0	0	0	0	0	0
R.stricta.13822	0	0	0	0	0	0	0	0	1	1
R.stricta.13860	0	0	0	0	1	1	1	1	0	0
R.stricta.13864	0	0	0	0	0	0	1	0	0	0
R.stricta.13870	0	0	0	0	0	1	0	0	0	0
R.stricta.13896	0	1	0	1	0	1	0	1	0	1
R.stricta.13904	0	0	0	0	1	1	1	1	0	0
R.stricta.13928	1	1	0	0	1	1	0	0	0	0
R.stricta.13938	0	0	0	0	1	1	0	0	0	0
R.stricta.13957	0	0	0	0	1	0	0	0	0	0
R.stricta.14049	0	0	0	0	0	1	0	1	0	0
R.stricta.14066	1	1	1	0	1	1	1	0	1	0
R.stricta.14071	0	0	0	0	1	1	0	0	0	0
R.stricta.14074	0	0	0	0	0	0	0	1	0	1
R.stricta.14107	0	1	0	0	0	0	0	0	0	0
R.stricta.14108	0	1	0	0	0	0	0	0	0	0
R.stricta.14111	0	0	0	0	1	1	0	0	0	0
R.stricta.14124	1	1	0	0	0	0	0	0	0	0
R.stricta.14131	1	1	0	1	0	0	0	0	0	1
R.stricta.14148	0	0	0	0	1	1	1	1	0	0
R.stricta.14153	0	0	0	0	0	0	0	0	1	0
R.stricta.14209	0	0	0	0	1	1	0	0	0	0
R.stricta.14228	1	1	1	1	0	0	0	0	0	0
R.stricta.14249	0	0	0	0	1	1	0	0	0	0
R.stricta.14263	0	0	0	0	1	1	0	0	0	0
R.stricta.14290	0	0	0	0	0	1	0	1	0	0
R.stricta.14329	0	0	0	0	1	1	0	1	0	0
R.stricta.14342	0	0	0	0	1	1	0	0	0	0
R.stricta.14364	0	0	0	0	0	0	0	0	1	1
R.stricta.14365	0	1	0	1	0	1	0	1	0	0
R.stricta.14391	0	1	0	1	0	0	0	0	0	0
R.stricta.14404	0	0	1	1	0	0	1	1	0	0
R.stricta.14412	0	0	0	0	0	1	0	0	0	0
R.stricta.14436	1	1	0	1	0	0	0	0	0	0
R.stricta.14446	0	0	0	0	0	0	0	0	1	1
R.stricta.14550	0	0	0	0	0	1	0	0	0	0
R.stricta.14571	0	0	0	0	1	1	0	0	0	0
R.stricta.14622	0	0	0	0	0	0	0	0	1	0
R.stricta.14664	1	1	0	1	0	0	0	0	0	0
R.stricta.14678	0	0	0	0	0	1	0	0	0	0
R.stricta.14699	0	0	0	0	0	1	0	0	0	0
R.stricta.14708	0	1	0	0	0	0	0	0	0	0
R.stricta.14756	1	1	0	0	1	1	0	0	0	0
R.stricta.14764	0	0	0	0	0	0	1	1	1	1
R.stricta.14790	0	1	1	1	0	0	0	0	0	0
R.stricta.14810	0	0	0	0	0	1	1	1	0	0
R.stricta.14833	0	0	0	0	0	0	0	1	0	0
R.stricta.14834	0	0	0	0	1	1	1	1	0	0
R.stricta.14840	0	0	0	0	0	1	0	0	0	0
R.stricta.14872	0	0	0	0	1	1	0	0	0	0
R.stricta.14916	0	0	0	1	0	0	0	1	0	0
R.stricta.14930	0	0	0	0	0	1	0	0	0	0
R.stricta.14957	0	0	0	0	0	1	1	1	0	0
R.stricta.15040	0	1	0	0	0	0	0	0	0	0
R.stricta.15057	0	0	0	0	0	1	0	1	0	0
R.stricta.15075	0	0	0	1	0	0	0	0	0	1
R.stricta.15101	1	0	0	1	0	0	0	0	0	0
R.stricta.15102	0	0	0	0	0	1	0	1	0	0
R.stricta.15113	0	0	0	0	0	0	0	0	1	1
R.stricta.15146	0	0	0	0	0	1	0	0	0	0
R.stricta.1519	0	0	0	0	0	1	0	0	0	0
R.stricta.15297	0	0	0	0	1	1	0	0	0	0
R.stricta.15346	0	1	0	0	0	1	0	0	0	0
R.stricta.15398	0	0	1	0	0	0	1	0	1	0
R.stricta.15563	0	0	0	0	1	1	1	1	0	0
R.stricta.15565	0	0	0	0	0	1	0	1	0	0
R.stricta.15571	1	1	0	0	1	1	0	0	0	0
R.stricta.15641	0	0	0	0	0	0	0	0	0	1
R.stricta.15659	0	1	1	1	0	0	0	0	0	0
R.stricta.15727	0	1	0	1	0	0	0	0	0	0
R.stricta.15740	0	1	0	0	0	1	0	0	0	0
R.stricta.15751	0	0	0	0	0	0	0	0	0	1
R.stricta.15807	0	1	0	0	0	0	0	0	0	0
R.stricta.15856	0	1	0	0	0	1	0	0	0	0
R.stricta.15886	0	1	0	0	0	0	0	0	0	0
R.stricta.15916	0	0	0	0	0	1	0	0	0	0
R.stricta.15960	0	1	0	0	0	1	0	0	0	0
R.stricta.15980	0	0	0	0	1	1	1	1	0	0
R.stricta.16013	0	1	0	0	0	0	0	0	0	0
R.stricta.16019	0	0	0	0	0	0	0	0	1	1
R.stricta.16025	0	0	0	0	1	1	0	0	0	0
R.stricta.16048	0	0	0	0	1	1	0	0	0	0
R.stricta.16062	0	0	0	0	1	0	0	0	0	0
R.stricta.16104	0	0	0	0	0	0	0	0	0	1
R.stricta.16128	0	0	0	0	0	1	0	0	0	0
R.stricta.16151	1	1	1	1	1	1	1	1	1	1
R.stricta.16169	0	0	0	0	1	1	1	1	0	0
R.stricta.16192	0	0	0	0	1	1	0	1	0	0
R.stricta.16197	0	0	0	0	0	0	0	0	1	1
R.stricta.16212	0	1	0	0	0	1	0	0	0	0
R.stricta.16219	0	1	1	1	0	0	0	0	0	0
R.stricta.16272	0	0	0	0	1	0	0	0	0	0
R.stricta.16282	0	0	0	0	1	0	0	0	0	0
R.stricta.16302	0	1	1	1	0	1	1	1	1	1
R.stricta.16381	0	1	0	0	0	1	0	0	0	0
R.stricta.1640	0	0	0	0	0	1	0	0	0	0
R.stricta.16436	0	0	0	0	1	1	1	1	0	0
R.stricta.16444	0	0	0	0	1	1	1	1	0	0
R.stricta.16448	0	0	0	0	0	1	1	0	0	0
R.stricta.16461	0	0	0	0	0	1	0	0	0	0
R.stricta.16501	0	0	0	0	1	1	0	0	0	0
R.stricta.16507	0	0	0	0	1	1	0	0	0	0
R.stricta.16524	0	0	0	0	0	0	0	0	1	1
R.stricta.16527	0	0	0	1	0	0	0	0	0	0
R.stricta.16576	0	0	0	0	0	1	0	1	0	0
R.stricta.16578	0	1	1	1	0	0	0	0	0	0
R.stricta.16591	0	0	0	0	1	1	0	0	0	0
R.stricta.16596	0	0	0	0	0	1	0	1	0	0
R.stricta.16617	0	1	0	0	0	0	0	0	0	0
R.stricta.16640	0	0	0	0	1	1	0	0	0	0
R.stricta.16645	0	1	1	1	0	1	1	1	1	1
R.stricta.16691	1	1	0	0	0	0	0	0	0	0
R.stricta.16693	0	0	0	0	0	1	0	0	0	0
R.stricta.16760	0	0	0	0	0	0	0	0	0	1
R.stricta.16824	0	0	0	0	0	1	0	1	0	0
R.stricta.16846	1	1	0	0	0	0	0	0	0	0
R.stricta.16871	0	0	0	0	0	1	0	0	0	0
R.stricta.16920	0	0	0	0	1	1	0	0	0	0
R.stricta.16989	0	0	0	0	1	1	0	1	0	0
R.stricta.17035	0	0	0	1	0	0	0	1	0	0
R.stricta.17047	0	0	0	0	0	0	0	1	0	0
R.stricta.17167	0	1	0	0	0	1	0	0	0	0
R.stricta.17193	0	0	0	0	1	1	0	1	0	0
R.stricta.17219	0	0	0	1	0	0	0	0	0	0
R.stricta.17242	0	1	0	0	0	1	0	0	0	0
R.stricta.17289	0	0	0	1	0	0	0	0	0	1
R.stricta.17347	0	0	1	0	0	0	0	0	0	0
R.stricta.17378	0	0	0	0	1	1	0	0	0	0
R.stricta.17391	0	0	0	1	0	0	0	0	0	0
R.stricta.17392	0	1	0	0	0	1	0	0	0	0
R.stricta.17408	1	1	0	0	0	0	0	0	0	0
R.stricta.17482	0	0	0	0	0	0	1	1	0	0
R.stricta.17520	1	1	0	0	0	0	0	0	0	0
R.stricta.17533	0	0	0	0	0	0	0	0	1	1
R.stricta.17545	0	1	0	1	0	0	0	0	0	0
R.stricta.17547	0	1	0	0	0	0	0	0	0	0
R.stricta.17549	1	1	1	1	0	0	0	0	0	0
R.stricta.17550	0	0	0	0	0	0	1	1	1	1
R.stricta.17561	0	0	0	0	1	1	1	1	0	0
R.stricta.17591	0	0	0	0	1	1	1	1	0	0
R.stricta.17626	0	0	0	0	1	1	0	0	0	0
R.stricta.17710	0	0	0	0	0	1	0	0	0	0
R.stricta.17731	0	0	0	0	0	1	0	1	0	0
R.stricta.17733	0	0	0	0	1	1	0	0	0	0
R.stricta.17793	0	0	0	0	0	1	0	0	0	0
R.stricta.17798	0	0	0	0	0	1	0	1	0	0
R.stricta.17811	0	0	0	0	0	1	0	0	0	0
R.stricta.17812	0	0	0	0	1	1	1	1	1	1
R.stricta.17822	0	0	0	0	0	1	0	0	0	0
R.stricta.17831	0	1	0	0	0	1	0	0	0	0
R.stricta.17841	0	1	1	0	0	1	1	0	1	0
R.stricta.17850	0	0	0	0	0	1	0	0	0	0
R.stricta.17879	0	0	0	0	0	0	0	0	1	0
R.stricta.17912	1	1	0	0	0	0	0	0	0	0
R.stricta.17913	0	0	0	0	0	1	1	0	0	0
R.stricta.17921	0	0	0	0	0	1	0	0	0	0
R.stricta.17952	0	0	0	0	1	1	0	1	0	0
R.stricta.17953	1	1	1	1	1	1	1	1	0	0
R.stricta.18034	1	1	0	0	0	0	0	0	0	0
R.stricta.18036	0	0	0	0	1	1	0	0	0	0
R.stricta.1816	0	0	0	1	0	0	0	0	0	1
R.stricta.18172	0	1	0	0	0	1	0	0	0	0
R.stricta.18178	0	1	0	0	0	0	0	0	0	0
R.stricta.18193	0	0	0	0	0	0	1	0	1	0
R.stricta.18225	0	0	0	0	1	1	0	0	0	0
R.stricta.18228	0	0	0	0	1	0	1	1	0	0
R.stricta.18277	0	1	0	0	0	0	0	0	0	0
R.stricta.18339	0	1	0	0	0	1	0	0	0	0
R.stricta.18349	1	0	0	1	0	0	0	0	0	0
R.stricta.18372	0	1	1	1	0	0	0	0	0	0
R.stricta.18394	0	0	0	0	0	1	0	1	0	0
R.stricta.18465	0	0	0	0	0	0	0	1	0	0
R.stricta.18502	0	0	0	0	0	0	1	0	0	0
R.stricta.18552	0	0	0	0	0	1	0	0	0	0
R.stricta.18585	0	0	0	0	1	1	1	0	0	0
R.stricta.18641	0	0	0	0	1	1	0	0	0	0
R.stricta.18720	0	0	0	0	0	0	0	0	1	1
R.stricta.18725	0	0	0	0	1	1	0	1	0	0
R.stricta.18743	0	1	0	1	0	0	0	0	0	0
R.stricta.18749	1	1	0	0	1	1	0	0	0	0
R.stricta.18804	0	1	1	1	0	0	0	0	0	0
R.stricta.18808	0	0	0	1	0	0	0	1	0	1
R.stricta.18810	0	1	0	0	0	0	0	0	0	0
R.stricta.18814	0	0	0	0	1	1	1	1	0	0
R.stricta.18834	0	0	0	0	0	1	0	0	0	0
R.stricta.18868	1	1	1	1	1	1	1	1	0	0
R.stricta.18876	0	0	0	0	0	1	0	0	0	0
R.stricta.18889	1	0	0	0	0	0	0	0	0	0
R.stricta.18923	0	0	0	0	1	1	0	0	0	0
R.stricta.18963	0	0	0	0	1	1	0	0	0	0
R.stricta.18991	1	1	1	1	1	1	1	1	0	0
R.stricta.19085	0	0	0	1	0	0	0	1	0	1
R.stricta.19192	1	0	0	1	0	0	0	0	0	1
R.stricta.19198	0	1	0	0	0	1	0	0	0	0
R.stricta.19203	0	0	0	0	0	0	0	0	0	1
R.stricta.19205	0	0	0	0	1	1	0	0	0	0
R.stricta.19236	0	0	0	0	1	1	0	0	0	0
R.stricta.19245	0	0	0	0	1	1	1	1	1	1
R.stricta.19252	0	0	0	0	0	0	0	0	1	0
R.stricta.19272	0	0	0	0	0	1	0	0	0	0
R.stricta.19273	0	0	0	0	0	1	0	0	0	0
R.stricta.19281	0	0	0	0	0	1	0	0	0	0
R.stricta.19340	0	0	0	0	0	1	0	0	0	0
R.stricta.19358	1	1	1	1	0	0	0	0	0	0
R.stricta.1937	0	1	0	1	0	1	0	1	0	1
R.stricta.19378	0	0	0	1	0	0	0	1	0	0
R.stricta.19405	0	0	0	0	1	1	1	0	0	0
R.stricta.19440	0	0	0	0	1	1	0	0	0	0
R.stricta.19454	0	0	0	0	0	1	0	1	0	0
R.stricta.19477	0	0	0	0	0	0	1	0	0	0
R.stricta.19490	1	0	0	1	0	0	0	0	0	0
R.stricta.19495	0	0	0	0	0	1	0	1	0	0
R.stricta.19523	0	0	0	0	0	1	0	0	0	0
R.stricta.19538	0	0	0	0	0	0	1	1	0	0
R.stricta.1955	0	0	0	0	1	1	1	1	1	1
R.stricta.19615	0	1	1	0	0	1	1	0	0	0
R.stricta.19800	0	1	0	1	0	0	0	0	0	0
R.stricta.19802	0	0	0	0	0	1	0	0	0	0
R.stricta.19804	0	0	0	0	0	1	0	0	0	0
R.stricta.19848	0	0	0	0	1	1	0	1	0	0
R.stricta.19888	0	1	0	0	0	1	0	0	0	0
R.stricta.19891	0	0	0	0	1	1	0	0	0	0
R.stricta.19911	0	0	0	0	0	1	0	0	0	0
R.stricta.19919	1	1	1	0	0	0	0	0	0	0
R.stricta.19945	0	0	0	0	0	1	1	1	1	1
R.stricta.19948	0	0	0	0	0	1	0	0	0	0
R.stricta.19971	0	1	0	0	0	0	0	0	0	0
R.stricta.19984	0	0	0	0	1	1	1	1	1	1
R.stricta.20011	0	0	0	0	0	1	0	1	0	1
R.stricta.20051	0	0	0	0	1	1	0	0	0	0
R.stricta.20074	0	0	0	0	0	1	0	1	0	0
R.stricta.20086	0	0	0	0	0	1	0	0	0	0
R.stricta.20103	0	0	0	0	0	1	0	0	0	0
R.stricta.20171	0	0	0	0	0	1	0	1	0	0
R.stricta.20174	0	0	0	0	0	1	0	0	0	0
R.stricta.20249	0	0	0	0	0	1	0	0	0	0
R.stricta.20277	1	1	1	0	0	0	0	0	0	0
R.stricta.20281	0	0	0	0	1	1	0	0	0	0
R.stricta.20346	0	0	0	0	0	1	0	0	0	0
R.stricta.20415	1	1	1	1	1	1	1	1	0	0
R.stricta.20458	0	0	0	0	0	1	0	0	0	0
R.stricta.2052	0	1	0	1	0	0	0	0	0	0
R.stricta.20533	1	1	1	1	0	0	0	0	0	0
R.stricta.20577	0	0	0	0	1	1	0	0	0	0
R.stricta.20614	0	1	1	1	0	0	0	0	1	1
R.stricta.20622	0	0	0	0	1	1	1	0	0	0
R.stricta.20623	0	1	0	0	0	1	0	0	0	0
R.stricta.20645	0	0	0	0	1	1	0	0	0	0
R.stricta.20692	0	0	0	0	1	1	1	1	1	1
R.stricta.20718	0	0	0	0	1	1	1	1	1	1
R.stricta.20831	0	0	0	0	1	1	0	0	0	0
R.stricta.20867	1	1	1	1	1	1	1	1	0	0
R.stricta.20886	0	0	0	0	1	1	1	1	0	0
R.stricta.20923	0	0	0	0	0	0	0	1	0	0
R.stricta.20975	0	0	0	1	0	0	0	0	0	0
R.stricta.21002	0	0	0	0	0	0	0	1	0	0
R.stricta.21015	1	0	1	0	0	0	0	0	0	0
R.stricta.21024	0	0	0	1	0	0	0	1	0	1
R.stricta.21032	0	0	0	0	1	1	0	0	0	0
R.stricta.21063	0	0	0	0	0	0	0	0	0	1
R.stricta.21079	0	0	0	0	0	1	0	1	0	0
R.stricta.21156	0	0	0	0	1	1	1	1	0	0
R.stricta.21209	0	1	0	1	0	0	0	0	0	0
R.stricta.21256	1	1	1	0	1	1	1	0	0	0
R.stricta.21364	1	1	1	1	0	0	0	0	1	1
R.stricta.21372	0	0	0	0	0	1	0	0	0	0
R.stricta.21376	0	0	0	0	0	1	0	0	0	0
R.stricta.21377	1	0	0	1	0	0	0	0	0	0
R.stricta.21495	0	0	0	0	0	0	1	1	0	0
R.stricta.21503	0	0	0	0	0	1	0	1	0	0
R.stricta.21507	0	0	0	0	1	0	1	1	0	0
R.stricta.21521	0	0	0	0	1	1	0	0	0	0
R.stricta.21557	0	0	0	0	0	1	0	0	0	0
R.stricta.21560	0	0	0	0	1	0	0	0	0	0
R.stricta.21601	0	0	0	0	1	1	0	0	0	0
R.stricta.21608	0	0	0	0	1	1	1	1	0	0
R.stricta.21619	0	0	0	0	0	1	0	1	0	1
R.stricta.21622	0	0	0	0	0	0	1	0	1	0
R.stricta.21626	0	0	0	0	0	1	0	0	0	0
R.stricta.21655	0	0	0	0	0	1	0	1	0	0
R.stricta.21681	0	0	0	0	1	1	1	1	1	1
R.stricta.21690	0	0	0	0	1	1	1	1	0	0
R.stricta.21713	0	1	0	0	0	0	0	0	0	0
R.stricta.21793	0	0	0	0	1	1	1	0	0	0
R.stricta.21802	0	0	0	0	1	1	1	1	0	0
R.stricta.21833	0	0	0	0	0	0	0	1	0	1
R.stricta.21872	0	0	0	0	0	0	0	1	0	0
R.stricta.21881	1	1	1	1	0	0	0	0	0	0
R.stricta.21904	0	0	0	0	0	0	1	0	0	0
R.stricta.21954	0	0	0	0	0	0	0	0	1	0
R.stricta.21979	0	0	0	0	1	1	0	0	0	0
R.stricta.22118	0	0	0	0	1	1	0	0	0	0
R.stricta.2213	0	0	0	0	0	0	0	0	0	1
R.stricta.22384	0	0	0	0	1	1	0	0	0	0
R.stricta.22580	0	0	0	0	0	1	0	1	0	0
R.stricta.2261	0	0	0	0	1	1	0	0	0	0
R.stricta.22622	0	0	0	0	0	0	0	0	0	1
R.stricta.22664	0	0	0	0	0	0	0	0	0	1
R.stricta.22665	0	0	0	0	0	1	0	1	0	1
R.stricta.22725	0	0	0	0	0	1	0	1	0	0
R.stricta.22882	0	0	0	0	0	1	0	0	0	0
R.stricta.229	0	0	0	0	1	1	0	0	0	0
R.stricta.22958	0	0	0	0	0	0	1	0	1	0
R.stricta.22961	0	0	0	0	0	0	0	0	1	1
R.stricta.23094	1	1	0	1	0	0	0	0	0	0
R.stricta.23104	1	0	0	0	0	0	0	0	0	0
R.stricta.23127	0	1	0	1	0	0	0	0	0	0
R.stricta.23180	0	0	0	0	0	0	1	1	0	0
R.stricta.23205	1	1	0	1	0	0	0	0	0	0
R.stricta.23324	1	1	1	1	0	0	0	0	0	0
R.stricta.23378	0	0	0	0	0	1	0	0	0	0
R.stricta.23509	1	1	0	1	0	0	0	0	0	0
R.stricta.23579	0	0	0	0	1	1	0	0	0	0
R.stricta.23704	0	1	0	1	0	1	0	1	0	0
R.stricta.23724	0	0	0	1	0	0	0	0	0	1
R.stricta.23729	0	0	0	0	0	1	0	0	0	0
R.stricta.23815	0	0	0	0	0	1	0	0	0	0
R.stricta.239	0	0	0	0	1	1	1	0	0	0
R.stricta.2395	0	0	0	0	0	0	1	1	0	0
R.stricta.23973	0	1	0	0	0	0	0	0	0	0
R.stricta.24003	0	0	0	0	1	1	0	1	0	0
R.stricta.24071	0	0	0	0	0	1	0	0	0	0
R.stricta.24107	0	0	0	0	0	1	1	1	0	0
R.stricta.24137	0	0	0	1	0	0	0	0	0	1
R.stricta.24148	0	1	1	0	0	0	0	0	0	0
R.stricta.24186	0	0	0	0	0	1	0	0	0	0
R.stricta.24219	0	0	0	0	0	0	0	1	0	0
R.stricta.24224	0	0	0	0	0	1	0	0	0	0
R.stricta.24326	0	0	0	0	0	0	0	0	0	1
R.stricta.24448	0	0	1	1	0	0	0	0	0	0
R.stricta.24458	0	0	0	0	1	1	1	1	0	0
R.stricta.24533	0	0	0	0	0	0	0	1	0	0
R.stricta.24594	0	1	0	1	0	0	0	0	0	0
R.stricta.24641	0	0	0	0	0	1	0	0	0	0
R.stricta.24894	0	0	0	0	0	0	1	1	0	0
R.stricta.24945	0	0	0	0	0	0	0	0	1	0
R.stricta.25046	0	0	0	0	0	1	0	1	0	1
R.stricta.25059	0	0	0	0	0	1	0	0	0	0
R.stricta.25079	0	0	0	0	1	1	0	0	0	0
R.stricta.25149	0	0	0	0	0	1	0	0	0	0
R.stricta.25193	0	0	0	0	0	0	0	0	0	1
R.stricta.25218	1	1	1	1	0	0	0	0	0	0
R.stricta.25232	0	0	0	0	0	0	0	1	0	0
R.stricta.25349	0	0	0	0	0	0	0	0	1	1
R.stricta.25527	0	1	1	0	0	1	1	0	0	0
R.stricta.25553	0	0	1	0	0	0	0	0	0	0
R.stricta.2580	0	0	0	0	0	1	1	1	1	1
R.stricta.25885	0	0	0	0	0	0	0	1	0	0
R.stricta.26088	0	0	0	0	0	1	0	0	0	0
R.stricta.26163	0	0	0	0	0	1	1	0	1	0
R.stricta.26187	0	0	0	0	1	1	1	1	1	1
R.stricta.26548	0	1	1	1	0	0	0	0	0	0
R.stricta.26616	0	0	0	0	1	1	0	0	0	0
R.stricta.2673	0	0	0	0	1	0	0	0	0	0
R.stricta.2682	0	0	0	0	0	0	0	0	1	1
R.stricta.26861	0	0	0	0	0	0	0	0	1	1
R.stricta.27064	0	0	0	0	0	0	0	0	0	1
R.stricta.27105	1	1	0	0	0	0	0	0	0	0
R.stricta.27198	0	0	0	0	1	0	0	0	0	0
R.stricta.27431	1	0	0	0	0	0	0	0	0	0
R.stricta.2756	0	0	0	0	0	1	0	0	0	0
R.stricta.27845	0	0	0	0	1	1	1	0	1	0
R.stricta.285	1	1	0	0	0	0	0	0	0	0
R.stricta.2911	0	0	0	0	0	1	1	0	1	0
R.stricta.2961	0	0	0	0	1	1	0	1	0	0
R.stricta.3049	0	0	0	0	0	0	0	0	1	0
R.stricta.337	0	0	0	0	0	1	0	0	0	0
R.stricta.3400	0	0	0	0	0	0	0	0	1	1
R.stricta.3565	0	0	0	0	1	1	1	1	0	0
R.stricta.3672	1	1	1	1	0	0	0	0	1	1
R.stricta.4038	1	1	0	0	0	0	0	0	0	0
R.stricta.4170	0	0	0	0	0	1	0	1	0	0
R.stricta.4186	0	0	0	0	0	0	0	0	1	1
R.stricta.4328	0	0	0	0	0	1	1	0	1	0
R.stricta.4357	0	0	0	0	1	1	0	0	0	0
R.stricta.4449	0	0	0	0	0	1	0	0	0	0
R.stricta.4772	0	0	0	0	0	1	0	0	0	0
R.stricta.4796	1	1	0	0	0	0	0	0	0	0
R.stricta.5095	0	0	0	0	1	1	1	1	0	0
R.stricta.5180	1	1	1	1	0	0	0	0	0	0
R.stricta.5545	0	0	0	0	1	1	0	0	0	0
R.stricta.5550	0	0	0	0	1	1	0	1	0	0
R.stricta.5551	0	0	0	0	0	1	0	0	0	0
R.stricta.5746	0	0	0	0	1	1	1	1	1	1
R.stricta.5938	0	0	0	0	1	1	0	0	0	0
R.stricta.6250	1	0	0	0	0	0	0	0	0	0
R.stricta.6415	1	1	1	1	0	0	0	0	0	0
R.stricta.6442	0	1	0	0	0	0	0	0	0	0
R.stricta.6516	0	0	0	0	1	1	0	0	0	0
R.stricta.6555	0	1	1	1	0	0	0	0	1	1
R.stricta.6612	0	0	0	0	1	1	0	0	0	0
R.stricta.6655	1	1	1	0	1	1	1	0	1	0
R.stricta.6725	0	1	1	1	0	0	0	0	1	1
R.stricta.6783	0	0	0	0	0	1	0	0	0	0
R.stricta.6796	1	1	0	0	1	1	0	0	0	0
R.stricta.6852	1	1	0	0	0	0	0	0	0	0
R.stricta.6924	0	1	0	0	0	0	0	0	0	0
R.stricta.6925	0	0	0	0	0	1	0	0	0	0
R.stricta.6936	0	1	0	0	0	0	0	0	0	0
R.stricta.6948	0	1	0	0	0	0	0	0	0	0
R.stricta.6956	0	1	0	0	0	0	0	0	0	0
R.stricta.6995	0	0	0	0	0	0	0	1	0	0
R.stricta.7021	0	1	0	0	0	0	0	0	0	0
R.stricta.7042	1	1	0	0	1	1	0	0	0	0
R.stricta.7045	1	1	0	0	1	1	0	0	0	0
R.stricta.7052	0	0	0	0	0	1	0	0	0	0
R.stricta.7091	1	1	1	1	0	0	0	0	0	0
R.stricta.7128	1	0	0	0	0	0	0	0	0	0
R.stricta.7198	0	0	0	0	0	1	0	1	0	0
R.stricta.7244	0	0	0	0	0	1	0	0	0	0
R.stricta.7270	0	0	0	0	0	0	0	1	0	1
R.stricta.7277	0	1	0	0	0	1	0	0	0	0
R.stricta.7285	0	0	0	0	0	0	0	0	0	1
R.stricta.7330	1	1	0	0	0	0	0	0	0	0
R.stricta.7341	0	1	0	0	0	0	0	0	0	0
R.stricta.7393	0	0	0	0	1	0	0	1	0	0
R.stricta.7464	0	0	0	0	1	0	0	0	0	0
R.stricta.7468	1	1	0	0	1	1	0	0	0	0
R.stricta.7496	0	1	0	0	0	0	0	0	0	0
R.stricta.7498	0	1	0	0	0	0	0	0	0	0
R.stricta.7548	0	0	0	0	0	1	0	0	0	0
R.stricta.7579	0	0	0	0	0	1	0	0	0	0
R.stricta.7588	0	0	0	0	0	1	0	0	0	0
R.stricta.7696	0	1	0	0	0	0	0	0	0	0
R.stricta.7701	0	1	0	0	0	0	0	0	0	0
R.stricta.7719	1	1	0	0	0	0	0	0	0	0
R.stricta.7724	0	0	0	0	1	1	0	1	0	0
R.stricta.7750	0	0	0	0	1	1	0	1	0	0
R.stricta.7758	1	0	1	0	0	0	0	0	0	0
R.stricta.7817	0	0	1	1	0	0	1	1	1	1
R.stricta.7818	1	1	1	1	1	1	1	1	1	1
R.stricta.7841	0	0	0	0	1	1	1	1	1	1
R.stricta.7943	0	0	0	0	0	1	1	0	0	0
R.stricta.7949	0	0	0	1	0	0	0	0	0	0
R.stricta.7961	0	1	0	0	0	0	0	0	0	0
R.stricta.7977	0	0	1	0	0	0	0	0	1	0
R.stricta.8009	1	0	0	0	0	0	0	0	0	0
R.stricta.8144	0	0	0	0	1	1	0	1	0	1
R.stricta.8159	0	0	0	0	0	0	0	1	0	0
R.stricta.8164	1	1	1	0	0	0	0	0	0	0
R.stricta.8167	0	0	0	0	1	1	0	0	0	0
R.stricta.8168	0	0	0	1	0	0	0	0	0	1
R.stricta.8182	1	1	0	0	1	1	0	0	0	0
R.stricta.8185	0	0	0	0	1	1	1	1	1	1
R.stricta.8220	1	1	0	0	0	0	0	0	0	0
R.stricta.8227	1	1	1	1	0	0	0	0	0	0
R.stricta.8254	0	1	0	0	0	0	0	0	0	0
R.stricta.8305	0	0	1	1	0	0	0	0	1	1
R.stricta.8350	1	1	0	1	0	0	0	0	0	0
R.stricta.8352	0	0	0	0	0	0	0	0	0	1
R.stricta.8401	1	0	0	0	0	0	0	0	0	0
R.stricta.8483	0	1	0	1	0	1	0	1	0	1
R.stricta.8538	0	0	0	0	0	1	0	0	0	0
R.stricta.8545	0	1	0	0	0	1	0	0	0	0
R.stricta.8631	1	1	0	0	0	0	0	0	0	0
R.stricta.8652	1	1	0	0	1	1	0	0	0	0
R.stricta.8664	0	0	0	0	0	1	0	0	0	0
R.stricta.8669	0	0	0	0	1	1	0	0	0	0
R.stricta.8695	0	0	0	0	0	0	0	0	1	0
R.stricta.8708	0	0	0	0	0	0	0	0	0	1
R.stricta.8717	0	0	0	0	1	1	0	0	0	0
R.stricta.8734	0	1	0	1	0	1	0	1	0	1
R.stricta.8752	0	0	0	0	1	1	0	0	0	0
R.stricta.8780	0	0	0	0	1	1	0	0	0	0
R.stricta.8826	0	0	0	0	0	1	0	0	0	0
R.stricta.8840	0	1	0	1	0	1	0	1	0	1
R.stricta.8854	1	1	0	1	1	1	0	1	0	1
R.stricta.8870	1	1	0	0	0	0	0	0	0	0
R.stricta.8876	0	0	0	0	0	1	0	0	0	0
R.stricta.8905	1	1	0	0	0	0	0	0	0	0
R.stricta.8947	1	1	0	1	1	1	0	1	0	1
R.stricta.8985	0	0	0	0	0	0	1	0	0	0
R.stricta.8992	0	1	0	1	0	0	0	0	0	0
R.stricta.9003	1	1	1	0	1	1	1	0	0	0
R.stricta.9051	0	0	0	0	1	1	0	0	0	0
R.stricta.9055	0	0	1	0	0	0	1	0	1	0
R.stricta.9092	0	0	0	0	0	1	0	0	0	0
R.stricta.9114	0	1	0	0	0	0	0	0	0	0
R.stricta.9136	0	1	0	0	0	1	0	0	0	0
R.stricta.9156	0	0	0	0	1	1	0	0	0	0
R.stricta.9157	0	0	0	0	1	1	1	0	0	0
R.stricta.9202	1	1	0	0	0	0	0	0	0	0
R.stricta.9237	0	0	0	0	0	1	0	0	0	0
R.stricta.9260	0	0	0	0	0	1	0	0	0	0
R.stricta.9266	0	0	0	0	0	1	0	0	0	0
R.stricta.9272	0	0	0	0	1	1	0	0	0	0
R.stricta.9287	1	1	1	1	0	0	0	0	1	1
R.stricta.9306	0	0	0	0	0	0	0	1	0	0
R.stricta.9310	0	0	0	0	0	1	0	0	0	0
R.stricta.9345	1	1	0	0	0	0	0	0	0	0
R.stricta.9355	0	0	0	0	0	1	0	0	0	0
R.stricta.9394	0	1	0	0	0	1	0	0	0	0
R.stricta.9436	1	1	1	1	0	0	0	0	1	1
R.stricta.9448	1	1	1	0	1	1	1	0	1	0
R.stricta.9466	0	1	1	0	0	0	0	0	0	0
R.stricta.9473	1	0	0	0	0	0	0	0	0	0
R.stricta.9547	1	1	0	0	0	0	0	0	0	0
R.stricta.9552	0	0	0	0	0	1	0	0	0	0
R.stricta.9559	0	1	0	1	0	0	0	0	0	0
R.stricta.9564	0	0	0	0	1	1	1	1	1	1
R.stricta.9602	0	0	0	0	0	1	0	0	0	0
R.stricta.9645	0	0	0	1	0	0	0	0	0	1
R.stricta.9648	0	0	0	0	0	0	0	0	0	1
R.stricta.9692	1	1	0	1	1	1	0	1	0	1
R.stricta.9702	0	0	1	1	0	0	0	0	1	1
R.stricta.9713	0	0	0	0	0	0	0	1	0	0
R.stricta.9775	0	1	0	0	0	1	0	0	0	0
R.stricta.9783	0	0	0	0	0	0	0	0	1	0
R.stricta.9796	0	0	0	0	0	0	0	0	0	1
R.stricta.9800	0	1	0	0	0	1	0	0	0	0
R.stricta.9867	1	0	1	1	0	0	0	0	0	0
R.stricta.9935	1	1	1	1	0	0	0	0	1	1
R.stricta.9954	0	0	0	0	1	1	0	0	0	0
R.stricta.9996	0	0	0	0	1	1	0	0	0	0
