# Supplementary material for: The temporal foliar transcriptome of the perennial C3 desert plant Rhazya stricta in its natural environment
Source: BMC Plant Biol. 2014 Jan 4;14:2. doi: 10.1186/1471-2229-14-2 (PMC3906910; doi:10.1186/1471-2229-14-2)
Supplement: Additional file 6 — Is a table showing quantitative PCR primers. [file 1471-2229-14-2-S6.xlsx]

## Sheet: Sheet1
ID	Orientation	Sequence 5' to 3'
R.stricta.8521	Forward	ccttgttcgagcattgaagc
R.stricta.8521	Reverse	ttactggaaatcctccggtagt
R.stricta.10590	Forward	gggaaaggttttacatcttcca
R.stricta.10590	Reverse	gccgattttcaggatttcaa
R.stricta.10855	Forward	ctccggatttatgtcttcaaca
R.stricta.10855	Reverse	agggaggctcagcacttcta
R.stricta.14357	Forward	caacatcatgcatcaaatgct
R.stricta.14357	Reverse	tggaaccaccggcaataa
R.stricta.15532	Forward	acgaaatccagtccccattt
R.stricta.15532	Reverse	gtaaagatgttccggcttcg
R.stricta.18333	Forward	ccgatttgattccactccac
R.stricta.18333	Reverse	cagcaacaccacagctcatc
R.stricta.19760	Forward	gtgttggagctggccgta
R.stricta.19760	Reverse	tcaatcaactgaaactcaagagaaa
R.stricta.10633	Forward	tttgggcacacgaaacctat
R.stricta.10633	Reverse	tcggtacccaactgtctcaat
